# Supplementary material for: Rerefinement of the crystal structure of tri­chlorido­sulfonium­(IV) hexa­chlorido­uranate(V), (SCl3)[UCl6]
Source: IUCrdata. 2020 Jul 17;5(Pt 7):x200960. doi: 10.1107/S2414314620009608 (PMC9462248; doi:10.1107/S2414314620009608)
Supplement: Supplementary file 1 [file x-05-x200960-sup1.cif]

##############################################################################
#                                                                            #
# This CIF contains the data for a data article accepted for                 #
# publication in IUCrData. It conforms to the requirements of                #
# Notes for Authors for IUCrData, and has been                               #
# peer reviewed under the auspices of IUCrData.                              #
#                                                                            #
# Full details of the Crystallographic Information File format               #
# are given in the paper "The Crystallographic Information File (CIF):       #
# a New Standard Archive File for Crystallography" by S. R. Hall, F. H.      #
# Allen and I. D. Brown [Acta Cryst. (1991), A47, 655-685].                  #
#                                                                            #
# The current version of the core CIF dictionary is obtainable from          #
# ftp://ftp.iucr.org/pub/cif_core.dic.                                       #
#                                                                            #
# Software is freely available for graphical display of the structure(s)     #
# in this CIF. For information consult the CIF software page                 #
# http://www.iucr.org/resources/cif/software.                                #
#                                                                            #
# This file may be used for bona fide research purposes within the           #
# scientific community so long as proper attribution is given to the data    # 
# article from which it was obtained.                                        #
#                                                                            #
##############################################################################
data_I
_database_code_depnum_ccdc_archive 'CCDC 2010898'
_audit_creation_method     'SHELXL-2018/3'
_journal_date_recd_electronic     2020-06-23
_journal_date_accepted     2020-07-14
_journal_name_full     'IUCrData'
_journal_year     2020
_journal_volume     5
_journal_issue      7
_journal_page_first     0
_journal_page_last     0
_journal_paper_category     HI
_journal_paper_doi     10.1107/S2414314620009608
_journal_coeditor_code     WM4134
_publ_contact_author_name     'Florian Kraus'
_publ_contact_author_address
;
Anorganische Chemie, Fachbereich Chemie, Philipps-Universit\"at Marburg,
Hans-Meerwein-Strasse 4, 35032 Marburg
;
_publ_contact_author_email     'florian.kraus@chemie.uni-marburg.de'
_publ_contact_author_fax     ?
_publ_contact_author_phone     ?
_publ_section_title
;
Rerefinement of the crystal structure of trichloridosulfonium(IV)
hexachloridouranate(V), (SCl~3~)[UCl~6~]
;
loop_
    _publ_author_name
    _publ_author_footnote
    _publ_author_address
    'Deubner, Holger Lars' .
;
Anorganische Chemie, Fachbereich Chemie, Philipps-Universit\"at Marburg,
Hans-Meerwein-Strasse 4, 35032 Marburg
Germany
;
    'Ivlev, Sergei I.' .
;
Anorganische Chemie, Fachbereich Chemie, Philipps-Universit\"at Marburg,
Hans-Meerwein-Strasse 4, 35032 Marburg
Germany
;
    'Kraus, Florian' .
;
Anorganische Chemie, Fachbereich Chemie, Philipps-Universit\"at Marburg,
Hans-Meerwein-Strasse 4, 35032 Marburg
Germany
;
_publ_section_synopsis
;
A redetermination of the crystal structure of trichloridosulfonium(IV)
hexachloridouranate(V) is described and compared with the previously reported
structure.
;
_chemical_name_systematic
;
Trichloridosulfonium(IV) hexachloridouranate(V)
;
_chemical_name_common     'Trichloridosulfonium(IV) hexachloridouranate(V)'
_chemical_formula_moiety     'SCl3 +, U Cl6 -'
_chemical_formula_sum     'Cl9 S U'
_chemical_formula_iupac     '(S Cl3) [U Cl6]'
_chemical_formula_weight     589.14
_chemical_melting_point     ?
_chemical_absolute_configuration     ?
_space_group_crystal_system     orthorhombic
_space_group_name_H-M_alt     'P 21 21 21'
_space_group_name_Hall     'P 2ac 2ab'
loop_
    _space_group_symop_operation_xyz
    'x, y, z'
    '-x+1/2, -y, z+1/2'
    '-x, y+1/2, -z+1/2'
    'x+1/2, -y+1/2, -z'
_cell_length_a     10.534(2)
_cell_length_b     10.545(2)
_cell_length_c     11.217(2)
_cell_angle_alpha     90
_cell_angle_beta     90
_cell_angle_gamma     90
_cell_volume     1246.0(4)
_cell_formula_units_Z     4
_cell_measurement_reflns_used     23552
_cell_measurement_theta_min     3.55
_cell_measurement_theta_max     58.94
_cell_measurement_temperature     100(2)
_exptl_crystal_description     'block'
_exptl_crystal_colour     'dark yellow'
_exptl_crystal_size_max     0.15
_exptl_crystal_size_mid     0.1
_exptl_crystal_size_min     0.08
_exptl_crystal_density_diffrn     3.141
_exptl_crystal_density_meas     ?
_exptl_crystal_density_method     ?
_exptl_crystal_F_000     1044
_exptl_absorpt_coefficient_mu     15.067
_exptl_absorpt_correction_type     numerical
_exptl_absorpt_process_details
;
(X-Red32; Stoe 2016)
;
_exptl_absorpt_correction_T_min     0.0363
_exptl_absorpt_correction_T_max     0.0903
_diffrn_ambient_temperature     100(2)
_diffrn_source     'sealed X-ray tube, 12 x 0.4 mm long-fine focus'
_diffrn_radiation_type     MoK\a
_diffrn_radiation_wavelength     0.71073
_diffrn_radiation_monochromator     'planar graphite'
_diffrn_measurement_device_type     'STOE IPDS 2T'
_diffrn_measurement_device     '2-circle diffractometer'
_diffrn_measurement_method     'rotation method, \w scans'
_diffrn_detector     'image plate (34 cm diameter)'
_diffrn_detector_area_resol_mean     6.67
_diffrn_reflns_number     18340
_diffrn_reflns_av_R_equivalents     0.0464
_diffrn_reflns_av_unetI/netI     0.0234
_diffrn_reflns_theta_min     2.651
_diffrn_reflns_theta_max     29.174
_diffrn_reflns_theta_full     25.242
_diffrn_measured_fraction_theta_max     0.995
_diffrn_measured_fraction_theta_full     0.998
_diffrn_reflns_limit_h_min     -14
_diffrn_reflns_limit_h_max     13
_diffrn_reflns_limit_k_min     -14
_diffrn_reflns_limit_k_max     14
_diffrn_reflns_limit_l_min     -15
_diffrn_reflns_limit_l_max     15
_refine_special_details
;
 Refined as a 2-component inversion twin.
;
_reflns_number_total     3364
_reflns_number_gt     3304
_reflns_threshold_expression     'I > 2\s(I)'
_refine_ls_structure_factor_coef     Fsqd
_refine_ls_matrix_type     full
_refine_ls_R_factor_all     0.0201
_refine_ls_R_factor_gt     0.0194
_refine_ls_wR_factor_gt     0.0432
_refine_ls_wR_factor_ref     0.0434
_refine_ls_goodness_of_fit_ref     1.080
_refine_ls_restrained_S_all     1.080
_refine_ls_number_reflns     3364
_refine_ls_number_parameters     101
_refine_ls_number_restraints     0
_refine_ls_hydrogen_treatment     undef
_refine_ls_weighting_scheme     calc
_refine_ls_weighting_details
              'w=1/[\s^2^(Fo^2^)+(0.0148P)^2^+3.5607P] where P=(Fo^2^+2Fc^2^)/3'
_atom_sites_solution_hydrogens     .
_atom_sites_solution_primary     other
_atom_sites_solution_secondary     ?
_refine_ls_shift/su_max     0.001
_refine_ls_shift/su_mean     0.000
_refine_diff_density_max     0.533
_refine_diff_density_min     -1.010
_refine_ls_extinction_method     none
_refine_ls_extinction_coef     .
_refine_ls_abs_structure_details
;
 Refined as an inversion twin
;
_refine_ls_abs_structure_Flack     0.186(6)
loop_
    _atom_type_symbol
    _atom_type_description
    _atom_type_scat_dispersion_real
    _atom_type_scat_dispersion_imag
    _atom_type_scat_source
    'S' 'S' 0.1246 0.1234
                         'International Tables Vol C Tables 4.2.6.8 and 6.1.1.4'
    'Cl' 'Cl' 0.1484 0.1585
                         'International Tables Vol C Tables 4.2.6.8 and 6.1.1.4'
    'U' 'U' -9.6767 9.6646
                         'International Tables Vol C Tables 4.2.6.8 and 6.1.1.4'
_computing_data_collection
;
X-AREA (Stoe, 2016)
;
_computing_cell_refinement
;
X-AREA (Stoe, 2016)
;
_computing_data_reduction
;
X-AREA (Stoe, 2016)
;
_computing_structure_solution     'coordinates from an isotypic structure'
_computing_structure_refinement
;
SHELXL (Sheldrick, 2015)
;
_computing_molecular_graphics
;
DIAMOND (Brandenburg, 2019)
;
_computing_publication_material
;
publCIF (Westrip, 2010)
;
loop_
    _atom_site_type_symbol
    _atom_site_label
    _atom_site_fract_x
    _atom_site_fract_y
    _atom_site_fract_z
    _atom_site_U_iso_or_equiv
    _atom_site_adp_type
    _atom_site_calc_flag
    _atom_site_occupancy
    _atom_site_disorder_assembly
    _atom_site_disorder_group
    U U1 0.97364(2) 0.42494(2) 0.98324(2) 0.01499(6) Uani d 1 . .
    S S1 0.42766(14) 0.54654(14) 0.91370(13) 0.0181(3) Uani d 1 . .
    Cl Cl1 0.82355(14) 0.89033(16) 0.63247(14) 0.0239(3) Uani d 1 . .
    Cl Cl2 0.59526(14) 0.94785(14) 0.86341(13) 0.0225(3) Uani d 1 . .
    Cl Cl3 0.93040(17) 0.62131(16) 0.86263(15) 0.0273(3) Uani d 1 . .
    Cl Cl4 0.85717(15) 0.29644(17) 0.83292(15) 0.0258(3) Uani d 1 . .
    Cl Cl5 0.72554(14) 0.53738(16) 0.59988(14) 0.0241(3) Uani d 1 . .
    Cl Cl6 0.97901(16) 0.72883(13) 0.39615(13) 0.0220(3) Uani d 1 . .
    Cl Cl7 0.92843(16) 0.96521(16) 0.91059(14) 0.0250(3) Uani d 1 . .
    Cl Cl8 0.60091(14) 0.60665(15) 0.87712(15) 0.0241(3) Uani d 1 . .
    Cl Cl9 0.32415(15) 0.69986(15) 0.88359(15) 0.0255(3) Uani d 1 . .
loop_
    _atom_site_aniso_label
    _atom_site_aniso_U_11
    _atom_site_aniso_U_22
    _atom_site_aniso_U_33
    _atom_site_aniso_U_12
    _atom_site_aniso_U_13
    _atom_site_aniso_U_23
    U1 0.01381(8) 0.01650(8) 0.01466(9) -0.00076(7) -0.00008(7) -0.00013(7)
    S1 0.0170(6) 0.0191(7) 0.0180(6) 0.0009(5) -0.0012(5) 0.0006(5)
    Cl1 0.0180(6) 0.0306(8) 0.0232(7) 0.0019(5) 0.0051(5) 0.0038(6)
    Cl2 0.0221(7) 0.0233(8) 0.0221(7) 0.0034(5) 0.0020(5) -0.0045(5)
    Cl3 0.0355(8) 0.0223(7) 0.0241(7) 0.0010(6) -0.0012(7) 0.0060(6)
    Cl4 0.0219(7) 0.0316(8) 0.0239(7) -0.0038(6) -0.0057(6) -0.0059(6)
    Cl5 0.0170(6) 0.0342(8) 0.0211(7) 0.0039(6) -0.0024(5) -0.0018(6)
    Cl6 0.0227(6) 0.0192(6) 0.0240(6) 0.0011(6) -0.0028(6) -0.0027(5)
    Cl7 0.0273(7) 0.0295(8) 0.0182(7) -0.0015(6) -0.0004(6) 0.0028(6)
    Cl8 0.0179(6) 0.0283(8) 0.0262(7) -0.0016(5) 0.0012(5) 0.0053(6)
    Cl9 0.0240(7) 0.0243(7) 0.0280(8) 0.0073(6) -0.0025(6) 0.0035(6)
_geom_special_details
;
 All esds (except the esd in the dihedral angle between two l.s. planes)
 are estimated using the full covariance matrix.  The cell esds are taken
 into account individually in the estimation of esds in distances, angles
 and torsion angles; correlations between esds in cell parameters are only
 used when they are defined by crystal symmetry.  An approximate (isotropic)
 treatment of cell esds is used for estimating esds involving l.s. planes.
;
loop_
    _geom_bond_atom_site_label_1
    _geom_bond_atom_site_label_2
    _geom_bond_site_symmetry_2
    _geom_bond_distance
    _geom_bond_publ_flag
    U1 Cl4 . 2.4869(16) ?
    U1 Cl5 2_665 2.5045(16) ?
    U1 Cl3 . 2.5151(16) ?
    U1 Cl6 3_746 2.5209(14) ?
    U1 Cl1 3_746 2.5263(15) ?
    U1 Cl2 4_567 2.5297(15) ?
    S1 Cl7 4_467 1.975(2) ?
    S1 Cl8 . 1.975(2) ?
    S1 Cl9 . 1.979(2) ?
loop_
    _geom_angle_atom_site_label_1
    _geom_angle_atom_site_label_2
    _geom_angle_atom_site_label_3
    _geom_angle_site_symmetry_1
    _geom_angle_site_symmetry_3
    _geom_angle
    _geom_angle_publ_flag
    Cl4 U1 Cl5 . 2_665 91.56(6) ?
    Cl4 U1 Cl3 . . 89.69(6) ?
    Cl5 U1 Cl3 2_665 . 89.92(6) ?
    Cl4 U1 Cl6 . 3_746 90.83(6) ?
    Cl5 U1 Cl6 2_665 3_746 90.89(5) ?
    Cl3 U1 Cl6 . 3_746 179.02(6) ?
    Cl4 U1 Cl1 . 3_746 89.44(5) ?
    Cl5 U1 Cl1 2_665 3_746 178.95(6) ?
    Cl3 U1 Cl1 . 3_746 89.76(6) ?
    Cl6 U1 Cl1 3_746 3_746 89.42(5) ?
    Cl4 U1 Cl2 . 4_567 178.87(6) ?
    Cl5 U1 Cl2 2_665 4_567 89.14(5) ?
    Cl3 U1 Cl2 . 4_567 91.20(5) ?
    Cl6 U1 Cl2 3_746 4_567 88.28(5) ?
    Cl1 U1 Cl2 3_746 4_567 89.86(5) ?
    Cl7 S1 Cl8 4_467 . 102.92(10) ?
    Cl7 S1 Cl9 4_467 . 102.93(10) ?
    Cl8 S1 Cl9 . . 102.21(9) ?
_shelx_space_group_comment
;
The symmetry employed for this shelxl refinement is uniquely defined
by the following loop, which should always be used as a source of
symmetry information in preference to the above space-group names.
They are only intended as comments.
;
_shelx_estimated_absorpt_T_min     ?
_shelx_estimated_absorpt_T_max     ?
_shelx_hkl_file
;
  -2   0   0 9931.76    7.72   0
   2   0   0 9999.99    7.64   0
   4   0   0 1129.20    5.76   0
  -4   0   0 1046.45    3.11   0
  -4   0   0 1106.44    5.19   0
  -6   0   0  310.26    2.70   0
   6   0   0  350.37    5.09   0
  -6   0   0  353.44    5.31   0
   8   0   0   29.43    5.77   0
  -8   0   0   32.71    6.32   0
 -10   0   0   19.61    6.55   0
 -10   0   0   21.33    9.45   0
 -12   0   0   20.19    8.88   0
 -12   0   0    5.89    7.67   0
 -14   0   0  230.83   11.45   0
  -1   1   0   68.48    2.32   0
  -1  -1   0   51.98    1.79   0
   1  -1   0   61.96    2.34   0
  -2   1   0   19.35    4.07   0
  -2  -1   0   11.53    2.23   0
   2  -1   0   20.57    3.21   0
   2   1   0   20.67    3.06   0
  -3  -1   0   68.75    3.04   0
   3  -1   0   60.70    3.68   0
  -3   1   0   68.97    4.59   0
  -3  -1   0   64.39    3.33   0
  -3  -1   0   57.05    2.60   0
  -4  -1   0  414.32    4.73   0
   4  -1   0  390.27    5.39   0
  -4  -1   0  373.99    3.63   0
  -4   1   0  368.65    4.66   0
  -4  -1   0  362.93    3.28   0
   5  -1   0 2112.06    7.11   0
  -5  -1   0 2346.05    7.73   0
  -5  -1   0 2017.34    4.67   0
  -5   1   0 2081.79    7.23   0
  -5  -1   0 2074.43    6.25   0
  -6  -1   0   29.80    3.22   0
  -6   1   0   38.80    5.18   0
   6  -1   0   30.49    6.05   0
  -7  -1   0 1123.73    7.27   0
  -7   1   0 1213.82    7.85   0
  -7  -1   0 1263.33    7.39   0
  -7  -1   0 1157.04    4.44   0
   7  -1   0 1177.25    7.47   0
   8  -1   0   94.93    6.17   0
  -8   1   0  110.40    6.53   0
  -8  -1   0   97.06    3.75   0
  -8  -1   0  107.35    5.24   0
  -8  -1   0  118.26    6.04   0
  -9  -1   0 3368.46   12.05   0
   9  -1   0 3177.65   11.92   0
  -9   1   0 3262.56   12.55   0
   9  -1   0 2742.08    7.07   0
  -9  -1   0 3125.52   10.74   0
  -9  -1   0 3022.82    7.08   0
 -10  -1   0  981.21    9.38   0
  10  -1   0  996.86   10.72   0
 -10   1   0  967.81    9.96   0
 -10  -1   0  945.09    8.26   0
 -11   1   0 1727.50   13.90   0
 -11  -1   0 1732.32   11.53   0
 -11  -1   0 1734.47   10.32   0
 -12   1   0   62.25    8.37   0
 -12  -1   0   55.58    8.95   0
 -12   1   0   55.70   11.79   0
 -12  -1   0   57.25    7.73   0
 -13  -1   0  307.29    9.11   0
 -13   1   0  263.83    9.68   0
 -13  -1   0  259.48   12.17   0
 -13   1   0  267.45   11.07   0
 -14  -1   0   53.20   12.92   0
 -14  -1   0   58.16    9.16   0
 -14   1   0   82.06   12.05   0
 -14   1   0   64.60    9.01   0
 -14   1   0   47.67   11.34   0
   0  -2   0 4620.12    5.90   0
   0  -2   0 5253.31    5.75   0
   0   2   0 5102.51    5.90   0
  -1   2   0 6547.62    7.74   0
  -1  -2   0 6973.36    6.48   0
   1   2   0 7001.84    7.20   0
  -1  -2   0 6714.37    6.66   0
  -1   2   0 7357.80    7.07   0
   1  -2   0 6474.21    7.55   0
   1   2   0 6927.97    6.54   0
   2  -2   0 1993.43    5.68   0
   2   2   0 2155.57    4.99   0
  -2  -2   0 2168.03    4.70   0
  -2   2   0 2108.35    5.81   0
   3  -2   0  293.13    4.51   0
   3   2   0  299.28    4.10   0
  -3   2   0  281.72    4.60   0
  -3  -2   0  288.42    3.00   0
  -4  -2   0  805.79    4.57   0
  -4  -2   0  747.56    4.48   0
   4  -2   0  730.21    5.39   0
  -4   2   0  780.70    5.57   0
  -4  -2   0  882.33    5.12   0
   5  -2   0 1769.40    7.22   0
  -5  -2   0 2038.23    6.58   0
  -5  -2   0 1888.83    5.97   0
  -5  -2   0 1752.53    5.10   0
  -5   2   0 1802.26    7.40   0
  -6  -2   0  652.31    5.84   0
  -6  -2   0  701.19    6.49   0
  -6  -2   0  598.77    4.37   0
   6  -2   0  594.05    7.24   0
  -6   2   0  625.79    6.43   0
  -7   2   0  357.57    6.64   0
  -7  -2   0  349.84    4.95   0
  -7  -2   0  354.32    6.59   0
   7  -2   0  328.34    7.51   0
  -7  -2   0  339.79    4.63   0
  -8  -2   0   30.79    7.06   0
  -8  -2   0   30.48    5.05   0
   8  -2   0   18.73    6.27   0
  -8   2   0   38.43    6.71   0
  -8  -2   0   20.95    3.87   0
  -9  -2   0   14.51    8.06   0
  -9  -2   0    1.49    3.89   0
  -9   2   0    0.94    7.35   0
   9  -2   0    8.09    8.31   0
 -10  -2   0   12.80    7.47   0
  10  -2   0   27.45    7.59   0
  10  -2   0   17.28    4.07   0
 -10  -2   0   29.24    7.03   0
 -10  -2   0   21.57    3.93   0
 -10   2   0   30.62    8.15   0
 -11   2   0    9.37   10.72   0
 -11  -2   0   -2.72    7.82   0
  11  -2   0   13.22    8.19   0
 -12  -2   0   17.91    9.08   0
 -12  -2   0    4.42   10.34   0
 -12   2   0    8.15   10.00   0
 -13  -2   0  110.83   11.66   0
 -13   2   0  158.15    9.68   0
 -13   2   0  141.12   10.93   0
 -13  -2   0  145.36    8.53   0
 -14   2   0   38.97   11.83   0
 -14   2   0   33.43   10.40   0
 -14  -2   0   16.84   12.35   0
 -14   2   0   31.95   11.46   0
 -14  -2   0   18.81    8.88   0
  -1   3   0   10.71    4.25   0
  -1  -3   0    8.23    4.03   0
   1  -3   0   20.00    4.86   0
   1   3   0   20.87    3.56   0
   1   3   0   14.95    3.96   0
  -1   3   0   17.44    3.30   0
  -1  -3   0   12.69    3.94   0
   2  -3   0  342.83    4.64   0
   2   3   0  373.17    4.57   0
  -2   3   0  356.16    5.78   0
  -2   3   0  366.67    4.09   0
  -2  -3   0  350.98    3.97   0
  -2  -3   0  374.02    3.37   0
   3  -3   0 2130.94    7.05   0
  -3   3   0 2247.28    7.94   0
   3   3   0 2261.48    5.79   0
  -3  -3   0 2303.27    5.77   0
   4  -3   0 1351.88    6.74   0
  -4   3   0 1373.54    6.89   0
  -4  -3   0 1445.28    5.08   0
   4   3   0 1408.95    5.47   0
  -5   3   0   51.12    5.48   0
   5  -3   0   57.38    5.23   0
  -5  -3   0   53.63    3.54   0
  -6  -3   0 1966.05    7.05   0
  -6   3   0 1943.93    8.83   0
  -6  -3   0 2248.99    7.72   0
  -6  -3   0 2095.84    7.40   0
   6  -3   0 1872.98    8.62   0
   7  -3   0  345.40    8.01   0
  -7  -3   0  390.56    5.74   0
  -7  -3   0  351.12    5.01   0
  -7   3   0  360.06    7.07   0
  -7  -3   0  379.92    6.04   0
  -8  -3   0 1372.31    8.45   0
  -8   3   0 1371.18    9.54   0
  -8  -3   0 1486.58    8.38   0
  -8  -3   0 1307.38    6.56   0
   8  -3   0 1316.58   10.32   0
  -9  -3   0   97.00    4.75   0
   9  -3   0   96.06    7.60   0
  -9  -3   0  106.52    6.88   0
  -9  -3   0  102.17    6.53   0
  -9   3   0  101.09    9.90   0
 -10  -3   0 3277.34   11.72   0
  10  -3   0 3043.77   14.87   0
  10  -3   0 2798.42    7.82   0
 -10  -3   0 3098.46   12.49   0
 -10  -3   0 3018.36    9.38   0
 -10   3   0 3165.17   14.28   0
 -11  -3   0  101.41    5.46   0
  11  -3   0   84.97    4.94   0
 -11   3   0   96.40   11.55   0
 -11  -3   0  109.19    8.34   0
  11  -3   0  106.47    9.10   0
 -11  -3   0   85.97    9.30   0
 -12   3   0 1868.24   14.20   0
 -12  -3   0 1672.99   13.34   0
 -12  -3   0 1849.34    7.87   0
  12  -3   0 1914.79   13.43   0
 -12  -3   0 1887.52   12.58   0
  13  -3   0   58.22   10.44   0
 -13  -3   0   30.85    9.13   0
 -13   3   0   42.89   11.27   0
 -13   3   0   52.74    8.87   0
 -13  -3   0   38.63    8.24   0
 -14  -3   0  714.68   12.32   0
 -14   3   0  739.13   11.52   0
 -14   3   0  632.50   13.82   0
 -14  -3   0  546.87   11.09   0
   0   4   0  233.64    3.93   0
   0  -4   0  219.72    4.19   0
   0   4   0  244.31    5.59   0
   0  -4   0  278.47    3.53   0
   1  -4   0 5214.34    8.97   0
  -1  -4   0 5865.12    7.96   0
  -1   4   0 5800.32    9.05   0
   1   4   0 5300.17    8.54   0
  -1  -4   0 5387.57    8.11   0
   1   4   0 5743.23    9.07   0
  -1   4   0 5424.75    9.54   0
  -2   4   0  235.22    5.30   0
  -2  -4   0  233.19    4.52   0
   2  -4   0  220.35    4.97   0
   2   4   0  260.79    5.26   0
  -2  -4   0  250.29    3.94   0
   3  -4   0 5187.21   10.35   0
  -3   4   0 5523.63   10.79   0
  -3   4   0 5857.93    9.97   0
   3   4   0 5689.08    9.78   0
  -3  -4   0 5691.16    7.91   0
  -3  -4   0 5548.40    8.57   0
   4   4   0   13.57    3.90   0
   4  -4   0   22.19    5.16   0
  -4   4   0    6.13    5.40   0
  -4  -4   0   11.94    4.14   0
  -5   4   0 1531.53    8.12   0
  -5  -4   0 1640.12    6.67   0
   5  -4   0 1481.33    7.96   0
   5   4   0 1540.61    7.22   0
  -6  -4   0   57.09    4.76   0
  -6   4   0   46.74    6.26   0
   6  -4   0   54.66    6.06   0
  -6  -4   0   47.00    4.61   0
  -6  -4   0   48.01    4.94   0
  -7   4   0   14.23    6.84   0
  -7  -4   0   23.06    5.53   0
  -7  -4   0   21.05    5.32   0
   7  -4   0   25.27    7.99   0
  -7  -4   0   23.00    5.29   0
  -8   4   0   12.32    7.47   0
   8  -4   0   28.89    7.10   0
  -8  -4   0   14.90    6.10   0
  -8  -4   0   24.71    5.69   0
  -8  -4   0    7.96    5.44   0
  -9  -4   0   41.60    6.81   0
  -9   4   0   42.25    8.25   0
  -9  -4   0   38.30    5.52   0
   9  -4   0   30.78    9.60   0
  10  -4   0    8.54    8.59   0
 -10  -4   0   19.83    6.16   0
 -10  -4   0   18.39    6.69   0
 -10   4   0    5.66   10.87   0
 -10  -4   0   15.11    5.64   0
 -11   4   0  137.10    9.91   0
  11  -4   0  146.84   11.55   0
  11  -4   0  119.28    4.97   0
 -11   4   0  135.57    8.25   0
  12  -4   0    6.07    9.85   0
 -12  -4   0    1.72    7.32   0
 -12  -4   0    4.57    9.61   0
 -12   4   0    0.90   10.33   0
 -12  -4   0   -1.22    6.38   0
  12  -4   0    3.59    4.48   0
 -12   4   0    6.32    8.63   0
 -13  -4   0  100.95    8.32   0
 -13  -4   0   86.35    6.14   0
 -13   4   0   71.64   14.39   0
 -13   4   0   85.24    9.63   0
 -13  -4   0   82.53    8.80   0
   1  -5   0  109.24    4.98   0
  -1  -5   0   93.39    5.31   0
   1   5   0   68.25    5.04   0
  -1  -5   0   95.55    4.12   0
  -1   5   0   84.56    4.49   0
  -1   5   0   80.98    6.70   0
   1   5   0   71.92    4.94   0
  -2   5   0  271.14    5.77   0
  -2  -5   0  284.72    4.30   0
   2  -5   0  260.26    5.34   0
  -2   5   0  320.65    5.05   0
   2   5   0  273.69    5.22   0
   3  -5   0 1323.10    7.23   0
   3   5   0 1427.73    7.09   0
  -3  -5   0 1404.03    6.27   0
  -3   5   0 1454.55    6.66   0
  -3  -5   0 1411.95    5.89   0
  -3   5   0 1384.84    7.58   0
  -4  -5   0  102.55    4.23   0
  -4   5   0  124.28    5.35   0
  -4   5   0   85.22    6.16   0
   4   5   0   91.41    5.52   0
   4  -5   0  117.12    5.87   0
  -5  -5   0 1503.65    5.70   0
  -5  -5   0 1462.99    6.87   0
  -5   5   0 1498.72    7.56   0
   5  -5   0 1304.53    8.20   0
   5   5   0 1435.97    6.85   0
  -5   5   0 1441.40    8.56   0
   6  -5   0  666.21    7.84   0
   6   5   0  695.19    6.19   0
  -6   5   0  705.21    7.04   0
  -6   5   0  696.13    8.08   0
  -6  -5   0  673.64    5.51   0
  -7  -5   0  502.75    5.69   0
  -7  -5   0  562.71    6.55   0
  -7   5   0  478.54    8.20   0
  -7  -5   0  464.36    6.56   0
  -7   5   0  493.31    7.12   0
  -8  -5   0  383.23    7.49   0
  -8   5   0  422.47    8.95   0
   8  -5   0  377.90    8.52   0
   8  -5   0  403.20    5.49   0
  -8  -5   0  457.40    7.15   0
  -8   5   0  412.86    8.85   0
  -8  -5   0  458.46    8.03   0
  -9  -5   0  173.68    7.22   0
  -9  -5   0  174.37    6.70   0
  -9  -5   0  176.52    6.69   0
 -10   5   0  949.72   13.16   0
 -10  -5   0 1005.92    8.33   0
 -10  -5   0  888.69    7.19   0
 -10  -5   0  887.18    9.92   0
  10  -5   0  904.78   10.99   0
 -10   5   0  964.04    9.86   0
 -11  -5   0  351.62    8.07   0
 -11  -5   0  373.42    7.19   0
 -11  -5   0  400.67    9.10   0
  12  -5   0  402.52   11.62   0
 -12   5   0  368.05   11.88   0
 -12   5   0  385.15   10.12   0
 -12  -5   0  319.25   10.44   0
  12  -5   0  323.78    5.74   0
 -12  -5   0  376.94    8.37   0
 -12  -5   0  399.57   10.03   0
 -13   5   0  352.34   12.92   0
  13  -5   0  333.40   12.38   0
 -13  -5   0  260.55   11.06   0
 -13  -5   0  331.14    7.16   0
 -13   5   0  319.04   12.48   0
 -13  -5   0  357.52   10.73   0
  13  -5   0  267.73    5.70   0
   0   6   0 5256.02   11.33   0
   0   6   0 5185.15   10.53   0
   0  -6   0 4947.44   10.13   0
  -1  -6   0  866.59    5.78   0
   1   6   0  907.67    6.65   0
  -1   6   0  923.21    7.89   0
   1  -6   0  860.83    7.06   0
  -2  -6   0 3920.62    9.30   0
   2   6   0 4009.75   10.70   0
  -2   6   0 3847.00   11.36   0
   2   6   0 3723.55    9.16   0
  -2  -6   0 4079.90    8.14   0
  -2   6   0 4004.11    9.60   0
   2  -6   0 3564.08    9.76   0
  -3  -6   0   45.56    5.32   0
  -3  -6   0   58.76    4.63   0
   3   6   0   52.88    6.17   0
  -4   6   0 1419.46    8.75   0
  -4  -6   0 1437.06    7.09   0
  -4  -6   0 1459.81    5.75   0
   4  -6   0 1312.85    8.28   0
  -4   6   0 1489.29    7.82   0
   4   6   0 1446.19    8.08   0
   5   6   0   87.63    5.11   0
  -5  -6   0   88.42    4.09   0
  -5  -6   0   89.24    5.41   0
  -5   6   0  102.68    6.91   0
  -6   6   0  493.50    8.25   0
  -6  -6   0  530.55    6.33   0
  -6   6   0  524.52    7.26   0
  -6  -6   0  565.57    5.36   0
   6   6   0  518.90    7.11   0
   6  -6   0  510.34    9.37   0
  -7  -6   0  106.95    5.07   0
  -7   6   0  106.42    6.87   0
  -7   6   0  106.87    7.99   0
   7  -6   0   96.69    7.79   0
  -7  -6   0  105.58    4.96   0
  -8  -6   0  136.77    5.58   0
  -8   6   0  133.46    8.57   0
   8  -6   0  142.36    8.41   0
  -8   6   0  147.66    7.46   0
  -8  -6   0  137.52    7.96   0
  -8  -6   0  133.59    7.73   0
   9  -6   0  145.19    5.96   0
  -9  -6   0  148.70    8.00   0
  -9   6   0  160.43    8.12   0
  -9  -6   0  155.48    6.12   0
   9  -6   0  156.08    9.35   0
  -9  -6   0  151.63    8.07   0
  -9   6   0  164.57    9.48   0
 -10   6   0   12.64    8.27   0
 -10  -6   0    7.29    6.64   0
 -10  -6   0   11.51    6.35   0
  10  -6   0   23.24    9.51   0
 -10  -6   0    3.88    7.52   0
 -10   6   0   10.04   11.74   0
 -11   6   0  200.23   11.00   0
 -11  -6   0  191.31    8.05   0
  11  -6   0  222.98   13.19   0
 -11   6   0  215.12   11.21   0
 -12   6   0   71.12   11.44   0
 -12  -6   0   52.50    9.54   0
 -12  -6   0   45.43    7.61   0
  12  -6   0   52.41   11.31   0
 -12  -6   0   57.09    9.15   0
 -12   6   0   66.77   11.97   0
  12  -6   0   57.71    6.03   0
 -13   6   0   65.65   12.54   0
  13  -6   0   63.73    6.02   0
 -13   6   0   74.60   10.64   0
  -1   7   0   32.22    6.10   0
  -1  -7   0   63.85    4.92   0
  -1   7   0   34.50    5.13   0
   1   7   0   30.81    5.89   0
  -1  -7   0   52.77    4.84   0
   1  -7   0   62.32    6.65   0
   1   7   0   32.68    5.53   0
   2  -7   0   14.42    5.66   0
   2   7   0   11.31    5.92   0
  -2   7   0    4.80    6.45   0
  -2  -7   0   16.15    4.44   0
  -2   7   0    5.01    6.31   0
  -2  -7   0   13.55    4.69   0
  -3  -7   0  297.30    6.19   0
  -3   7   0  313.72    7.10   0
   3  -7   0  299.58    6.46   0
  -3   7   0  323.30    6.32   0
   3   7   0  308.42    7.25   0
  -3  -7   0  342.36    5.33   0
  -4  -7   0  289.39    6.04   0
  -4   7   0  303.08    7.56   0
   4  -7   0  265.98    6.95   0
  -4  -7   0  322.27    5.32   0
  -4   7   0  319.23    7.74   0
   4   7   0  319.02    7.01   0
   5  -7   0  800.79    8.51   0
  -5   7   0  896.44    8.22   0
  -5  -7   0  856.70    6.21   0
  -5  -7   0  886.18    5.97   0
   5   7   0  879.39    8.06   0
  -5   7   0  871.49    9.01   0
  -6  -7   0    6.30    4.99   0
   6   7   0   -0.05    7.02   0
  -6  -7   0   -3.13    4.99   0
  -6   7   0   10.23    8.40   0
  -6   7   0    3.32    7.92   0
   6  -7   0   -2.47    7.53   0
  -7   7   0 1511.98   10.19   0
  -7  -7   0 1459.13    8.78   0
   7   7   0 1456.85    9.89   0
   7  -7   0 1402.36   10.93   0
  -7   7   0 1510.52   11.33   0
  -7  -7   0 1485.32    6.94   0
  -8  -7   0    8.58    5.11   0
  -8  -7   0   11.14    6.62   0
  -8  -7   0   -0.72    8.82   0
  -8   7   0   -7.56    7.65   0
  -8   7   0   12.83   10.75   0
  -8  -7   0    5.13    6.26   0
   8  -7   0    9.12   10.37   0
  -9  -7   0 2308.63   12.23   0
  -9  -7   0 2407.74   11.17   0
  -9  -7   0 2340.32   11.83   0
  -9  -7   0 2364.84    8.72   0
  10  -7   0   23.09   10.09   0
  10  -7   0   19.19    6.36   0
 -10   7   0   27.21    8.85   0
 -10  -7   0   30.75    8.95   0
 -10  -7   0   19.20    5.85   0
 -10  -7   0   19.65    6.33   0
 -10   7   0   32.60   12.28   0
 -10  -7   0   -0.20    7.82   0
 -11  -7   0 1224.02    9.43   0
 -11  -7   0  984.90   11.12   0
  11  -7   0 1128.69   13.74   0
 -11   7   0 1134.94   12.18   0
 -11  -7   0 1033.76    7.94   0
 -11   7   0 1114.61   15.60   0
 -11  -7   0 1137.33   11.26   0
 -12  -7   0   10.21    9.06   0
 -12  -7   0   18.55    6.63   0
 -12   7   0   29.71   11.82   0
  12  -7   0   40.15   11.93   0
 -12  -7   0   13.72    8.91   0
 -12   7   0   23.37   10.30   0
 -12  -7   0   22.15    7.83   0
   0   8   0 1869.26    9.30   0
   0   8   0 1992.16    9.58   0
   0  -8   0 1829.96    8.44   0
   1  -8   0  496.52    6.68   0
  -1  -8   0  531.12    7.46   0
  -1   8   0  541.75    7.50   0
   1   8   0  533.01    6.13   0
  -1   8   0  553.24    8.00   0
   1   8   0  556.52    8.59   0
   2   8   0  910.06    9.13   0
  -2   8   0  889.85    8.40   0
  -2  -8   0  945.63    6.26   0
  -2  -8   0  881.22    7.77   0
   2  -8   0  799.85    7.55   0
  -2   8   0  904.10    8.64   0
   2   8   0  831.46    6.94   0
  -3   8   0   19.38    6.16   0
  -3  -8   0   33.23    5.24   0
   3   8   0   42.77    7.67   0
  -3   8   0   32.61    8.93   0
   3  -8   0   38.35    8.02   0
  -3  -8   0   34.31    5.25   0
  -4   8   0  492.85    8.36   0
  -4   8   0  497.11    9.01   0
  -4  -8   0  520.69    5.65   0
   4  -8   0  424.51    7.68   0
  -5   8   0  163.77    7.22   0
  -5  -8   0  165.17    5.04   0
   5   8   0  153.07    7.76   0
  -5  -8   0  139.44    6.70   0
   5  -8   0  148.11    9.19   0
  -5   8   0  160.93    8.30   0
  -6   8   0  248.36    8.05   0
  -6   8   0  243.03    8.83   0
   6  -8   0  220.66    8.24   0
  -7   8   0  519.93    8.91   0
   7  -8   0  481.90    9.65   0
  -7   8   0  524.21    9.94   0
   7   8   0  499.97    8.67   0
  -7  -8   0  501.11    7.61   0
  -7  -8   0  485.93    5.46   0
  -8  -8   0   56.93    5.85   0
  -8   8   0   52.34    9.41   0
  -8  -8   0   45.54    5.53   0
   8  -8   0   57.16    9.10   0
  -8   8   0   56.08    8.49   0
  -9  -8   0    0.46    7.38   0
  -9   8   0    2.36    8.83   0
  -9  -8   0    7.02    8.11   0
  -9   8   0   15.33    9.93   0
  -9  -8   0   -3.58    5.62   0
   9  -8   0   20.26    9.69   0
  -9  -8   0   15.77    8.24   0
 -10  -8   0   18.61    5.27   0
 -10  -8   0   20.22    7.15   0
 -10   8   0   11.62    9.48   0
 -10  -8   0   18.54    7.83   0
  10  -8   0   16.85    7.36   0
 -10   8   0   16.50   10.61   0
 -10  -8   0   12.19   10.10   0
  10  -8   0   26.23   10.49   0
 -11  -8   0   11.66    9.15   0
  11  -8   0   21.16   11.27   0
 -11  -8   0   11.28   10.08   0
 -11  -8   0   11.77    6.08   0
  11  -8   0   11.54    7.23   0
 -11  -8   0   -0.87    8.36   0
 -11   8   0   16.69   11.25   0
 -11   8   0   11.36    9.95   0
  12  -8   0   38.97   12.38   0
 -12   8   0   49.05   12.39   0
 -12  -8   0   38.12    9.01   0
 -12   8   0   42.21   11.04   0
 -12  -8   0   42.60   10.10   0
  -1   9   0   12.37    8.59   0
   1  -9   0   17.80    6.26   0
  -1   9   0   15.83    6.33   0
   1   9   0    3.46    6.77   0
  -1  -9   0   14.26    7.11   0
   1   9   0    8.88    6.75   0
   2  -9   0  392.81    7.34   0
  -2   9   0  423.07    7.48   0
  -2   9   0  416.41    9.71   0
  -3  -9   0  416.16    7.65   0
  -3   9   0  437.77   10.19   0
   3  -9   0  401.84    7.74   0
   3   9   0  449.72    7.70   0
  -3   9   0  461.80    7.81   0
  -3  -9   0  447.31    5.57   0
  -4  -9   0 1520.71    8.29   0
   4  -9   0 1411.54    9.98   0
  -4   9   0 1531.96   10.92   0
  -4  -9   0 1549.79    7.04   0
  -4   9   0 1607.74   10.12   0
   5  -9   0    1.84    7.72   0
  -5   9   0    4.20    8.49   0
  -5  -9   0   12.38    5.44   0
   5   9   0    7.53    6.34   0
  -5   9   0   -2.22    7.56   0
  -5  -9   0   11.74    4.67   0
  -6   9   0  633.90    9.36   0
  -6  -9   0  566.83    5.11   0
  -6   9   0  614.98   10.10   0
   6  -9   0  578.16   11.09   0
  -6  -9   0  611.45    7.86   0
   6   9   0  600.21    9.09   0
  -7  -9   0  493.98    5.27   0
   7   9   0  528.63    9.22   0
  -7  -9   0  520.53    8.04   0
   7  -9   0  474.58   11.97   0
  -7   9   0  540.34    9.72   0
  -7   9   0  529.35   10.49   0
   8   9   0  805.16   10.05   0
  -8  -9   0  869.64    8.95   0
  -8   9   0  892.86   10.94   0
  -8  -9   0  753.84    5.58   0
  -8   9   0  854.50   11.68   0
   8  -9   0  803.26   13.27   0
  -9  -9   0  272.27    4.82   0
   9  -9   0  318.09   10.87   0
  -9  -9   0  290.97    9.27   0
  -9   9   0  335.59   11.08   0
  -9  -9   0  333.03    8.31   0
  -9   9   0  323.13   10.40   0
  -9  -9   0  305.74    9.74   0
 -10   9   0  479.18   11.21   0
 -10  -9   0  392.52    5.25   0
 -10   9   0  468.09   12.22   0
 -10  -9   0  419.24   11.96   0
 -10  -9   0  485.68    9.01   0
 -10  -9   0  421.32    9.79   0
  10  -9   0  470.69   12.18   0
  11  -9   0   61.16    8.43   0
 -11  -9   0   56.25    9.60   0
 -11  -9   0   68.61    8.69   0
  11  -9   0   80.29   14.74   0
 -11   9   0   82.64   12.06   0
 -11  -9   0   60.72    4.91   0
 -11  -9   0   64.05    9.30   0
 -11   9   0   92.98   10.75   0
   0 -10   0   -3.98    6.39   0
   0  10   0   19.18    7.29   0
   0  10   0   -7.60    7.96   0
  -1  10   0 1547.43   10.98   0
  -1  10   0 1562.89   11.91   0
  -1 -10   0 1511.02    9.05   0
   1 -10   0 1514.17   10.72   0
   1  10   0 1586.82   10.36   0
   1  10   0 1534.58    9.75   0
  -2 -10   0   96.13    6.24   0
   2 -10   0   78.49    7.18   0
  -2  10   0   97.49    7.27   0
  -2  10   0   86.33    8.24   0
   2  10   0   99.59    6.54   0
   2  10   0  102.06    9.07   0
  -3 -10   0 1877.51    9.34   0
   3  10   0 1977.00   12.18   0
   4 -10   0   74.48    7.44   0
   4  10   0   80.73    8.47   0
  -4 -10   0   53.19    7.25   0
  -4  10   0   76.74    8.34   0
  -4  10   0   71.99    8.02   0
  -5 -10   0  745.46    8.69   0
  -5 -10   0  689.69    5.65   0
   5  10   0  684.51    8.60   0
  -6  10   0  304.24   10.87   0
   6 -10   0  293.28   11.18   0
  -6  10   0  323.15   10.09   0
   7  10   0  280.65    9.11   0
  -7 -10   0  284.08    4.68   0
  -7 -10   0  298.10    8.00   0
   8 -10   0   -8.34    9.94   0
  -8  10   0   -7.91   10.50   0
  -8 -10   0    6.14    3.83   0
  -8  10   0   -0.28    9.57   0
   8  10   0   -0.20    8.75   0
  -8 -10   0   -1.06    7.69   0
  -9 -10   0   -1.05    9.48   0
  -9  10   0   11.24   13.66   0
  -9 -10   0   -0.64    3.53   0
  -9 -10   0   11.09    7.94   0
  -9  10   0   -0.43   10.19   0
  -9 -10   0    6.18    8.98   0
   9 -10   0   13.38   10.73   0
 -10 -10   0    6.77    9.17   0
  10 -10   0    9.80   11.38   0
 -10 -10   0   -2.39    9.99   0
 -10  10   0   -5.59   10.77   0
 -10  10   0    1.11   11.74   0
 -10 -10   0   10.99    8.32   0
  -1  11   0   39.48    9.67   0
   1 -11   0   13.62    8.53   0
  -1  11   0   24.53    8.74   0
   1  11   0    4.25    7.79   0
   1  11   0   15.32    7.45   0
   2  11   0  222.30    8.12   0
  -2  11   0  253.21    9.91   0
   2 -11   0  233.56    7.84   0
  -2  11   0  241.31    8.80   0
  -2 -11   0  242.32    8.41   0
  -3  11   0  403.32    9.68   0
  -3  11   0  403.83    9.06   0
   3  11   0  388.89   10.08   0
   3 -11   0  357.52    8.68   0
  -4  11   0  377.56    9.70   0
   4 -11   0  330.51    8.79   0
   4  11   0  330.46    8.01   0
  -4 -11   0  345.60    6.93   0
  -4  11   0  382.42    9.29   0
  -5  11   0  128.35    9.54   0
  -5 -11   0  127.46    7.84   0
   5  11   0   99.91    9.13   0
   5 -11   0   98.86    8.71   0
  -5  11   0  124.66    9.03   0
  -6  11   0  855.95   11.71   0
   6 -11   0  816.27   10.92   0
  -6 -11   0  867.48    9.27   0
  -6  11   0  855.69   11.31   0
   6  11   0  817.63   10.47   0
   7 -11   0   17.93   11.86   0
   7  11   0   13.25    9.03   0
  -7  11   0    9.00    9.81   0
  -7  11   0    5.20   10.46   0
  -7 -11   0    8.35    7.91   0
  -8  11   0  556.27   11.75   0
   8 -11   0  594.52   11.88   0
  -8 -11   0  605.99    9.30   0
  -8  11   0  634.67   12.58   0
   8  11   0  565.54   10.43   0
  -9  11   0    8.32   10.76   0
  -9  11   0   28.72   11.62   0
  -9 -11   0   17.49   12.75   0
   9 -11   0   16.94   11.16   0
  -9 -11   0   -0.59    8.33   0
  -9 -11   0    7.29    9.09   0
   0  12   0   35.90    8.24   0
   0  12   0   50.04    8.68   0
   0 -12   0   23.16    7.17   0
  -1 -12   0   35.81    7.23   0
   1 -12   0   31.27    7.66   0
  -1  12   0   45.28    9.60   0
  -1  12   0   38.39   10.70   0
   1  12   0   46.30    8.37   0
   1  12   0   43.72    6.53   0
  -2 -12   0  481.17    7.90   0
   2  12   0  456.43   10.78   0
  -2  12   0  475.61    9.36   0
   2 -12   0  460.05    8.76   0
   3 -12   0  379.98   10.56   0
   3  12   0  394.31   10.43   0
  -3  12   0  395.12    9.67   0
  -3 -12   0  408.53    9.12   0
  -3  12   0  414.75    9.99   0
  -4  12   0  672.68   12.48   0
   4  12   0  624.07   10.90   0
   4 -12   0  602.43    9.80   0
  -4 -12   0  659.43    9.49   0
  -5  12   0   87.30   10.06   0
  -5 -12   0   65.35    8.24   0
  -5  12   0   80.42   12.19   0
   5 -12   0   53.51    9.08   0
   5  12   0   57.17    7.83   0
  -6  12   0  391.61   11.12   0
  -6 -12   0  371.69    8.86   0
   6 -12   0  367.92   12.49   0
   6  12   0  335.83    9.98   0
  -6  12   0  386.62   11.45   0
   7  12   0   19.82    9.29   0
  -7  12   0   23.62   10.36   0
  -7 -12   0   30.86    8.14   0
  -7  12   0   25.51   10.94   0
   7 -12   0   17.91   10.17   0
   8 -12   0  125.46   10.94   0
  -8 -12   0  141.49    8.71   0
   8  12   0  118.59    9.82   0
  -8  12   0  138.10   11.33   0
  -8  12   0  134.99   11.96   0
   1 -13   0   63.20    8.27   0
   1  13   0   51.03    6.78   0
  -1  13   0   41.84   11.63   0
   1  13   0   47.11    8.89   0
  -1 -13   0   45.17    7.72   0
  -1  13   0   53.57   10.02   0
  -2  13   0  -17.97   10.74   0
   2  13   0    5.42   10.36   0
   2 -13   0   -7.68    9.95   0
  -2 -13   0    0.08    8.93   0
  -2  13   0   10.69    9.27   0
   3  13   0  261.49    8.96   0
   3 -13   0  254.97    9.17   0
  -3 -13   0  269.20    9.42   0
  -3  13   0  255.72   10.48   0
  -4  13   0    4.44   10.28   0
  -4  13   0   -0.80    9.79   0
   4 -13   0    9.56   11.14   0
   4  13   0    8.70    9.89   0
  -4 -13   0    4.09    8.60   0
   5 -13   0  355.33   10.59   0
  -5  13   0  329.68   13.74   0
   5  13   0  311.03   10.61   0
  -5 -13   0  347.46    9.29   0
  -5  13   0  368.66   11.69   0
   6  13   0   -0.17    9.72   0
  -6  13   0   17.63   13.47   0
   6 -13   0    1.24    9.94   0
  -6  13   0   -6.94   11.01   0
  -6 -13   0   -7.28    8.48   0
   0  14   0  197.61   12.07   0
   0  14   0  176.16    9.95   0
   0 -14   0  171.89   10.40   0
  -1  14   0    5.18   11.94   0
   1  14   0   27.01    8.36   0
  -1  14   0   18.96   10.34   0
   1  14   0   22.39   11.42   0
  -1 -14   0   26.67    7.98   0
   1 -14   0   16.70   10.28   0
   2  14   0  407.74   11.96   0
   2 -14   0  421.61    9.99   0
  -2 -14   0  430.80    8.81   0
  -2  14   0  450.21   11.33   0
  -2  14   0  427.77   12.20   0
  -3 -14   0   45.19    9.57   0
  -3  14   0   51.40   10.54   0
   3  14   0   62.02   10.93   0
   3 -14   0   61.73    9.27   0
  -3  14   0   63.60   12.16   0
  -1   0  -1   22.88    0.81   0
  -1   0   1   11.20    1.66   0
   1   0  -1   27.06    2.14   0
   1   0   1   24.16    2.03   0
  -1   0  -1   22.59    1.77   0
  -1   0   1   24.16    1.83   0
   2   0  -1 1972.68    4.11   0
   2   0  -1 2004.51    3.85   0
  -2   0   1 1949.63    3.81   0
  -2   0   1 2042.23    3.86   0
  -2   0  -1 2266.79    5.10   0
  -2   0  -1 1774.03    1.01   0
  -3   0  -1    3.74    3.86   0
   3   0  -1    9.09    3.04   0
  -3   0   1    0.41    2.81   0
   3   0   1   -1.80    3.81   0
  -3   0  -1    2.24    1.15   0
   3   0  -1   10.19    2.87   0
  -3   0   1    6.79    2.90   0
   4   0  -1 2070.38    5.03   0
  -4   0   1 2121.22    6.15   0
  -4   0   1 2088.03    4.76   0
   4   0  -1 2180.58    6.11   0
  -4   0  -1 2019.05    2.64   0
  -4   0  -1 2305.31    6.84   0
   4   0   1 2361.37    7.37   0
  -5   0   1   31.22    4.11   0
   5   0  -1   37.37    3.90   0
   5   0  -1   30.59    3.40   0
  -5   0   1   18.69    2.99   0
  -6   0  -1 4332.28   10.50   0
   6   0  -1 3778.54    7.32   0
   6   0  -1 4224.78    9.67   0
  -6   0   1 4174.24    9.50   0
  -6   0   1 3924.59    6.94   0
  -7   0   1  104.82    5.26   0
  -7   0   1   97.98    3.49   0
  -7   0  -1  113.83    6.11   0
   7   0  -1   93.66    3.98   0
   7   0  -1  105.23    5.96   0
  -8   0  -1 1965.14    9.78   0
  -8   0  -1 1753.44    8.78   0
  -8   0   1 1987.29    9.10   0
   8   0  -1 1688.38    6.90   0
   8   0  -1 1964.71    9.40   0
  -9   0   1  283.22    8.60   0
   9   0  -1  293.76    7.89   0
  -9   0  -1  260.55    6.91   0
  -9   0  -1  297.30    9.28   0
 -10   0   1 1032.85    9.46   0
 -10   0  -1  988.58    9.93   0
 -10   0  -1  946.16    8.91   0
 -11   0  -1   50.81    8.58   0
 -11   0   1   62.22    6.86   0
 -11   0   1   59.17    8.16   0
 -11   0  -1   51.65    7.62   0
 -12   0  -1  102.64   11.54   0
 -12   0   1  106.96   11.05   0
 -12   0   1   84.47    9.38   0
 -12   0  -1   93.64    8.30   0
 -13   0  -1   -7.78    7.35   0
 -13   0  -1    7.96    8.89   0
 -13   0   1   -4.10    8.20   0
 -13   0  -1    1.09   10.02   0
 -13   0   1    2.14   12.03   0
 -14   0  -1  241.04   11.73   0
 -14   0  -1  293.25   10.77   0
 -14   0   1  279.49    9.82   0
 -14   0   1  236.26   11.38   0
   0  -1   1 1163.00    1.86   0
   0  -1   1 1237.80    4.05   0
   0  -1  -1 1222.63    3.50   0
   0   1   1 1284.10    3.40   0
  -1   1  -1 4272.23    5.76   0
   1  -1  -1 4107.68    5.62   0
  -1   1  -1 4323.58    4.86   0
  -1  -1   1 4041.94    5.32   0
  -1  -1   1 3809.96    2.12   0
   1  -1   1 4185.29    5.13   0
   1  -1   1 4236.49    5.70   0
  -1  -1  -1 3558.72    1.96   0
  -1   1   1 4038.22    5.51   0
  -2  -1   1 1228.90    3.24   0
   2  -1  -1 1090.78    4.40   0
  -2   1  -1 1153.11    4.32   0
  -2   1  -1 1207.54    4.71   0
   2   1   1 1095.84    4.23   0
  -2  -1   1 1093.94    4.37   0
  -2  -1  -1 1162.74    4.21   0
  -2   1   1 1145.18    4.56   0
   2  -1   1 1192.11    4.91   0
   2   1  -1 1108.81    4.42   0
  -3   1  -1 2034.60    5.92   0
  -3  -1   1 1889.09    5.01   0
  -3  -1   1 2121.37    4.76   0
   3  -1  -1 1957.04    4.54   0
   3  -1  -1 1880.60    5.84   0
  -3  -1  -1 2100.47    5.55   0
   3  -1   1 2188.53    6.59   0
  -3   1   1 2050.10    5.63   0
   3   1  -1 2296.01    4.86   0
   3   1  -1 1959.07    4.82   0
   4  -1  -1 1861.90    4.83   0
  -4  -1   1 1806.09    5.05   0
   4  -1  -1 1798.01    5.87   0
  -4   1  -1 2007.69    6.63   0
  -4  -1   1 2001.82    5.14   0
  -4   1   1 1946.64    6.22   0
   4   1  -1 2220.10    5.77   0
  -4  -1  -1 2060.18    6.84   0
  -4  -1  -1 2199.84    6.72   0
   4   1  -1 1930.28    5.53   0
  -4  -1  -1 1884.54    3.86   0
   4  -1   1 2042.45    6.64   0
   4  -1   1 1948.68    3.01   0
  -5   1  -1 2984.33    8.41   0
   5  -1  -1 2809.71    7.61   0
  -5  -1   1 2828.38    6.20   0
   5  -1  -1 2928.79    6.07   0
  -5  -1   1 3061.02    7.51   0
  -5  -1  -1 3061.06    7.88   0
   5  -1   1 3104.71    8.40   0
   5   1  -1 3428.40    7.70   0
  -5   1   1 3028.96    8.06   0
   5   1  -1 2830.98    6.69   0
   5  -1   1 2903.55    3.89   0
  -5  -1  -1 2947.76    4.69   0
  -5  -1  -1 3399.37    9.17   0
  -6  -1   1 1083.62    6.51   0
  -6  -1   1 1001.76    4.80   0
   6  -1  -1  988.24    6.09   0
  -6   1  -1 1024.79    7.01   0
   6  -1  -1  961.91    4.73   0
   6  -1   1  947.59    6.72   0
  -6  -1  -1 1036.94    6.50   0
  -6  -1  -1  928.82    3.47   0
  -6  -1  -1  926.26    5.94   0
  -6   1   1  938.12    6.31   0
   6  -1   1  856.74    3.02   0
   7  -1  -1  708.51    6.44   0
  -7  -1   1  704.99    4.74   0
  -7   1  -1  725.54    8.50   0
  -7  -1   1  755.80    6.10   0
   7  -1  -1  679.58    4.73   0
  -7   1   1  640.77    6.68   0
  -7  -1  -1  621.19    3.36   0
  -7  -1  -1  697.31    8.05   0
   7  -1   1  569.98    3.30   0
   7  -1   1  697.88    8.05   0
  -7  -1  -1  596.77    7.18   0
  -8  -1   1  310.40    6.27   0
  -8   1  -1  313.03    7.22   0
  -8  -1   1  275.44    6.31   0
   8  -1  -1  271.37    4.39   0
  -8  -1   1  282.35    4.37   0
   8  -1  -1  301.48    6.29   0
  -8  -1  -1  272.47    6.08   0
  -8  -1  -1  267.96    3.30   0
  -8   1   1  282.10    6.77   0
  -8  -1  -1  293.69    6.84   0
   8  -1   1  297.62    6.80   0
  -9   1  -1  331.59    9.61   0
  -9  -1   1  332.43    8.45   0
  -9  -1   1  322.36    4.58   0
  -9  -1   1  321.06    7.14   0
   9  -1  -1  325.66    7.05   0
   9  -1   1  318.77    7.48   0
  -9   1   1  324.33    7.58   0
  -9  -1  -1  315.84    9.28   0
  -9  -1  -1  303.78    6.80   0
 -10  -1   1   31.50    7.13   0
  10  -1  -1   43.29    8.71   0
 -10  -1   1   31.76    7.24   0
 -10   1  -1   46.06    9.80   0
 -10   1   1   42.85    9.52   0
 -11   1  -1  158.21    9.22   0
 -11   1  -1  158.51    8.08   0
  11  -1  -1  181.31    9.72   0
 -11  -1   1  160.43    7.13   0
 -11  -1   1  183.93   10.07   0
 -11  -1  -1  165.85    7.69   0
 -11  -1  -1  187.90    8.59   0
 -11   1   1  171.79    8.81   0
 -12   1  -1   96.19    9.78   0
 -12  -1   1  111.62    7.26   0
 -12   1  -1  110.47    9.12   0
 -12   1  -1  102.35   10.64   0
 -12  -1   1   86.00    8.66   0
 -12  -1  -1  106.97    9.00   0
 -12   1   1   90.26    9.47   0
 -13  -1   1  194.91   11.80   0
 -13   1  -1  217.25    9.73   0
 -13  -1   1  228.83   10.09   0
 -13   1  -1  208.50   10.87   0
 -13   1  -1  229.77   10.38   0
 -13  -1  -1  193.85    9.19   0
 -13  -1  -1  194.93   10.47   0
 -13   1   1  197.21   12.77   0
 -13  -1  -1  225.03    7.67   0
 -13   1   1  200.81    9.07   0
 -14   1  -1   45.90   11.48   0
 -14  -1   1   47.77    8.79   0
 -14  -1   1   35.65   12.37   0
 -14   1  -1   33.69   12.57   0
 -14   1  -1   58.12   10.72   0
 -14  -1  -1   43.69   10.98   0
 -14  -1  -1   41.81    9.64   0
 -14  -1  -1   58.36    7.81   0
 -14   1   1   38.71    9.59   0
 -14   1   1   14.56   13.67   0
   0  -2   1    5.32    2.73   0
   0  -2   1    8.80    4.50   0
   0   2  -1   13.30    4.61   0
   0   2   1   10.38    3.87   0
   0  -2  -1    9.68    3.93   0
  -1   2  -1  228.04    3.21   0
  -1  -2   1  247.75    4.78   0
   1  -2  -1  230.34    4.33   0
  -1   2  -1  249.04    4.25   0
   1   2   1  233.46    1.80   0
   1   2   1  248.99    3.86   0
  -1  -2   1  235.69    2.03   0
   1  -2   1  260.56    4.07   0
   1  -2   1  240.52    3.14   0
  -1   2   1  249.87    4.36   0
  -1  -2  -1  245.59    4.58   0
   2  -2  -1  185.81    4.41   0
   2   2   1  201.91    3.74   0
  -2  -2   1  203.57    2.26   0
  -2   2  -1  213.56    4.02   0
  -2   2  -1  208.42    3.76   0
   2  -2   1  168.99    3.74   0
  -2   2   1  163.20    4.47   0
  -2  -2  -1  174.75    3.58   0
   3  -2  -1  953.15    5.38   0
  -3   2  -1 1022.90    5.29   0
   3   2   1 1004.15    4.96   0
  -3  -2   1  993.05    5.51   0
  -3   2  -1 1027.61    5.03   0
  -3  -2   1 1132.52    4.08   0
  -3  -2   1  988.87    3.55   0
   3  -2   1  856.37    5.12   0
  -3  -2  -1  880.13    4.58   0
  -3   2   1  829.09    5.38   0
   4   2   1 2122.35    6.66   0
  -4  -2   1 2191.76    5.28   0
  -4  -2   1 2400.60    5.98   0
   4  -2  -1 2002.38    7.50   0
  -4   2  -1 2159.02    7.18   0
  -4  -2   1 2012.32    5.78   0
  -4   2   1 2062.64    7.05   0
   4  -2   1 2026.47    7.01   0
   5  -2  -1 2128.88    7.49   0
   5  -2  -1 2116.17    5.36   0
  -5  -2   1 2527.26    7.00   0
  -5  -2   1 2270.70    5.81   0
   5  -2   1 1976.27    7.52   0
  -5  -2  -1 2349.86    8.44   0
  -5  -2  -1 2079.98    6.98   0
  -5  -2  -1 1951.55    5.37   0
  -5   2   1 1992.61    7.63   0
  -6  -2   1 2867.03    8.31   0
   6  -2  -1 2456.71    6.43   0
  -6  -2   1 2401.53    6.59   0
  -6   2  -1 2545.83    9.25   0
   6  -2  -1 2401.03    8.44   0
  -6  -2   1 2613.53    7.44   0
   6  -2   1 2589.08    4.66   0
   6  -2   1 2646.80    9.16   0
  -6   2   1 2657.10    9.07   0
  -6  -2  -1 2752.06    8.30   0
  -6  -2  -1 2973.29    9.02   0
  -6  -2  -1 2558.80    5.84   0
  -7  -2   1 1575.41    5.89   0
   7  -2  -1 1614.62    8.21   0
  -7  -2   1 1668.04    7.30   0
  -7  -2   1 1829.48    7.52   0
   7  -2  -1 1616.79    5.99   0
  -7  -2  -1 1497.76    4.90   0
  -7  -2  -1 1724.01    8.40   0
  -7  -2  -1 1600.05    7.72   0
  -8  -2   1  460.38    4.54   0
  -8  -2   1  494.18    6.47   0
   8  -2  -1  460.97    4.86   0
  -8   2  -1  478.23    7.95   0
  -8  -2   1  548.79    7.53   0
   8  -2   1  527.55    7.56   0
  -8  -2  -1  496.76    4.29   0
  -8  -2  -1  570.63    8.32   0
  -8  -2  -1  496.32    6.37   0
   8  -2   1  458.30    3.40   0
  -9  -2   1 1557.34    9.01   0
   9  -2  -1 1459.21    9.54   0
  -9  -2   1 1511.63    8.59   0
  -9  -2   1 1398.28    6.77   0
  -9   2  -1 1553.95   11.99   0
  -9  -2  -1 1730.83   10.13   0
   9  -2   1 1631.85   10.39   0
  -9  -2  -1 1569.37    5.63   0
  -9   2   1 1633.55   10.53   0
  -9  -2  -1 1604.52    9.15   0
   9  -2   1 1378.85    4.72   0
 -10   2  -1  779.57   10.17   0
  10  -2  -1  795.86   10.30   0
 -10  -2   1  760.10    8.57   0
 -10  -2   1  722.41    5.95   0
 -10  -2   1  757.30    8.49   0
 -10  -2  -1  696.72    4.86   0
 -10  -2  -1  729.49   10.50   0
 -10  -2  -1  741.44    8.23   0
  10  -2   1  735.84    9.62   0
 -11   2  -1  740.81   10.95   0
 -11  -2   1  707.05    9.04   0
 -11   2  -1  757.48   10.01   0
 -11  -2   1  784.81    9.04   0
 -11  -2   1  713.81    6.07   0
  11  -2  -1  759.15    9.86   0
 -11  -2  -1  661.76    8.63   0
 -11   2   1  643.37   10.38   0
 -11  -2  -1  622.75    9.53   0
 -12  -2   1  103.87    7.26   0
 -12  -2   1   92.87    8.35   0
 -12   2  -1  124.95    7.85   0
 -12   2  -1   86.40    9.83   0
  12  -2  -1  120.41    9.14   0
 -12  -2  -1  100.22    8.14   0
 -12  -2  -1  105.15   10.90   0
 -12   2   1  123.36    9.78   0
 -13  -2   1  242.20    9.49   0
 -13   2  -1  253.65   11.58   0
 -13   2  -1  288.41    9.04   0
 -13  -2   1  283.21    8.39   0
 -13   2  -1  267.52   10.52   0
 -13   2   1  313.37   11.44   0
 -13  -2  -1  292.05   10.19   0
 -13  -2  -1  314.93    9.25   0
 -14   2  -1  188.03   10.69   0
 -14   2  -1  208.86    9.59   0
 -14   2  -1  168.89   11.85   0
 -14  -2   1  148.89   10.12   0
 -14  -2   1  194.69    8.97   0
 -14   2   1  148.66   14.81   0
 -14  -2  -1  150.26   10.74   0
 -14   2   1  153.30   10.62   0
 -14  -2  -1  168.73    9.22   0
 -14  -2  -1  187.23   11.84   0
   0   3  -1 1767.61    6.93   0
   0   3  -1 1818.42    5.31   0
   0  -3  -1 1806.87    5.92   0
   0  -3   1 1823.24    5.89   0
   0   3   1 1880.38    6.18   0
   0   3   1 1986.42    4.20   0
  -1   3  -1 1337.01    4.89   0
  -1  -3   1 1323.02    5.50   0
  -1   3  -1 1463.56    5.83   0
  -1  -3   1 1330.97    3.94   0
   1   3   1 1385.73    3.58   0
   1   3   1 1410.16    5.64   0
   1  -3   1 1588.90    5.75   0
  -1   3   1 1505.10    6.96   0
   1   3  -1 1525.55    6.49   0
  -1  -3  -1 1470.44    5.34   0
  -2  -3   1  931.58    5.18   0
   2   3   1  943.76    6.02   0
  -2   3  -1  975.08    5.49   0
   2  -3  -1  867.54    5.73   0
  -2  -3   1  896.77    3.27   0
  -2   3   1  715.16    5.65   0
  -2  -3  -1  717.49    5.32   0
  -2  -3  -1  761.61    2.59   0
  -3   3  -1  299.06    5.74   0
   3   3   1  273.97    4.58   0
  -3   3  -1  276.69    4.86   0
   3  -3  -1  265.34    5.30   0
  -3  -3   1  276.80    3.01   0
  -3  -3  -1  343.27    4.36   0
   3  -3   1  331.40    5.76   0
  -3   3   1  345.13    6.56   0
  -4  -3   1 3708.15    8.74   0
  -4  -3   1 3865.99    6.34   0
   4   3   1 3838.81    9.12   0
  -4   3  -1 3824.28    9.11   0
  -4   3  -1 4008.15    9.32   0
   4  -3  -1 3574.76    9.20   0
  -4  -3  -1 4046.70    8.30   0
  -4   3   1 3930.99    9.58   0
  -5  -3   1  427.62    4.84   0
  -5   3  -1  391.76    5.34   0
   5  -3  -1  364.81    5.87   0
   5   3   1  368.87    6.13   0
  -5   3  -1  378.84    5.76   0
  -5  -3   1  379.34    4.15   0
  -5  -3   1  353.87    5.49   0
  -5  -3  -1  396.06    4.85   0
  -5   3   1  380.64    6.13   0
   5  -3   1  361.88    5.64   0
  -6   3  -1 2541.47    8.51   0
   6  -3  -1 2369.25    9.12   0
  -6  -3   1 2843.98    7.85   0
  -6  -3   1 2728.74    7.46   0
  -6   3  -1 2518.24    9.47   0
  -6  -3   1 2452.70    8.14   0
  -6  -3  -1 2414.75    7.35   0
   6  -3   1 2329.75    9.14   0
  -6  -3  -1 2840.02    9.18   0
  -6  -3  -1 2599.47    8.84   0
  -6   3   1 2450.72   10.37   0
  -7   3  -1   63.38    5.36   0
  -7   3  -1   70.15    6.46   0
   7  -3  -1   68.83    4.31   0
  -7  -3   1   64.91    4.97   0
  -7  -3   1   68.61    5.75   0
   7  -3  -1   56.41    6.01   0
  -7  -3   1   67.84    5.09   0
  -7  -3  -1   92.83    5.76   0
   7  -3   1   63.62    6.33   0
  -7  -3  -1   74.17    6.19   0
  -7   3   1   75.35    6.50   0
  -7  -3  -1   71.90    4.21   0
  -8  -3   1  134.30    5.26   0
   8  -3  -1  129.55    6.92   0
  -8   3  -1  137.17    7.40   0
  -8   3  -1  148.56    6.10   0
  -8  -3   1  140.92    5.76   0
   8  -3  -1  126.81    3.93   0
  -8  -3   1  148.41    6.55   0
  -8   3   1  128.46    7.44   0
   8  -3   1  119.17    3.34   0
  -8  -3  -1  113.01    4.37   0
  -8  -3  -1  144.24    7.73   0
   8  -3   1  119.97    7.08   0
  -8  -3  -1  120.82    7.04   0
   9  -3  -1  207.92    9.22   0
  -9  -3   1  218.42    6.26   0
  -9  -3   1  187.96    5.58   0
  -9   3  -1  209.20    8.33   0
  -9  -3   1  214.58    6.75   0
  -9   3  -1  205.57    6.63   0
   9  -3  -1  197.89    4.95   0
  -9  -3  -1  220.50    5.16   0
  -9   3   1  231.12    8.30   0
  -9  -3  -1  227.08    6.73   0
   9  -3   1  212.01    3.33   0
  -9  -3  -1  247.97    7.37   0
   9  -3   1  219.63    8.09   0
  10  -3  -1   51.68    9.66   0
 -10   3  -1   61.00   10.54   0
 -10  -3   1   57.26    6.55   0
 -10   3  -1   60.60    7.05   0
 -10   3   1   94.81   10.33   0
 -10  -3  -1   60.45    4.80   0
 -10  -3  -1   56.73    9.25   0
  10  -3   1   50.64    3.33   0
  10  -3   1   78.79    8.25   0
 -10  -3  -1   54.93    8.25   0
 -11   3  -1   17.37    9.09   0
  11  -3  -1   16.57    8.28   0
 -11  -3   1   11.82    8.46   0
 -11   3  -1   18.37    9.48   0
 -11  -3   1    9.91    6.48   0
 -11  -3   1    5.67    7.53   0
  11  -3   1   22.91    8.96   0
 -11  -3  -1    3.57    7.15   0
 -11   3   1   -2.70    8.90   0
 -11  -3  -1    6.70    9.78   0
 -11  -3  -1   11.53    4.39   0
  12  -3  -1  295.44    6.09   0
  12  -3  -1  379.82   12.29   0
 -12   3  -1  393.04    9.06   0
 -12   3  -1  383.10   11.23   0
  12  -3   1  314.12   10.54   0
 -12  -3  -1  280.38    4.94   0
 -12   3   1  330.34   12.98   0
 -12  -3  -1  313.26    8.54   0
 -13  -3   1   86.00    7.70   0
 -13   3  -1   64.58   11.01   0
  13  -3  -1   88.31   10.22   0
 -13  -3   1   73.14    8.42   0
 -13   3  -1   66.65   11.23   0
 -13   3   1   70.71   10.87   0
 -13  -3  -1   68.81    9.60   0
 -13  -3  -1   49.57    8.67   0
 -14   3  -1  461.94   13.06   0
 -14   3  -1  405.76   14.59   0
 -14   3  -1  408.43   13.09   0
 -14  -3  -1  432.35    9.33   0
 -14  -3  -1  401.70   12.46   0
 -14  -3  -1  331.71   13.41   0
 -14   3   1  399.48   13.13   0
   0  -4   1   29.39    5.26   0
   0   4  -1   26.38    4.79   0
   0   4   1   31.19    4.91   0
   0   4   1   19.29    3.43   0
   0  -4   1   10.16    3.24   0
   0   4  -1   20.60    4.62   0
   0  -4  -1   10.62    4.63   0
  -1   4  -1  328.34    4.59   0
   1  -4  -1  328.55    5.31   0
  -1  -4   1  360.97    4.78   0
   1   4   1  356.03    6.13   0
  -1   4  -1  374.44    5.22   0
  -1  -4   1  364.17    4.05   0
   1   4   1  341.98    3.94   0
   1   4  -1  389.71    5.99   0
   1  -4   1  461.54    5.92   0
   1  -4   1  360.36    4.24   0
  -1  -4  -1  368.73    4.80   0
  -1   4   1  404.26    3.78   0
  -1   4   1  365.96    5.65   0
   1   4  -1  422.16    4.77   0
  -2   4  -1  158.66    4.96   0
  -2  -4   1  151.20    3.50   0
   2   4   1  158.73    4.92   0
  -2  -4   1  154.99    5.20   0
  -2   4  -1  140.76    4.76   0
   2  -4  -1  141.03    5.27   0
  -2  -4  -1  134.86    2.54   0
  -2  -4  -1  117.67    4.36   0
  -2   4   1  113.06    5.54   0
   2  -4   1  119.99    4.39   0
   3  -4  -1 1397.18    7.16   0
  -3   4  -1 1598.94    6.73   0
  -3  -4   1 1555.24    6.13   0
  -3  -4   1 1481.75    4.72   0
   3   4   1 1531.98    7.48   0
  -3  -4  -1 1512.20    6.79   0
  -3   4   1 1496.65    7.49   0
  -3  -4  -1 1512.26    3.86   0
   3  -4   1 1427.12    6.73   0
   4   4   1  458.79    5.31   0
  -4   4  -1  475.87    6.51   0
  -4   4  -1  474.61    6.00   0
  -4  -4   1  458.90    3.88   0
   4  -4  -1  431.43    6.12   0
   4  -4   1  473.59    5.93   0
  -4  -4  -1  515.75    3.21   0
  -4   4   1  501.56    6.44   0
   4   4  -1  507.93    4.44   0
  -4  -4  -1  516.04    5.80   0
  -5  -4   1 4058.78    7.97   0
  -5  -4   1 3759.61   10.18   0
   5   4   1 3945.90   10.53   0
  -5   4  -1 3887.41    9.93   0
   5  -4  -1 3673.84   10.89   0
  -5  -4  -1 4284.44   10.17   0
  -5   4   1 3966.72   11.16   0
   5  -4   1 3898.05   10.77   0
   6   4   1  268.18    6.64   0
  -6   4  -1  275.51    6.91   0
  -6   4  -1  271.41    6.60   0
   6  -4  -1  256.57    6.63   0
   6  -4   1  245.54    6.39   0
  -6   4   1  259.13    6.71   0
  -6  -4  -1  274.65    6.06   0
   7  -4  -1  878.37    8.40   0
   7  -4  -1  908.73    6.00   0
  -7  -4   1 1041.99    7.13   0
  -7   4  -1  925.09    8.52   0
  -7  -4   1  906.76    7.48   0
  -7  -4  -1  995.15    8.86   0
  -7  -4  -1  871.49    7.85   0
  -7  -4  -1  814.25    6.57   0
  -7   4   1  834.50    8.63   0
   7  -4   1  806.39    8.20   0
  -8  -4   1  493.27    6.37   0
  -8  -4   1  506.56    7.12   0
  -8  -4   1  436.90    6.74   0
  -8   4  -1  460.81    7.27   0
  -8   4  -1  451.46    8.42   0
   8  -4   1  492.66    8.29   0
  -8  -4  -1  516.45    6.13   0
  -8  -4  -1  581.23    8.82   0
  -8  -4  -1  541.90    6.92   0
   9  -4  -1  951.63    9.79   0
   9  -4  -1  937.12    6.59   0
  -9  -4   1 1009.64    8.73   0
  -9   4  -1 1018.33   10.23   0
  -9   4  -1  989.34    8.87   0
  -9  -4   1 1045.96    8.01   0
  -9  -4  -1  942.48    9.36   0
  -9   4   1  890.25   10.05   0
   9  -4   1  822.17    9.68   0
   9  -4   1  854.86    5.16   0
  -9  -4  -1  865.21    6.64   0
  -9  -4  -1  925.34    8.79   0
 -10  -4   1  347.98    6.84   0
 -10   4  -1  361.07    9.90   0
 -10  -4   1  347.00    6.89   0
 -10  -4   1  379.17    7.71   0
 -10   4  -1  358.49    8.22   0
  10  -4   1  319.31    9.42   0
  10  -4   1  293.92    4.49   0
 -10  -4  -1  332.52    8.21   0
 -10  -4  -1  369.15    9.15   0
 -10  -4  -1  320.13    6.33   0
 -11  -4   1  716.20    9.01   0
 -11  -4   1  641.86    7.53   0
  11  -4  -1  661.74   10.61   0
 -11   4  -1  670.28   11.31   0
 -11  -4   1  617.96    8.03   0
 -11   4  -1  660.25    9.42   0
 -11  -4  -1  679.47    6.66   0
 -11   4   1  678.80   11.15   0
  11  -4   1  705.56   13.00   0
  11  -4   1  614.62    4.51   0
 -11  -4  -1  664.75    9.56   0
 -11  -4  -1  757.95   10.48   0
 -12  -4   1  139.00    7.56   0
 -12   4  -1  154.73    8.98   0
 -12  -4   1  152.01    8.70   0
 -12   4  -1  125.05   10.92   0
  12  -4  -1  147.09   12.42   0
 -12  -4   1  123.42    7.60   0
 -12   4   1  110.16   10.75   0
 -12  -4  -1  104.21   10.67   0
  12  -4   1  133.37   10.40   0
 -12  -4  -1  117.98    5.37   0
 -12  -4  -1  133.45    8.24   0
 -13  -4   1  256.83    6.78   0
  13  -4  -1  226.01    6.23   0
 -13   4  -1  266.35   11.98   0
 -13  -4   1  278.10    9.86   0
 -13   4  -1  272.88   14.73   0
 -13  -4   1  219.94   10.30   0
  13  -4  -1  257.79   11.69   0
 -13  -4  -1  239.06   11.84   0
  13  -4   1  308.72   11.95   0
 -13  -4  -1  292.90    9.15   0
 -13  -4  -1  268.79    5.47   0
 -13   4   1  270.47   12.26   0
   0   5  -1 1692.05    8.15   0
   0   5  -1 1762.51    7.32   0
   0   5   1 1750.86    7.67   0
   0  -5   1 1818.11    7.60   0
   0   5   1 1730.68    5.36   0
   0  -5  -1 1666.67    7.89   0
   0  -5   1 1580.61    5.74   0
   1  -5  -1 3111.36    9.61   0
  -1  -5   1 3190.56    7.23   0
   1   5   1 3283.18    9.13   0
  -1   5  -1 3271.38    8.87   0
  -1  -5   1 3298.97    8.75   0
   1   5   1 3116.86    6.68   0
  -1   5  -1 3144.92    8.28   0
   1  -5   1 2843.84    7.44   0
  -1   5   1 3213.20    9.45   0
   1  -5   1 3264.70    8.50   0
  -1   5   1 3267.55    7.22   0
   1   5  -1 3044.69    9.09   0
   1   5  -1 3301.65    7.75   0
  -1  -5  -1 3128.08    8.35   0
   2   5   1 1294.10    7.02   0
   2  -5  -1 1170.19    7.13   0
  -2   5  -1 1198.60    6.62   0
   2   5   1 1234.51    4.88   0
  -2  -5   1 1222.15    6.74   0
  -2   5  -1 1311.29    7.70   0
  -2  -5   1 1234.32    5.25   0
   2  -5   1 1330.60    6.45   0
  -2  -5  -1 1639.01    4.43   0
   2   5  -1 1517.80    6.35   0
  -2  -5  -1 1468.52    6.53   0
  -3  -5   1 1484.55    6.66   0
   3   5   1 1550.29    8.12   0
   3  -5  -1 1394.24    7.72   0
  -3   5  -1 1481.72    7.33   0
  -3  -5   1 1477.79    5.42   0
  -3   5  -1 1565.13    7.31   0
  -3  -5  -1 1737.46    4.36   0
   3   5  -1 1597.29    6.24   0
   3  -5   1 1503.52    7.93   0
  -3   5   1 1537.82    8.17   0
  -3  -5  -1 1521.05    6.58   0
  -4  -5   1 2771.28    6.85   0
  -4   5  -1 2827.67    9.48   0
  -4   5  -1 2869.51    9.21   0
   4   5   1 2915.01    9.81   0
  -4  -5   1 2862.95    7.85   0
   4  -5   1 2437.29    8.87   0
  -4  -5  -1 2656.90    5.20   0
   4   5  -1 2592.68    7.39   0
  -4  -5  -1 2637.36    8.69   0
   5   5   1 1382.85    7.43   0
  -5  -5   1 1411.15    6.36   0
   5  -5  -1 1232.70    8.29   0
  -5   5  -1 1307.04    7.70   0
  -5  -5   1 1349.93    5.83   0
  -5   5  -1 1341.11    8.25   0
  -5   5   1 1330.41    9.67   0
  -5  -5  -1 1361.13    6.76   0
  -5  -5  -1 1399.43    4.66   0
   5   5  -1 1322.38    6.52   0
   5  -5   1 1223.46    7.98   0
  -6  -5   1 1011.36    7.71   0
   6   5   1 1069.91    8.62   0
  -6   5  -1 1059.92    8.53   0
  -6  -5   1 1051.97    5.97   0
  -6   5  -1 1079.92    7.90   0
   6  -5  -1  953.40    8.46   0
  -6  -5  -1 1012.10    7.82   0
  -6   5   1  973.69    8.56   0
   6  -5   1  928.52    8.25   0
  -7   5  -1  237.11    6.66   0
   7  -5  -1  204.39    7.49   0
  -7  -5   1  216.64    5.39   0
  -7  -5   1  240.42    6.40   0
  -7  -5   1  204.89    6.44   0
  -7   5  -1  231.39    7.60   0
  -7  -5  -1  288.70    6.12   0
  -7   5   1  285.16    7.92   0
   7  -5   1  246.01    7.58   0
  -8   5  -1  322.42    7.50   0
   8  -5  -1  314.15    6.19   0
  -8  -5   1  313.34    6.11   0
   8  -5  -1  300.87    8.59   0
  -8  -5   1  340.61    5.94   0
  -8   5  -1  322.42    8.47   0
  -8  -5   1  304.50    7.54   0
   8  -5   1  338.64    8.36   0
  -8  -5  -1  422.11    8.74   0
  -8  -5  -1  354.81    6.97   0
  -8   5   1  351.13    8.95   0
  -8  -5  -1  366.80    7.71   0
  -9  -5   1  125.27    7.18   0
  -9  -5   1  123.46    6.89   0
  -9  -5   1  124.74    6.29   0
  -9   5  -1  131.69    7.62   0
   9  -5  -1  107.93    8.70   0
  -9   5  -1  122.24    8.70   0
   9  -5  -1  123.80    5.90   0
  -9  -5  -1  156.28    6.73   0
  -9  -5  -1  157.69    7.26   0
   9  -5   1  143.50    8.64   0
  -9   5   1  139.22   10.83   0
  -9  -5  -1  139.44    6.58   0
 -10   5  -1   52.23    9.38   0
  10  -5  -1   58.63    9.17   0
  10  -5  -1   54.80    6.00   0
 -10   5  -1   78.33    7.98   0
 -10  -5  -1   61.74    6.35   0
  10  -5   1   65.40    4.71   0
  10  -5   1   56.54   11.11   0
 -10  -5  -1   82.57    8.49   0
 -10   5   1   69.79    9.47   0
 -10  -5  -1   70.48    9.07   0
 -11   5  -1   16.25   10.00   0
  11  -5  -1   13.44    9.57   0
 -11  -5   1    8.71    7.54   0
 -11  -5   1    9.80    6.25   0
 -11   5  -1   12.48    8.48   0
 -11  -5   1    9.10    7.27   0
  11  -5   1    6.11    4.57   0
 -11  -5  -1   -0.96    6.05   0
 -11  -5  -1    0.61    7.51   0
 -11  -5  -1    5.14    7.85   0
 -11   5   1   -1.48    9.94   0
  11  -5   1   19.35    9.91   0
 -12  -5   1  262.33    8.83   0
  12  -5  -1  232.50   11.07   0
 -12   5  -1  236.50   11.60   0
 -12  -5   1  213.08    9.20   0
 -12   5  -1  267.40    9.50   0
 -12  -5   1  229.86    7.72   0
 -12  -5  -1  172.33    8.90   0
 -12  -5  -1  229.05    8.61   0
 -12   5   1  215.53    9.71   0
 -12  -5  -1  208.98    6.22   0
  12  -5   1  172.82    4.04   0
  12  -5   1  224.14   11.31   0
 -12   5   1  204.14   11.32   0
  13  -5  -1   83.49    5.74   0
 -13   5  -1   80.21   12.26   0
 -13   5  -1  111.42   12.60   0
  13  -5  -1  102.43   11.62   0
 -13  -5   1   97.02    9.44   0
 -13  -5   1   89.10    9.77   0
 -13  -5   1   94.37    7.44   0
 -13   5   1   92.95   12.01   0
 -13  -5  -1  105.09   10.86   0
  13  -5   1   89.57   11.89   0
 -13   5   1  112.97   10.10   0
 -13  -5  -1   92.33    6.29   0
 -13  -5  -1   72.62    9.32   0
 -13  -5  -1  104.11    6.54   0
   0  -6   1  365.22    6.33   0
   0  -6   1  302.41    4.68   0
   0  -6  -1  223.99    5.58   0
   0   6  -1  265.90    7.01   0
   0   6   1  244.93    4.97   0
   0   6  -1  281.81    6.33   0
   1   6   1 1634.34    8.92   0
  -1   6  -1 1539.90    7.29   0
  -1   6  -1 1581.89    8.51   0
   1  -6  -1 1491.30    7.61   0
  -1  -6   1 1541.34    6.55   0
   1   6   1 1554.16    6.12   0
  -1  -6   1 1591.01    6.71   0
   1  -6   1 1580.23    7.20   0
   1   6  -1 1525.44    6.82   0
  -1   6   1 1537.70    9.25   0
  -1   6   1 1513.95    6.11   0
  -1  -6  -1 1443.30    7.09   0
   1   6  -1 1396.46    7.07   0
   1  -6   1 1376.01    6.47   0
   2  -6  -1  607.11    6.87   0
  -2   6  -1  677.36    6.59   0
  -2   6  -1  631.57    6.30   0
  -2  -6   1  686.54    5.37   0
  -2  -6   1  738.95    6.34   0
   2   6   1  631.17    6.68   0
   2   6   1  594.71    5.08   0
  -2   6   1  512.72    6.20   0
   2  -6   1  488.30    5.60   0
  -2  -6  -1  471.96    6.64   0
   2   6  -1  480.06    6.45   0
  -2   6   1  494.54    7.05   0
   2   6  -1  533.71    5.37   0
  -3  -6   1 1056.91    6.76   0
  -3   6  -1 1088.70    8.44   0
  -3  -6   1 1050.38    5.76   0
   3  -6  -1  966.77    7.65   0
   3   6   1 1055.41    7.46   0
  -3   6  -1 1009.66    7.35   0
  -3   6   1 1018.17    7.22   0
  -3  -6  -1 1072.29    4.24   0
   3   6  -1 1000.29    6.55   0
   3  -6   1  907.52    7.78   0
  -3   6   1  967.02    8.02   0
  -4   6  -1  983.15    7.80   0
  -4  -6   1  973.38    6.58   0
  -4  -6   1  983.15    5.79   0
   4   6   1 1030.09    7.26   0
   4  -6  -1  907.25    7.86   0
  -4   6  -1 1025.87    7.60   0
  -4   6   1 1176.26    7.13   0
   4   6  -1 1140.43    6.75   0
  -4  -6  -1 1145.08    7.46   0
  -4  -6  -1 1245.82    4.40   0
   4  -6   1 1042.34    7.57   0
  -4   6   1 1117.29    8.51   0
  -5   6  -1  580.20    7.21   0
  -5  -6   1  573.73    5.30   0
  -5   6  -1  568.55    7.89   0
  -5  -6   1  598.56    6.62   0
   5   6   1  577.27    8.08   0
   5  -6  -1  532.25    7.73   0
   5   6  -1  583.61    6.00   0
   5  -6   1  521.49    7.46   0
  -5  -6  -1  611.85    6.23   0
  -5   6   1  597.67    6.72   0
  -5  -6  -1  640.74    4.38   0
  -5   6   1  593.48    8.05   0
  -6  -6   1 1293.80    6.93   0
  -6   6  -1 1226.72    9.36   0
   6  -6  -1 1101.59    9.32   0
   6   6   1 1239.22    8.37   0
  -6   6  -1 1259.47    8.68   0
  -6  -6  -1 1478.80    5.24   0
  -6  -6  -1 1380.83    7.76   0
  -6   6   1 1368.25    9.96   0
   6  -6   1 1285.16    9.30   0
   7   6   1  212.34    8.07   0
  -7  -6   1  213.90    5.32   0
  -7   6  -1  229.68    7.99   0
  -7   6  -1  208.08    7.34   0
  -7  -6   1  197.33    5.36   0
   7  -6  -1  188.55    8.18   0
  -7  -6   1  224.79    6.51   0
  -7  -6   1  183.80    7.27   0
  -7  -6  -1  216.15    3.91   0
   7  -6   1  202.47    7.81   0
  -7  -6  -1  202.64    7.05   0
  -7   6   1  220.15   10.12   0
  -8  -6   1 1403.62   10.85   0
  -8  -6   1 1517.89    8.05   0
  -8  -6   1 1540.65    9.14   0
  -8   6  -1 1458.82   10.19   0
  -8   6  -1 1452.94   12.65   0
  -8  -6  -1 1298.94    9.72   0
   8  -6   1 1296.55   10.77   0
  -8  -6  -1 1410.08    9.70   0
  -8  -6  -1 1398.69    6.14   0
  -8   6   1 1343.48   11.07   0
  -8  -6  -1 1469.29   10.94   0
  -9   6  -1   41.56    7.79   0
  -9  -6   1   35.77    6.13   0
  -9   6  -1   30.32    8.91   0
  -9  -6   1   39.50    6.83   0
   9  -6  -1   57.24    8.93   0
   9  -6  -1   20.36    6.32   0
  -9  -6   1   35.32    6.77   0
  -9  -6  -1   14.86    7.89   0
   9  -6   1    9.22    8.82   0
  -9   6   1   19.74    8.91   0
  -9   6   1   22.89    7.50   0
  -9  -6  -1   10.64    5.93   0
  -9  -6  -1   13.70    8.70   0
 -10  -6   1  949.12    9.30   0
 -10  -6   1 1070.70    8.81   0
 -10  -6   1 1012.68   10.16   0
  10  -6  -1  951.30    8.17   0
  10  -6  -1  998.61   12.04   0
 -10   6   1  998.80   12.02   0
 -10  -6  -1  964.42   11.26   0
 -10   6   1  980.79   12.04   0
 -10  -6  -1 1065.88   10.63   0
 -10  -6  -1  977.05    9.13   0
 -11   6  -1   30.24   10.29   0
 -11  -6   1   21.80    8.28   0
 -11  -6   1    3.09    7.53   0
  11  -6  -1    8.47   10.47   0
 -11  -6   1   19.24    7.34   0
 -11   6  -1   16.03   11.04   0
  11  -6  -1   12.16    6.40   0
 -11   6   1   10.23   10.52   0
  11  -6   1   -1.53    5.16   0
 -11  -6  -1    6.18    9.72   0
 -11   6   1    6.61    8.95   0
  11  -6   1   26.57   12.54   0
 -11  -6  -1   14.51    7.16   0
 -11  -6  -1   11.28    9.09   0
 -12  -6   1  296.59    9.18   0
 -12  -6   1  365.12    7.41   0
 -12   6  -1  349.72   12.89   0
 -12  -6   1  353.36    9.16   0
  12  -6  -1  345.57   14.69   0
 -12   6   1  370.13   10.79   0
 -12   6   1  377.04   14.72   0
  12  -6   1  308.12    5.58   0
 -12  -6  -1  369.05   10.75   0
 -12  -6  -1  357.56    8.79   0
 -12  -6  -1  294.27   11.07   0
 -13   6  -1  115.61   12.74   0
 -13   6  -1  102.65   13.24   0
  13  -6  -1   92.03   12.09   0
 -13  -6   1   80.80    9.49   0
  13  -6  -1   83.57    7.16   0
 -13  -6   1  111.11    9.19   0
 -13  -6   1  102.00    8.55   0
 -13   6   1  104.50   12.42   0
  13  -6   1  109.15   12.79   0
 -13  -6  -1   67.93    9.38   0
  13  -6   1   80.80    4.24   0
 -13  -6  -1   98.64    6.38   0
 -13   6   1  125.58   13.15   0
 -13  -6  -1  118.06   11.08   0
 -13  -6  -1  106.59    7.87   0
   0   7   1  416.91    7.11   0
   0   7  -1  408.00    7.08   0
   0  -7   1  445.24    6.67   0
   0  -7  -1  390.06    6.43   0
   0   7  -1  401.67    7.52   0
   0  -7   1  390.83    6.17   0
   0   7   1  418.84    5.91   0
   1   7   1 1963.72    9.27   0
  -1  -7   1 1954.68    8.28   0
   1  -7  -1 1809.67    8.86   0
   1   7   1 1855.13    7.32   0
  -1  -7   1 1848.95    7.61   0
  -1   7  -1 1876.18    8.69   0
  -1   7  -1 1840.19    8.26   0
  -1  -7  -1 2037.36    9.30   0
   1   7  -1 1935.54    9.17   0
  -1   7   1 2073.55    9.82   0
   1   7  -1 2083.80    9.11   0
   1  -7   1 1872.28    7.53   0
  -1   7   1 2122.06    7.60   0
  -2  -7   1  445.49    6.21   0
  -2   7  -1  424.68    7.79   0
  -2   7  -1  416.04    6.71   0
   2   7   1  462.21    7.97   0
   2  -7  -1  399.17    6.85   0
  -2  -7   1  425.65    5.62   0
   2   7   1  404.85    4.83   0
  -2   7   1  460.56    5.64   0
   2  -7   1  419.48    6.98   0
  -2  -7  -1  437.24    5.93   0
  -2   7   1  471.36    7.49   0
   2   7  -1  416.80    5.70   0
   2   7  -1  466.80    6.85   0
  -3   7  -1 1594.05    8.73   0
  -3   7  -1 1521.60    8.77   0
  -3  -7   1 1504.20    6.98   0
   3   7   1 1597.59    9.01   0
  -3  -7   1 1562.62    7.48   0
   3  -7   1 1446.50    8.06   0
   3   7  -1 1641.04    8.37   0
  -3  -7  -1 1808.12    5.16   0
  -3  -7  -1 1626.48    7.83   0
  -4  -7   1   55.34    6.38   0
   4   7   1   40.30    7.65   0
  -4   7  -1   41.95    6.67   0
  -4  -7   1   42.75    4.94   0
   4  -7  -1   48.16    6.91   0
  -4   7   1   28.64    5.61   0
   4   7  -1   64.78    5.72   0
  -4   7   1   13.85    7.43   0
  -4  -7  -1   29.39    3.22   0
  -4  -7  -1   23.62    5.39   0
  -5  -7   1  699.90    7.25   0
   5   7   1  677.60    9.06   0
  -5   7  -1  685.59    8.63   0
  -5  -7   1  688.86    6.18   0
  -5   7  -1  723.88    9.36   0
  -5   7   1  571.98    8.67   0
  -5  -7  -1  600.76    7.81   0
   5  -7   1  535.32    7.95   0
   5   7  -1  568.40    6.79   0
  -5  -7  -1  624.93    3.86   0
   6  -7  -1   82.79    7.92   0
   6   7   1   96.95    7.89   0
  -6  -7   1   95.60    5.32   0
  -6  -7   1   96.28    6.44   0
  -6   7  -1  112.86    7.22   0
  -6   7   1   84.69    8.18   0
  -6   7   1   77.72    8.31   0
   6   7  -1   73.30    5.93   0
  -6  -7  -1   92.23    6.86   0
  -6  -7  -1   85.63    3.72   0
   6  -7   1   80.58    7.47   0
  -7  -7   1  307.47    8.06   0
  -7   7  -1  340.14    9.79   0
  -7   7  -1  335.65    8.86   0
  -7  -7   1  334.91    6.16   0
  -7  -7   1  334.27    6.06   0
   7  -7   1  348.41   10.28   0
  -8   7  -1   86.47    9.12   0
  -8  -7   1   98.63    7.01   0
   8  -7  -1   87.65    8.80   0
  -8   7  -1   86.60    7.91   0
  -8  -7   1   75.03    9.37   0
  -8  -7   1   85.81    6.00   0
  -8  -7   1  104.33    5.66   0
  -8   7   1  119.32    7.88   0
  -8  -7  -1  123.12    6.42   0
  -8  -7  -1  116.36    4.08   0
   8  -7   1  113.77    8.79   0
  -8   7   1  137.23    9.15   0
  -9   7  -1  107.71   11.47   0
   9  -7  -1   82.83    9.55   0
   9  -7  -1   86.55    6.02   0
  -9  -7   1   86.96    9.42   0
  -9  -7   1  100.41    6.45   0
  -9  -7   1   97.43    5.77   0
  -9   7  -1  106.39   10.39   0
  -9  -7   1   98.38    7.20   0
  -9  -7  -1   82.95    6.78   0
  -9   7   1   90.06    8.28   0
   9  -7   1   87.86    9.47   0
  -9   7   1   96.07    9.74   0
  -9  -7  -1   71.78    8.72   0
  -9  -7  -1   81.19    4.46   0
  -9  -7  -1   83.41    7.72   0
  10  -7  -1   12.06   10.21   0
 -10   7  -1    3.93    8.99   0
 -10  -7   1   13.65    6.67   0
 -10  -7   1    5.75    6.83   0
  10  -7  -1    8.23    7.15   0
 -10  -7   1   -5.21    7.40   0
 -10   7  -1   13.06    9.99   0
 -10   7   1   11.89   10.44   0
 -10  -7  -1    2.89    8.50   0
 -10  -7  -1   -3.52    8.30   0
 -10  -7  -1    6.93    9.28   0
  10  -7   1    0.17    9.94   0
 -10   7   1   -4.65    8.68   0
 -10  -7  -1   -6.34    4.88   0
 -11   7  -1  109.43   11.13   0
 -11  -7   1   99.76    9.73   0
  11  -7  -1  111.62    7.47   0
 -11  -7   1  103.30    8.13   0
 -11  -7   1  112.56    7.54   0
 -11  -7   1  109.29    6.37   0
 -11   7  -1  140.15    9.84   0
  11  -7  -1  111.42   11.37   0
 -11   7   1  138.10    9.68   0
 -11  -7  -1  151.28    9.69   0
 -11   7   1  131.85   11.27   0
 -11  -7  -1  119.87    8.57   0
 -11  -7  -1  135.88    5.48   0
 -11  -7  -1  129.24    8.44   0
  11  -7   1  142.61   11.19   0
 -12  -7   1   41.24    9.57   0
 -12  -7   1   18.30    7.94   0
  12  -7  -1   38.54   12.21   0
 -12  -7   1   32.04    8.14   0
 -12   7  -1   31.77   11.79   0
 -12  -7   1   26.03    8.52   0
 -12   7  -1   23.25   10.58   0
 -12  -7  -1   21.91    8.29   0
  12  -7   1   22.11   11.89   0
 -12  -7  -1   15.79   10.56   0
 -12  -7  -1   19.11    5.54   0
 -12  -7  -1   22.44    5.64   0
 -12   7   1   26.50   11.99   0
 -12   7   1   11.10   10.32   0
  12  -7   1   21.56    6.16   0
 -12  -7  -1   28.49    8.17   0
   0   8  -1   41.20    7.82   0
   0   8   1   54.97    6.92   0
   0  -8   1   70.33    5.24   0
   0  -8  -1   51.59    6.11   0
   0   8   1   58.84    6.07   0
   0  -8   1   65.71    6.83   0
   0   8  -1   59.90    6.02   0
  -1   8  -1   36.51    6.39   0
   1   8   1   34.01    6.54   0
   1  -8  -1   47.28    6.33   0
  -1   8  -1   44.41    6.15   0
  -1  -8   1   49.17    5.88   0
  -1  -8   1   54.92    4.99   0
   1  -8   1   46.19    5.44   0
  -1   8   1   47.39    6.39   0
   1   8  -1   45.50    6.87   0
   1   8  -1   48.07    5.77   0
  -1   8   1   51.41    7.04   0
   2   8   1  399.80    5.49   0
   2  -8  -1  428.50    7.51   0
   2   8   1  463.12    7.54   0
  -2   8  -1  418.46    7.04   0
  -2   8  -1  478.61    7.23   0
  -2  -8   1  438.62    6.13   0
  -2  -8   1  470.08    6.61   0
   2   8  -1  437.43    7.36   0
   2  -8   1  385.78    7.28   0
  -2   8   1  419.71    7.52   0
  -2   8   1  421.48    9.61   0
   2   8  -1  403.67    7.01   0
  -2  -8  -1  394.52    6.55   0
  -3  -8   1  101.42    5.88   0
   3  -8  -1   97.66    7.11   0
  -3   8  -1   89.68    7.00   0
  -3   8  -1  102.07    7.06   0
  -3  -8   1  107.45    4.59   0
  -3   8   1   53.73    7.80   0
   3   8  -1   68.53    6.63   0
   3  -8   1   54.53    6.15   0
  -3   8   1   75.55    7.11   0
  -4   8  -1  280.82    7.69   0
   4   8   1  282.86    8.78   0
   4  -8  -1  264.53    7.89   0
  -4  -8   1  284.16    5.96   0
  -4  -8   1  276.91    5.88   0
  -4   8  -1  301.98    9.09   0
   4   8  -1  349.57    6.96   0
  -4   8   1  378.91    7.12   0
  -4  -8  -1  343.43    7.63   0
  -4   8   1  341.52    8.55   0
   4  -8   1  328.14    8.53   0
  -5  -8   1  102.30    5.56   0
   5   8   1   97.99    6.80   0
  -5  -8   1  107.78    6.55   0
  -5   8  -1  109.20    7.87   0
   5  -8  -1   99.62    7.86   0
  -5   8  -1   99.59    7.70   0
  -5  -8  -1   91.52    3.37   0
   5  -8   1   90.17    7.18   0
  -5   8   1   74.04   10.44   0
  -5  -8  -1   73.72    7.06   0
  -5   8   1  103.53    6.79   0
   5   8  -1   85.51    5.24   0
  -6   8  -1  981.55   11.90   0
   6   8   1  988.36   10.28   0
  -6  -8   1  966.39    7.26   0
  -6  -8   1  917.15    6.98   0
  -6   8  -1 1000.63    9.68   0
   6  -8  -1  891.06    9.92   0
   6  -8   1 1003.84    9.85   0
  -6   8   1 1119.36    9.33   0
   6   8  -1 1025.11    8.25   0
  -6   8   1 1041.22   10.61   0
  -6  -8  -1 1123.49    4.51   0
  -6  -8  -1 1091.55    8.11   0
  -7  -8   1 1029.09    7.58   0
   7   8   1 1005.86   10.70   0
  -7  -8   1  920.97    7.13   0
  -7   8  -1 1034.62   11.83   0
   7  -8  -1  946.17   10.74   0
  -7   8   1  945.43    9.53   0
   7   8  -1  924.99    8.26   0
  -7   8   1  926.27   10.87   0
  -7  -8  -1  910.42    8.05   0
  -7  -8  -1  886.20    4.16   0
  -8  -8   1  868.07    7.13   0
  -8  -8   1 1005.15    8.82   0
  -8  -8   1  995.94    7.88   0
   8  -8  -1  918.19   11.36   0
  -8   8  -1 1009.34   10.67   0
  -8   8  -1  995.66   13.03   0
   8   8   1  982.75   11.06   0
  -8  -8   1  929.82   10.35   0
  -8   8   1 1020.39   11.71   0
  -8  -8  -1  984.01    4.25   0
  -8   8   1 1068.78   11.91   0
   8  -8   1  953.83   11.09   0
  -8  -8  -1 1026.54    9.73   0
   9  -8  -1  936.45   12.01   0
  -9  -8   1  915.44   10.56   0
  -9  -8   1  915.07    9.00   0
  -9  -8   1  991.12    8.24   0
  -9  -8   1  887.31    7.96   0
  -9  -8  -1  878.35   11.37   0
  -9   8   1  925.10   12.17   0
  -9   8   1  929.03   10.80   0
  -9  -8  -1  840.20    4.46   0
  -9  -8  -1  852.71   11.25   0
  -9  -8  -1  957.66    8.81   0
 -10  -8   1  533.13    7.93   0
 -10  -8   1  481.00    8.46   0
  10  -8  -1  512.92   12.16   0
  10  -8  -1  496.80    7.84   0
 -10  -8   1  514.05   11.62   0
 -10  -8   1  483.94    7.60   0
 -10   8   1  472.88   12.00   0
 -10  -8  -1  459.37   10.71   0
 -10  -8  -1  419.70   10.62   0
 -10  -8  -1  494.21    8.27   0
 -10  -8  -1  414.96    4.44   0
 -11  -8   1  359.82    7.83   0
 -11  -8   1  406.83    8.31   0
 -11  -8   1  315.55    8.63   0
  11  -8  -1  372.10    8.85   0
 -11  -8   1  380.15   11.51   0
  11  -8  -1  402.13   12.57   0
 -11  -8  -1  480.66    8.83   0
 -11  -8  -1  444.20    4.18   0
 -11  -8  -1  436.13   10.66   0
 -11   8   1  428.95   12.55   0
 -11  -8  -1  370.63    9.29   0
 -11   8   1  466.75   11.20   0
 -11  -8  -1  371.32    4.62   0
   0   9   1 1626.99   10.41   0
   0  -9  -1 1582.38   10.52   0
   0  -9   1 1533.32    8.20   0
   0   9  -1 1606.38    9.32   0
   0   9  -1 1654.29   10.68   0
   0   9   1 1616.13    9.17   0
   1   9   1  550.63    8.45   0
   1  -9  -1  534.74    8.04   0
  -1   9  -1  546.65    9.17   0
   1   9   1  555.28    7.05   0
  -1  -9   1  591.80    7.55   0
  -1  -9   1  548.32    7.30   0
   1   9  -1  505.36    7.11   0
   1   9  -1  466.14    8.35   0
   1  -9   1  437.50    6.69   0
  -1  -9  -1  462.88    7.33   0
  -1   9   1  501.64   10.35   0
  -1   9   1  476.61    6.69   0
   2   9   1 2071.08   12.45   0
   2  -9  -1 1920.75   11.72   0
  -2  -9   1 1965.54    9.18   0
  -2  -9   1 1992.27    8.40   0
  -2   9  -1 2033.34   10.79   0
   2   9   1 1941.00    8.19   0
  -2   9  -1 1987.94   10.53   0
  -2   9   1 2155.92    9.65   0
  -2  -9  -1 2128.33   11.00   0
   2  -9   1 1991.91    9.59   0
   2   9  -1 2003.48   10.04   0
   2   9  -1 2175.92   10.95   0
  -2   9   1 2065.26   11.52   0
   3   9   1  393.57    9.77   0
   3  -9  -1  320.10    7.95   0
  -3  -9   1  378.73    6.41   0
  -3   9  -1  360.89    8.05   0
  -3  -9   1  362.73    6.78   0
   3   9  -1  363.67    8.02   0
  -3   9   1  356.97    7.39   0
  -3  -9  -1  359.42    6.98   0
  -3   9   1  357.05    8.82   0
  -4  -9   1  444.57    6.67   0
   4  -9  -1  410.42    8.57   0
  -4  -9   1  451.76    6.44   0
  -4   9  -1  481.41    8.84   0
   4   9   1  473.15    8.21   0
  -4   9  -1  451.68    8.68   0
   4   9  -1  502.10    7.80   0
  -4   9   1  518.86    9.42   0
   4  -9   1  470.73    7.88   0
  -4  -9  -1  503.32    7.18   0
  -4   9   1  524.24    9.28   0
  -5  -9   1  134.56    6.24   0
   5   9   1  158.68    9.15   0
  -5  -9   1  152.18    6.30   0
   5  -9  -1  144.51    8.28   0
  -5   9   1  175.39    7.36   0
   5   9  -1  149.10    7.18   0
  -5  -9  -1  163.10    7.83   0
  -5   9   1  171.70    9.02   0
  -6  -9   1  112.32    6.17   0
  -6   9  -1  118.90    8.94   0
   6  -9  -1   73.27    8.86   0
   6   9   1  125.52    9.11   0
  -6   9  -1  123.39    8.52   0
  -6  -9   1  108.33    5.46   0
  -6  -9  -1  114.50    7.79   0
   6  -9   1  108.51    9.97   0
  -6   9   1  131.44   11.42   0
  -6   9   1  113.81    7.83   0
   6   9  -1  112.66    7.03   0
   7  -9  -1  124.21    9.53   0
  -7  -9   1  117.90    5.44   0
  -7   9  -1  124.99    8.96   0
  -7   9  -1  132.83    9.43   0
  -7  -9   1  127.96    6.41   0
   7   9  -1  119.08    7.24   0
  -7   9   1  132.03    8.44   0
  -7   9   1  117.42    9.85   0
   7  -9   1  126.06    8.96   0
  -8  -9   1   26.32    6.07   0
  -8   9  -1   33.78    9.81   0
   8  -9  -1   27.05    9.70   0
  -8  -9   1   26.23    6.34   0
  -8   9  -1   26.92    9.22   0
   8   9   1   13.90    9.74   0
  -8  -9   1   28.66   11.07   0
  -8   9   1    7.98    8.45   0
  -8  -9  -1    4.76    6.78   0
  -8   9   1   22.61    9.94   0
   8  -9   1   32.17    9.45   0
  -9  -9   1  115.41    6.25   0
  -9   9  -1  157.12   10.73   0
  -9   9  -1  123.93    9.93   0
   9  -9  -1  117.72   10.59   0
   9  -9   1  160.60   12.75   0
  -9  -9  -1  161.29    8.77   0
  -9  -9  -1  139.68    8.99   0
  -9   9   1  150.20    9.72   0
  -9   9   1  139.03   10.93   0
  10  -9  -1    2.88   10.99   0
 -10  -9   1   11.45   11.63   0
 -10  -9   1   18.43    6.90   0
 -10   9  -1   21.52   11.14   0
 -10  -9   1   23.83    7.43   0
 -10   9  -1   29.95   10.25   0
  10  -9  -1    6.47    9.04   0
 -10  -9   1   31.15    6.94   0
 -10  -9  -1   24.30   10.78   0
 -10  -9  -1   14.47    7.49   0
  10  -9   1   16.56   11.02   0
 -10  -9  -1   22.60   10.20   0
 -10   9   1   22.57   11.32   0
 -10   9   1   38.98    9.99   0
 -11   9  -1    3.42   11.02   0
 -11   9  -1   22.22   11.89   0
  11  -9  -1   25.93   12.01   0
  11  -9  -1   14.74    9.12   0
 -11  -9  -1   13.28   10.36   0
  11  -9   1   21.28   11.62   0
 -11  -9  -1    2.80    9.51   0
 -11  -9  -1    5.77   10.82   0
 -11   9   1   -4.26   10.60   0
 -11   9   1    1.68   14.87   0
   0  10   1   22.48    7.19   0
   0  10  -1   21.83    6.82   0
   0 -10  -1   33.97    8.55   0
   0  10  -1   21.26    8.47   0
   0  10   1   37.12    7.84   0
   0 -10   1   19.01    5.97   0
   1  10   1   65.41    6.73   0
   1  10   1   66.71    9.66   0
   1 -10  -1   51.94    7.46   0
  -1  10   1   76.48    6.54   0
  -1  10   1   72.43    8.34   0
  -1 -10  -1   81.63    8.54   0
   2  10   1   10.33    5.68   0
  -2 -10   1   10.39    6.65   0
  -2  10  -1   10.81    7.48   0
  -2 -10   1   17.20    6.42   0
   2 -10  -1   13.86    7.28   0
   2  10   1   12.74    9.35   0
  -2  10  -1   28.62    7.39   0
   2  10  -1   18.55    7.99   0
  -2 -10  -1    7.70    8.00   0
  -2  10   1    5.51    8.35   0
  -2  10   1   12.24    8.03   0
   2 -10   1    8.67    6.49   0
   2  10  -1    3.38    7.36   0
   3 -10  -1  326.65    8.38   0
  -3 -10   1  346.60    6.60   0
   3  10   1  355.60    8.76   0
  -3  10  -1  363.07    8.92   0
  -3  10  -1  368.67   10.27   0
  -3 -10   1  344.85    7.17   0
  -3 -10  -1  325.23    7.34   0
  -3  10   1  341.98    7.56   0
   3  10  -1  329.03    8.38   0
  -3  10   1  337.74    9.19   0
   3 -10   1  314.69    9.13   0
  -4 -10   1   48.78    6.38   0
  -4  10  -1   43.60    8.28   0
   4 -10  -1   50.40    8.09   0
  -4  10  -1   43.55    8.45   0
   4  10   1   27.08    9.52   0
  -4 -10   1   34.75    5.58   0
  -4 -10  -1   31.07    8.05   0
  -4  10   1   47.13    7.50   0
   4 -10   1   23.97    9.04   0
   4  10  -1   34.46    7.47   0
  -4  10   1   32.74    8.94   0
   5 -10  -1  412.45    9.42   0
  -5  10  -1  494.47   11.20   0
  -5 -10   1  465.98    7.11   0
  -5 -10   1  412.06    6.65   0
  -5  10  -1  472.69    9.38   0
   5  10   1  459.02    8.62   0
   5 -10   1  421.29   10.22   0
   5  10  -1  417.52    8.14   0
  -5 -10  -1  447.95    7.42   0
  -5  10   1  471.54   10.68   0
  -5  10   1  449.72   10.18   0
   6 -10  -1   55.03    8.95   0
  -6  10  -1   39.77   10.92   0
  -6 -10   1   46.84    6.43   0
  -6  10  -1   64.50   11.06   0
   6  10   1   47.94    9.65   0
  -6 -10   1   44.32    5.02   0
   6  10  -1   50.23    7.33   0
  -6  10   1   45.00    9.58   0
  -6 -10  -1   48.72    8.21   0
  -6  10   1   59.12    8.31   0
   6 -10   1   51.60    8.27   0
  -7  10  -1  807.08   11.14   0
   7 -10  -1  705.86   11.13   0
  -7 -10   1  651.87    7.18   0
  -7 -10   1  765.28    7.98   0
   7  10   1  713.90   11.32   0
  -7  10  -1  785.26   13.32   0
  -7  10   1  725.90   11.71   0
   7 -10   1  713.88   10.67   0
  -7  10   1  761.35   11.85   0
   7  10  -1  701.57    8.72   0
  -7 -10  -1  774.65    8.53   0
  -8 -10   1   35.95    6.83   0
  -8 -10   1   22.81    5.29   0
   8 -10  -1   30.97   10.13   0
  -8  10  -1   32.37   10.46   0
  -8  10  -1   26.42    9.91   0
  -8 -10   1   34.74    9.59   0
   8  10   1   31.03    9.92   0
  -8 -10  -1   54.04    8.49   0
  -8  10   1   39.60    9.23   0
  -8  10   1   37.06   10.63   0
   8 -10   1   42.74   12.10   0
   9 -10  -1  480.52   11.96   0
  -9 -10   1  395.19    6.37   0
  -9 -10   1  481.18   11.25   0
  -9 -10   1  416.26    8.55   0
  -9  10  -1  528.32   11.71   0
  -9  10  -1  529.04   12.18   0
  -9 -10   1  488.40    7.95   0
  -9  10   1  513.94   13.39   0
   9 -10   1  477.00   11.71   0
  -9 -10  -1  511.11   10.05   0
  -9  10   1  509.77   12.31   0
 -10 -10   1    2.84    5.35   0
 -10 -10   1   -7.80    7.26   0
 -10 -10   1   14.28   10.10   0
 -10 -10   1    2.26    7.67   0
  10 -10  -1   10.38   11.43   0
 -10  10  -1   16.22   11.64   0
 -10  10  -1    5.48   10.91   0
 -10  10   1   -1.00   11.67   0
 -10 -10  -1   -0.28   10.38   0
  10 -10   1    3.86   11.39   0
 -10  10   1   -0.70   12.96   0
 -10 -10  -1   -3.79   11.82   0
 -10 -10  -1    6.57    9.19   0
   0  11  -1 1164.05   10.98   0
   0  11   1 1185.76   10.78   0
   0 -11  -1 1150.12    9.68   0
   0  11  -1 1200.68   11.15   0
   0  11   1 1174.04    8.67   0
   0 -11   1 1131.37    8.51   0
  -1  11  -1  427.14   10.20   0
   1  11   1  438.57    9.17   0
   1 -11  -1  384.42   10.09   0
  -1  11  -1  443.17   10.45   0
   1  11   1  409.51    7.93   0
  -1 -11   1  426.95    6.92   0
   1 -11   1  418.55    9.07   0
  -1  11   1  419.39    7.94   0
   1  11  -1  447.94    9.26   0
  -1 -11  -1  430.01    8.23   0
   1  11  -1  442.35    9.50   0
  -1  11   1  428.66    9.40   0
   2  11   1 1085.09    8.43   0
  -2  11  -1 1147.16   10.65   0
  -2 -11   1 1126.88    9.28   0
  -2  11  -1 1162.93   10.26   0
   2 -11  -1 1064.42   10.07   0
   2  11   1 1101.97   10.90   0
  -2  11   1 1209.39   11.00   0
  -2 -11  -1 1220.59   11.05   0
   2 -11   1 1188.19   10.52   0
  -2  11   1 1175.05   11.23   0
   2  11  -1 1137.06    9.51   0
   3 -11  -1  422.04    8.99   0
  -3 -11   1  438.43    7.80   0
   3  11   1  448.37   10.87   0
  -3  11  -1  445.88    9.38   0
  -3 -11  -1  432.89    7.96   0
  -3  11   1  477.04   10.28   0
   3  11  -1  433.58    9.17   0
  -3  11   1  444.53    9.92   0
  -4 -11   1  427.86    7.72   0
  -4 -11   1  379.86    6.38   0
  -4  11  -1  455.78   11.69   0
   4  11   1  444.65   10.88   0
  -4  11  -1  449.66   11.40   0
   4 -11  -1  396.47   11.06   0
  -4  11   1  508.68    9.58   0
   4 -11   1  454.46    8.71   0
   4  11  -1  445.25    9.13   0
  -4 -11  -1  489.19    9.54   0
  -4  11   1  467.25   10.25   0
   5 -11  -1  173.58   11.25   0
  -5 -11   1  166.13    5.45   0
  -5  11  -1  208.50    9.80   0
   5  11   1  207.77   10.19   0
  -5  11   1  227.57   10.83   0
   5  11  -1  213.57    8.23   0
  -5  11   1  221.38   12.31   0
   5 -11   1  214.35    8.71   0
  -5 -11  -1  235.60    9.03   0
  -6  11  -1  156.27   12.13   0
   6  11   1  140.89    8.41   0
   6 -11  -1  169.65   11.76   0
  -6 -11   1  173.84    7.17   0
  -6  11  -1  174.59   10.04   0
  -6 -11   1  139.45    5.71   0
  -6  11   1  148.81   10.38   0
   6  11  -1  130.28    8.07   0
  -6 -11  -1  124.16    7.25   0
   6 -11   1  115.74   10.94   0
  -6  11   1  116.17   11.14   0
   7 -11  -1   59.12   10.03   0
  -7  11  -1   58.54   12.59   0
   7  11   1   37.91   10.09   0
  -7 -11   1   50.07    8.04   0
  -7  11  -1   52.84    9.95   0
  -7 -11   1   35.49    5.10   0
   7 -11   1   37.56    9.53   0
  -7  11   1   52.54    9.31   0
  -7  11   1   46.92   10.73   0
  -7 -11  -1   49.64    7.24   0
   8  11   1   48.28   10.32   0
  -8 -11   1   57.95   10.42   0
  -8 -11   1   57.73    8.19   0
  -8  11  -1   41.42   10.80   0
   8 -11  -1   32.78   10.91   0
  -8  11  -1   51.03   10.80   0
  -8 -11   1   42.04    5.24   0
  -8 -11  -1   36.52    8.94   0
  -8  11   1   33.44   10.22   0
   8 -11   1   33.09   10.05   0
  -8  11   1   27.47   11.37   0
  -9 -11   1   29.18   12.89   0
  -9 -11   1   12.32    4.93   0
  -9 -11   1   17.71    7.08   0
  -9  11  -1    2.50   11.58   0
  -9  11  -1   10.64   11.01   0
   9 -11  -1   22.59   11.46   0
  -9 -11   1    5.29    7.75   0
   9 -11   1   11.92   10.96   0
  -9  11   1   16.55   10.65   0
  -9 -11  -1   27.25    9.11   0
  -9  11   1   14.22   11.95   0
   0 -12   1   59.06    8.34   0
   0  12   1   63.91    8.35   0
   0 -12  -1   64.63    8.04   0
   0  12  -1   61.53    9.77   0
   0  12   1   52.92   11.04   0
   0  12  -1   48.90    9.22   0
   1  12   1   41.24    8.38   0
   1  12   1   20.50    8.63   0
  -1  12  -1   28.84    8.16   0
  -1  12  -1   22.34   10.13   0
   1 -12   1    9.11    8.59   0
  -1 -12  -1   33.30    7.56   0
   2  12   1   41.49    8.59   0
  -2  12  -1   41.40   10.66   0
  -2  12  -1   64.38   10.54   0
  -2 -12   1   54.22    6.42   0
   2  12  -1   24.90    7.45   0
   2 -12   1   10.27    7.41   0
  -2 -12  -1   25.43    7.52   0
  -3  12  -1  252.40    9.63   0
   3  12   1  241.58   11.04   0
  -3 -12   1  239.65    7.74   0
  -3  12  -1  242.17    9.54   0
  -3 -12  -1  245.24    9.60   0
   3 -12   1  233.61   10.00   0
   3  12  -1  213.58    9.08   0
  -4  12  -1  116.30   10.01   0
   4  12   1  129.74   10.67   0
  -4 -12   1  131.35    7.49   0
  -4  12  -1  130.97   11.58   0
  -4 -12  -1  122.48    7.74   0
   4 -12   1  132.96    8.45   0
   4  12  -1  115.72    8.68   0
   5  12   1  221.11    9.03   0
  -5 -12   1  208.37    7.51   0
  -5  12  -1  221.08   10.11   0
  -5  12  -1  232.81   10.70   0
   5 -12  -1  193.43   12.02   0
   5  12  -1  202.62    8.67   0
  -5  12   1  242.78   11.64   0
  -5 -12  -1  216.11    9.49   0
  -5  12   1  239.97   10.89   0
   5 -12   1  223.73   11.02   0
   6 -12  -1  160.06   10.10   0
  -6  12  -1  177.71   12.74   0
   6  12   1  185.22   10.71   0
  -6 -12   1  167.83    7.47   0
  -6  12  -1  182.38   10.64   0
  -6  12   1  197.38   12.20   0
   6  12  -1  175.73    8.49   0
   6 -12   1  186.60    9.53   0
  -6 -12  -1  173.14    9.44   0
  -6  12   1  185.87   11.00   0
   7  12   1  124.23   10.90   0
  -7  12  -1  175.99   11.27   0
  -7  12  -1  183.91   13.90   0
  -7 -12   1  172.68    8.58   0
   7 -12  -1  156.59   11.07   0
  -7  12   1  163.51   11.87   0
  -7  12   1  165.46   10.73   0
  -7 -12  -1  150.41    9.49   0
   7  12  -1  142.95    8.43   0
   7 -12   1  176.37   10.37   0
   0  13  -1   -7.50    9.79   0
   0  13   1   -9.19    9.44   0
   0  13  -1    5.89   10.29   0
   0 -13  -1    0.01    8.42   0
   0  13   1    5.60    8.39   0
   0 -13   1   -2.95    7.11   0
  -1  13  -1  653.46   10.33   0
  -1 -13   1  699.90    9.84   0
   1  13   1  638.98    8.99   0
  -1  13  -1  658.62   12.08   0
   1  13   1  663.85   11.04   0
   1 -13  -1  662.71   11.52   0
   1 -13   1  718.70   10.62   0
  -1 -13  -1  696.22   11.44   0
   1  13  -1  684.16   11.48   0
  -1  13   1  743.35   11.26   0
   1  13  -1  659.37   10.46   0
  -1  13   1  712.32   10.91   0
  -2  13  -1   12.13    9.16   0
  -2 -13   1   18.25    8.12   0
   2 -13  -1   16.12    8.73   0
  -2  13  -1   20.64   11.33   0
   2  13   1    1.64    9.18   0
  -2  13   1   10.55   10.12   0
   2 -13   1   12.78    7.88   0
   2  13  -1   13.62    7.85   0
  -2  13   1   18.86    9.90   0
  -3  13  -1  463.75   10.78   0
   3  13   1  472.35   10.13   0
   3 -13  -1  453.03   10.21   0
  -3  13  -1  490.64   12.92   0
  -3 -13   1  471.32    8.83   0
  -3 -13  -1  488.88   10.60   0
  -3  13   1  468.40   11.41   0
  -3  13   1  487.55   11.81   0
   3 -13   1  484.05    9.47   0
   3  13  -1  441.46   10.08   0
  -4 -13   1   16.67    7.69   0
   4 -13  -1   18.55    9.29   0
  -4  13  -1   22.65   10.27   0
   4  13   1   19.99   10.86   0
  -4  13  -1   36.89    9.59   0
   4 -13   1   10.92    8.51   0
   4  13  -1   25.04    9.02   0
  -4  13   1   10.40   10.38   0
  -4 -13  -1   14.70    9.59   0
   5 -13  -1  144.01   10.21   0
   5  13   1  125.23   11.07   0
  -5 -13   1  144.67    7.93   0
  -5  13   1  103.20   11.30   0
   5  13  -1  115.91    9.13   0
  -5 -13  -1   91.84    9.75   0
  -5  13   1  126.65   12.57   0
  -6  13  -1   25.13   13.21   0
  -6  13  -1    6.12   10.97   0
  -6 -13   1    1.03    7.48   0
   6  13   1   19.59   10.78   0
   6  13  -1   19.54    8.57   0
  -6 -13  -1   11.79    9.43   0
   6 -13   1   12.16    9.71   0
   0  14   1    8.87    8.67   0
   0  14   1   21.63   12.50   0
   0  14  -1   30.89   11.06   0
   0 -14  -1    4.38   10.96   0
   0  14  -1   24.80   10.07   0
   0 -14   1   14.08    9.26   0
  -1  14  -1    7.56    9.46   0
  -1  14  -1    6.42   10.98   0
  -1 -14   1   14.67    9.05   0
   1  14   1    5.99   12.01   0
   1 -14  -1   18.93    8.88   0
   1  14   1    2.81    7.59   0
  -1 -14  -1   13.58   10.55   0
   1 -14   1   17.59    9.70   0
  -1  14   1    7.67   10.16   0
  -1  14   1    0.38    9.75   0
   1  14  -1    4.55    9.33   0
   1  14  -1    7.69    8.80   0
  -2 -14   1   74.47    8.77   0
   2  14   1   74.27    9.95   0
  -2  14  -1   61.41    9.85   0
  -2  14  -1   58.39   11.97   0
   2 -14   1   78.77   10.31   0
  -2 -14  -1   79.48   10.56   0
   2  14  -1   74.87   10.27   0
  -3  14  -1   16.04   12.26   0
   3  14   1    5.94   11.56   0
  -3  14  -1    5.06   10.29   0
   3 -14  -1    7.69   11.71   0
  -3 -14   1    7.47    6.86   0
  -3  14   1   12.34   10.87   0
   3 -14   1   13.58    8.70   0
  -3 -14  -1    5.39   10.21   0
   3  14  -1    4.74    8.09   0
  -3  14   1   23.23   11.44   0
   0   0  -2 9232.32    6.70   0
   0   0  -2 8976.10    7.02   0
   0   0   2 9239.52    6.71   0
   0   0   2 9096.69    6.60   0
  -1   0  -2    8.68    2.98   0
  -1   0  -2   41.37    3.65   0
   1   0  -2   14.41    2.79   0
   1   0   2   24.41    3.85   0
   1   0  -2   18.71    2.96   0
  -1   0   2   13.51    2.86   0
  -1   0  -2   16.05    1.92   0
   1   0   2   16.46    1.91   0
  -1   0   2   25.53    2.61   0
  -2   0   2 6594.37    7.31   0
   2   0  -2 6522.73    7.28   0
  -2   0  -2 6506.96    7.63   0
   2   0   2 6630.72    7.20   0
  -2   0   2 6049.79    6.30   0
   2   0  -2 6122.41    6.29   0
  -2   0  -2 6450.46    8.08   0
  -2   0  -2 6609.02    3.70   0
  -3   0  -2 5591.15    7.06   0
  -3   0  -2 5512.88    8.69   0
   3   0  -2 5379.01    6.82   0
   3   0  -2 5722.60    7.55   0
  -3   0  -2 6197.80    9.13   0
  -3   0   2 5342.74    7.07   0
  -3   0   2 5566.07    7.37   0
   4   0  -2 4156.82    7.49   0
  -4   0   2 4052.75    7.02   0
  -4   0  -2 4247.98    7.19   0
  -4   0  -2 4471.10    8.97   0
  -4   0  -2 3949.53    8.43   0
   4   0  -2 4048.13    7.11   0
  -4   0   2 4039.36    6.87   0
  -5   0  -2  634.22    5.93   0
  -5   0   2  609.31    4.68   0
   5   0  -2  581.89    4.23   0
  -5   0   2  614.36    4.72   0
  -5   0  -2  570.18    5.53   0
   5   0  -2  600.32    4.43   0
  -5   0  -2  598.04    4.21   0
  -6   0  -2  561.71    4.53   0
  -6   0  -2  551.86    5.99   0
  -6   0   2  580.48    5.34   0
   6   0  -2  526.03    4.40   0
  -6   0  -2  603.01    6.42   0
  -6   0   2  558.01    4.75   0
   6   0  -2  556.74    4.98   0
   7   0  -2   89.15    3.88   0
  -7   0   2  115.47    5.09   0
   7   0  -2  102.46    4.61   0
  -7   0  -2   91.02    5.71   0
  -7   0  -2  125.02    7.53   0
  -7   0   2  100.31    4.43   0
  -8   0  -2   42.12    6.13   0
  -8   0  -2   36.04    6.79   0
   8   0  -2   41.97    3.97   0
  -8   0   2   59.88    7.09   0
   8   0  -2   37.51    5.28   0
   9   0  -2  185.79    5.46   0
  -9   0   2  207.19    8.18   0
   9   0  -2  210.33    6.24   0
  -9   0  -2  184.59    6.92   0
  -9   0  -2  197.38    6.43   0
  -9   0  -2  202.34    7.67   0
 -10   0  -2    4.53    9.65   0
  10   0  -2    6.17    7.71   0
 -10   0  -2    5.70    7.10   0
 -10   0   2   -0.45    6.89   0
 -10   0  -2    8.94    6.85   0
 -11   0   2  214.02   10.04   0
 -11   0  -2  189.71    9.94   0
 -11   0  -2  225.85    6.52   0
 -11   0  -2  195.38    9.26   0
 -12   0   2  125.03    8.95   0
 -12   0  -2  108.13    9.68   0
 -12   0  -2  105.96    8.88   0
 -12   0  -2  134.78    7.01   0
 -13   0  -2   30.68    9.22   0
 -13   0   2   39.93    9.22   0
 -13   0  -2   50.50   10.21   0
 -13   0  -2   53.68    7.43   0
 -13   0   2   35.78    9.69   0
 -14   0  -2  223.60   11.88   0
 -14   0  -2  253.53    8.89   0
 -14   0  -2  232.35   10.76   0
   0   1  -2 1046.01    5.28   0
   0  -1   2 1056.55    5.48   0
   0   1  -2 1024.27    2.62   0
   0  -1   2 1002.90    3.59   0
   0   1   2 1018.85    4.20   0
   0   1  -2 1012.03    4.11   0
   0  -1  -2 1024.65    4.47   0
  -1  -1   2  336.02    1.30   0
  -1   1  -2  285.26    6.13   0
  -1  -1   2  306.14    3.45   0
   1  -1  -2  307.18    4.06   0
  -1   1  -2  340.52    3.48   0
   1  -1   2  320.70    5.01   0
   1  -1   2  362.09    3.09   0
   1   1  -2  350.92    4.16   0
   1   1  -2  336.62    1.47   0
  -1   1   2  322.97    3.77   0
   1  -1   2  315.30    2.78   0
  -1  -1  -2  336.11    3.98   0
  -2  -1   2  549.67    2.31   0
  -2  -1   2  555.17    3.93   0
   2   1   2  538.56    4.39   0
  -2   1  -2  620.96    4.80   0
   2  -1  -2  564.62    4.18   0
   2  -1  -2  539.60    4.88   0
  -2  -1  -2  475.88    2.96   0
   2  -1   2  445.17    2.13   0
   2   1  -2  479.85    3.85   0
   2  -1   2  520.94    4.78   0
   2   1  -2  507.63    2.09   0
  -2   1   2  471.60    4.71   0
  -2  -1  -2  476.90    4.33   0
   3  -1  -2 2182.37    5.24   0
  -3  -1   2 2249.00    4.44   0
  -3   1  -2 2270.07    5.94   0
   3  -1  -2 2091.73    5.72   0
  -3   1  -2 2449.64    6.64   0
   3   1   2 2171.30    6.44   0
  -3  -1   2 2201.35    6.15   0
  -3   1   2 1694.75    5.48   0
   3   1  -2 1731.79    5.33   0
   3  -1   2 1596.35    2.10   0
  -3  -1  -2 1802.85    3.85   0
   3  -1   2 1906.80    6.18   0
   3   1  -2 1888.26    3.85   0
  -3  -1  -2 1760.62    6.65   0
   4  -1  -2  279.12    4.21   0
   4  -1  -2  316.31    3.68   0
  -4  -1   2  303.81    4.57   0
  -4  -1   2  308.00    3.53   0
  -4  -1  -2  455.71    5.29   0
   4   1  -2  441.96    3.67   0
   4   1  -2  382.81    4.81   0
  -4  -1  -2  412.44    3.15   0
  -4  -1  -2  395.52    4.99   0
  -4   1   2  380.00    4.63   0
  -5  -1   2 1432.48    5.46   0
   5  -1  -2 1394.23    5.98   0
  -5   1  -2 1555.22    7.19   0
  -5   1  -2 1470.38    6.55   0
  -5  -1   2 1478.54    5.58   0
   5  -1  -2 1476.13    5.75   0
  -5  -1  -2 1357.53    6.65   0
  -5  -1  -2 1547.57    8.03   0
   5  -1   2 1433.07    6.96   0
   5   1  -2 1287.76    5.94   0
   5   1  -2 1436.36    4.98   0
  -5  -1  -2 1283.22    3.04   0
  -5   1   2 1353.08    7.13   0
  -6  -1   2  947.49    4.98   0
   6  -1  -2  952.00    5.85   0
  -6  -1   2 1003.79    5.36   0
   6  -1  -2  937.88    5.50   0
   6   1  -2  954.02    5.15   0
  -6  -1  -2  848.14    7.37   0
  -6   1   2  881.81    7.08   0
  -6  -1  -2  931.48    7.93   0
  -6  -1  -2  845.64    2.66   0
   6   1  -2  797.08    5.72   0
  -7  -1   2 1799.11    7.29   0
  -7   1  -2 1799.36    9.04   0
  -7   1  -2 1756.53    7.18   0
   7  -1  -2 1620.47    6.19   0
  -7  -1   2 1682.18    6.26   0
   7  -1  -2 1711.23    8.40   0
   7  -1   2 1902.67    8.90   0
  -7  -1  -2 1799.87    3.47   0
   7   1  -2 1728.95    7.26   0
  -7  -1  -2 1817.77    8.35   0
   7   1  -2 2035.79    7.77   0
  -7  -1  -2 2018.60    9.08   0
  -8   1  -2  312.71    7.50   0
   8  -1  -2  302.49    5.98   0
   8  -1  -2  277.27    5.21   0
  -8  -1  -2  391.43    8.01   0
  -8  -1  -2  427.57    7.40   0
  -8   1   2  424.69    8.02   0
   9  -1  -2 1883.80    9.55   0
  -9   1  -2 1732.43   10.21   0
  -9   1  -2 1886.43    8.73   0
  -9  -1   2 1766.79    7.57   0
  -9  -1   2 1940.03    9.32   0
  -9   1  -2 1916.61   11.11   0
  -9   1   2 1802.22   10.15   0
  -9  -1  -2 1688.05    9.61   0
  -9  -1  -2 1779.84   10.55   0
 -10   1  -2  278.05    6.54   0
 -10  -1   2  271.23    6.23   0
 -10   1  -2  247.24    8.11   0
 -10   1  -2  275.05    8.79   0
  10  -1  -2  240.13    5.88   0
  10  -1  -2  268.35    8.80   0
 -10   1   2  276.55    8.02   0
 -10  -1  -2  288.30    8.51   0
 -10  -1  -2  302.90    6.70   0
 -10  -1  -2  281.15    7.67   0
 -11   1  -2 1196.48   11.55   0
 -11   1  -2 1265.19   10.46   0
  11  -1  -2 1092.47    8.43   0
 -11   1  -2 1143.24   10.75   0
  11  -1  -2 1288.14   10.08   0
 -11  -1   2 1235.73    8.67   0
 -11  -1   2 1173.05    9.76   0
 -11  -1  -2 1343.87   12.82   0
 -11   1   2 1361.61   10.95   0
 -11  -1  -2 1426.03    8.47   0
 -11  -1  -2 1337.22   11.99   0
 -12   1  -2  211.37    9.92   0
 -12  -1   2  203.55    8.54   0
 -12  -1   2  212.78    8.73   0
 -12   1  -2  212.31    9.11   0
 -12   1  -2  225.16    7.61   0
 -12  -1  -2  187.22    8.80   0
 -12   1   2  164.32    9.37   0
 -12  -1  -2  195.44    6.77   0
 -12  -1  -2  182.57    9.68   0
 -13  -1   2  521.86   11.83   0
 -13   1  -2  530.27   11.92   0
 -13   1  -2  533.52   10.97   0
 -13  -1   2  563.55    8.91   0
 -13   1  -2  597.44   10.74   0
 -13   1   2  504.07   11.12   0
 -13  -1  -2  513.48   10.28   0
 -13  -1  -2  561.50    9.67   0
 -13   1   2  513.54    9.85   0
 -13  -1  -2  465.89   11.10   0
 -14  -1   2   80.58    9.88   0
 -14   1  -2  100.72   10.79   0
 -14   1  -2   95.92   11.62   0
 -14   1  -2  106.76   12.71   0
 -14  -1   2   99.99   10.48   0
 -14   1   2   98.38   13.50   0
 -14  -1  -2  124.98    9.54   0
 -14  -1  -2  121.59   12.25   0
 -14  -1  -2   75.56   11.26   0
 -14   1   2  136.33    9.67   0
   0  -2   2 3468.28    8.13   0
   0   2  -2 3478.53    8.07   0
   0  -2  -2 3574.52    7.21   0
   0   2   2 3608.43    7.07   0
   0  -2   2 3582.65    4.31   0
  -1  -2   2 4193.66    2.52   0
  -1  -2   2 4671.58    8.63   0
  -1   2  -2 4416.31    8.68   0
  -1  -2   2 4335.42    7.67   0
   1   2   2 4518.30    7.87   0
  -1   2  -2 4653.71    6.18   0
   1  -2  -2 4510.00    7.98   0
   1  -2   2 4267.77    8.51   0
  -1   2   2 4421.77    7.72   0
  -1  -2  -2 4345.17    7.68   0
   1  -2   2 4476.07    6.24   0
   1   2  -2 4406.15    3.00   0
   2   2   2 1704.26    6.05   0
  -2   2  -2 1773.41    6.34   0
  -2  -2   2 1600.51    6.45   0
  -2  -2   2 1859.64    2.43   0
  -2  -2   2 1560.54    2.08   0
  -2   2  -2 1745.09    5.62   0
   2  -2  -2 1652.58    6.11   0
   2  -2   2 1946.92    6.38   0
  -2   2   2 1865.80    6.17   0
   2  -2   2 1948.34    5.36   0
  -2  -2  -2 1909.08    6.10   0
  -3  -2   2 2967.30    7.16   0
  -3  -2   2 3045.20    4.02   0
  -3   2  -2 3120.14    7.17   0
   3   2   2 3035.82    7.53   0
  -3   2  -2 3230.62    7.60   0
  -3  -2   2 3309.29    4.48   0
  -3  -2  -2 3362.60    8.18   0
   3  -2   2 3286.42    7.41   0
  -3  -2  -2 3440.07    3.82   0
   4  -2  -2  820.65    5.72   0
  -4   2  -2  886.50    6.33   0
  -4  -2   2  891.78    3.83   0
   4   2   2  887.85    6.69   0
   4  -2  -2  848.57    4.49   0
  -4   2  -2  894.86    5.87   0
  -4  -2   2  822.38    5.12   0
  -4  -2   2  939.92    3.88   0
  -4  -2  -2  793.82    5.48   0
  -4   2   2  769.21    5.85   0
   4  -2   2  799.16    5.76   0
  -4  -2  -2  817.18    2.97   0
   5  -2  -2  915.69    4.75   0
  -5  -2   2  984.14    4.44   0
  -5  -2   2  893.38    5.24   0
  -5   2  -2  954.13    5.71   0
  -5  -2   2 1016.26    4.84   0
  -5   2  -2  980.89    6.62   0
  -5  -2  -2  890.27    6.78   0
  -5   2   2  858.19    7.25   0
   5  -2   2  863.98    6.37   0
  -6   2  -2  217.86    5.08   0
   6  -2  -2  211.40    4.75   0
  -6   2  -2  218.56    5.98   0
   6  -2  -2  200.68    6.43   0
  -6  -2   2  240.48    4.30   0
  -6  -2   2  211.01    4.35   0
  -6  -2   2  228.45    4.69   0
   6  -2   2  337.87    6.08   0
  -6  -2  -2  382.99    6.26   0
  -6   2   2  344.68    6.06   0
  -6  -2  -2  319.79    3.46   0
  -6  -2  -2  335.34    5.71   0
   6  -2   2  313.23    2.02   0
  -7  -2   2   84.69    4.14   0
  -7  -2   2   78.65    5.35   0
   7  -2  -2  106.66    4.90   0
  -7   2  -2   86.74    5.21   0
  -7  -2   2  107.20    4.72   0
   7  -2  -2  100.69    5.59   0
  -7   2  -2   81.82    6.36   0
   7  -2   2   79.74    6.18   0
   7  -2   2   63.48    1.76   0
  -7  -2  -2   78.02    6.14   0
  -7  -2  -2   69.96    3.36   0
  -7   2   2   98.78    7.50   0
  -7  -2  -2   89.12    5.64   0
   8  -2  -2   68.44    6.08   0
  -8  -2   2   69.27    4.86   0
  -8   2  -2   58.67    7.26   0
  -8  -2   2   67.52    5.20   0
   8  -2  -2   70.76    4.92   0
  -8  -2   2   70.85    5.04   0
  -8   2  -2   67.44    5.59   0
  -8  -2  -2   54.85    7.52   0
  -8   2   2   66.57    6.65   0
  -8  -2  -2   64.19    3.09   0
   8  -2   2   68.22    6.91   0
  -8  -2  -2   63.43    6.76   0
  -9  -2   2  138.08    7.10   0
  -9  -2   2  138.15    5.71   0
   9  -2  -2  129.10    5.29   0
  -9   2  -2  156.95    6.17   0
  -9  -2   2  154.06    5.15   0
   9  -2  -2  139.91    8.15   0
  -9   2  -2  150.86    8.24   0
  -9   2   2  132.91    7.33   0
  -9  -2  -2  112.51    8.19   0
   9  -2   2  138.29    7.82   0
  -9  -2  -2  139.50    7.50   0
  -9  -2  -2  112.61    3.24   0
  10  -2  -2  348.96    6.11   0
 -10  -2   2  373.01    7.07   0
 -10   2  -2  359.36    7.40   0
 -10  -2   2  389.77    7.15   0
  10  -2  -2  355.75    9.70   0
 -10  -2   2  370.53    6.34   0
 -10  -2  -2  372.98    8.63   0
 -10   2   2  357.97   10.52   0
 -10  -2  -2  369.12    7.90   0
 -11   2  -2   51.10   11.14   0
  11  -2  -2   26.54    9.77   0
 -11   2  -2   22.62    8.47   0
 -11  -2   2   34.03    5.69   0
 -11   2  -2   42.50    6.95   0
  11  -2  -2   21.27    6.72   0
 -11  -2   2   40.39    8.39   0
 -11  -2   2   43.69    7.31   0
 -11  -2  -2   40.47    8.66   0
 -11  -2  -2   34.30    6.31   0
 -11  -2  -2   39.95    7.89   0
 -11   2   2   31.68    8.85   0
 -12   2  -2   81.65   12.28   0
 -12  -2   2   51.23    7.63   0
 -12   2  -2   94.24    7.89   0
 -12  -2   2   81.23    8.06   0
 -12   2  -2   75.89    9.27   0
  12  -2  -2   58.43    8.94   0
 -12   2   2   54.50   11.82   0
 -12  -2  -2   63.65    7.12   0
 -12  -2  -2   75.99    9.10   0
 -12  -2  -2   76.41    8.28   0
 -13  -2   2  190.31   10.62   0
 -13  -2   2  225.81    7.75   0
 -13   2  -2  211.12   10.94   0
 -13   2  -2  192.85   12.39   0
  13  -2  -2  217.95   11.93   0
 -13   2  -2  221.99    9.06   0
 -13  -2  -2  167.03   11.55   0
 -13  -2  -2  164.64   10.41   0
 -13   2   2  140.79   10.57   0
 -13  -2  -2  164.87    8.07   0
 -14   2  -2   25.15   10.83   0
 -14   2  -2   33.74   11.37   0
 -14  -2   2   40.80    7.96   0
 -14   2  -2   45.16   11.75   0
 -14   2   2   29.40   13.73   0
 -14  -2  -2   31.56    8.57   0
 -14  -2  -2   23.67   11.08   0
 -14  -2  -2   23.73    9.89   0
   0  -3   2 4054.04    9.09   0
   0   3   2 4139.75    9.22   0
   0  -3  -2 4001.04    8.41   0
   0   3  -2 3911.81    9.88   0
   0  -3   2 3837.27    5.32   0
  -1  -3   2 1200.61    6.26   0
  -1  -3   2 1052.21    2.91   0
  -1   3  -2 1175.37    6.61   0
   1   3   2 1200.78    6.03   0
  -1   3  -2 1149.29    4.34   0
   1  -3  -2 1138.15    6.24   0
   1   3  -2 1177.98    6.30   0
   1  -3   2 1148.96    6.50   0
   1  -3   2 1147.15    4.73   0
  -1   3   2 1140.23    6.15   0
  -1  -3  -2 1117.80    5.78   0
   2  -3  -2  617.22    5.92   0
  -2   3  -2  628.46    4.47   0
  -2  -3   2  602.32    2.30   0
  -2   3  -2  649.71    5.89   0
  -2  -3   2  641.44    5.04   0
   2  -3   2  577.30    4.39   0
  -2  -3  -2  587.04    5.22   0
   2   3  -2  589.15    2.58   0
   2  -3   2  627.36    5.78   0
  -2   3   2  581.51    5.86   0
  -3  -3   2  378.02    2.52   0
  -3   3  -2  384.58    4.81   0
  -3  -3   2  392.46    5.32   0
   3   3   2  408.40    6.24   0
  -3   3  -2  410.21    5.60   0
   3  -3  -2  355.16    5.71   0
   3  -3   2  444.67    5.46   0
   3  -3   2  410.00    4.86   0
  -3  -3  -2  422.04    5.07   0
  -3   3   2  410.83    6.88   0
  -4  -3   2 1044.52    7.09   0
  -4   3  -2 1099.78    6.42   0
  -4  -3   2 1249.00    4.63   0
   4  -3  -2 1028.52    6.77   0
   4   3   2 1117.84    7.29   0
  -4  -3   2 1091.75    3.97   0
   4  -3   2  934.02    6.20   0
  -4   3   2  915.52    6.75   0
  -4  -3  -2  963.13    5.98   0
  -5   3  -2    2.91    5.26   0
  -5  -3   2    3.09    3.53   0
   5  -3  -2    0.89    5.38   0
  -5  -3   2    2.23    4.50   0
  -5   3  -2   -2.09    4.93   0
   5   3   2   10.47    4.96   0
  -5  -3   2   12.63    3.59   0
  -5   3   2   15.29    5.66   0
   5  -3   2    5.82    5.23   0
  -5  -3  -2   21.75    4.61   0
   6  -3  -2 1938.43    7.14   0
   6  -3  -2 1789.51    8.59   0
  -6  -3   2 1890.79    7.40   0
  -6  -3   2 2114.28    6.33   0
  -6  -3   2 2168.06    7.16   0
  -6  -3  -2 1984.29    8.27   0
  -6   3   2 1999.36    9.12   0
  -7  -3   2   74.45    5.93   0
   7  -3  -2   84.69    7.34   0
  -7   3  -2   87.21    8.15   0
  -7  -3   2   80.52    4.56   0
  -7  -3   2   85.21    4.22   0
  -7   3  -2   82.64    5.52   0
   7  -3  -2   79.48    4.16   0
  -7  -3  -2   93.08    5.71   0
  -7   3   2   91.52    8.02   0
  -7  -3  -2   77.23    4.00   0
   7  -3   2   81.32    2.85   0
   7  -3   2   96.31    6.57   0
  -7  -3  -2  111.72    7.77   0
  -8  -3   2 2224.58    9.23   0
   8  -3  -2 2273.40    8.36   0
  -8  -3   2 2467.35    8.48   0
   8  -3  -2 2292.53   11.72   0
  -8  -3   2 2527.27    9.37   0
  -8  -3  -2 2464.74   11.09   0
  -8  -3  -2 2325.90   10.20   0
  -8   3   2 2270.99   12.40   0
  -8  -3  -2 2220.97    6.33   0
  -9   3  -2  161.96    6.77   0
  -9  -3   2  154.20    5.64   0
  -9  -3   2  145.22    6.49   0
  -9  -3   2  157.46    6.04   0
  -9   3  -2  170.51    8.33   0
  -9  -3  -2  175.50    7.01   0
   9  -3   2  148.97    2.33   0
   9  -3   2  162.27    8.16   0
  -9  -3  -2  195.16    7.74   0
  -9  -3  -2  166.49    4.18   0
 -10  -3   2 1836.00    8.61   0
 -10   3  -2 1795.06   12.40   0
 -10  -3   2 1696.02    8.18   0
 -10   3  -2 1772.22   10.33   0
  10  -3  -2 1702.37   12.48   0
  10  -3  -2 1681.61    8.42   0
 -10  -3   2 1783.08   10.13   0
 -10  -3  -2 1856.74   10.84   0
 -10  -3  -2 1839.21   11.66   0
 -10  -3  -2 1761.84    5.81   0
 -10   3   2 1800.72   11.98   0
  10  -3   2 1855.12   12.28   0
 -11   3  -2  192.37   10.03   0
  11  -3  -2  195.35    6.32   0
 -11   3  -2  216.57    8.10   0
 -11  -3   2  211.26    7.48   0
 -11  -3   2  185.60    8.25   0
 -11  -3   2  181.86    6.69   0
  11  -3  -2  202.32   10.76   0
 -11  -3  -2  234.59    8.15   0
 -11   3   2  234.23    9.85   0
 -11  -3  -2  258.98    6.06   0
 -11  -3  -2  219.76    3.75   0
 -11  -3  -2  242.29    8.97   0
  11  -3   2  255.35    9.65   0
 -12   3  -2  788.36    9.79   0
 -12  -3   2  645.51    9.93   0
 -12  -3   2  813.29    9.57   0
 -12  -3   2  767.77    7.97   0
  12  -3  -2  811.97   10.93   0
 -12   3  -2  753.88   12.28   0
 -12  -3  -2  899.13   12.08   0
 -12  -3  -2  875.86    8.11   0
 -12  -3  -2  820.79   11.25   0
 -13   3  -2   91.78   11.43   0
 -13   3  -2   97.19   10.67   0
 -13   3  -2  102.21    9.01   0
 -13  -3   2   90.95    6.64   0
 -13  -3   2   83.85    9.96   0
 -13  -3   2   97.29    8.95   0
  13  -3  -2  106.52   10.61   0
 -13  -3  -2   74.99   11.26   0
 -13  -3  -2   87.97    7.17   0
 -13   3   2   71.51   11.30   0
 -13  -3  -2   73.60    9.87   0
   0   4  -2  120.14    4.04   0
   0  -4  -2  122.57    5.37   0
   0   4   2  123.87    5.45   0
   0  -4   2  113.82    3.46   0
   0  -4   2  117.16    5.52   0
   0   4  -2  117.65    7.04   0
   1   4   2 6112.36   11.55   0
   1   4   2 6115.07    5.93   0
  -1   4  -2 5852.48   11.12   0
  -1  -4   2 5577.96   11.24   0
  -1   4  -2 5638.00    8.42   0
  -1  -4   2 5380.93    6.55   0
   1   4  -2 5615.13   11.55   0
   1  -4   2 5329.81    7.96   0
  -1  -4  -2 5603.51   10.23   0
   1  -4   2 5708.90   10.83   0
  -2  -4   2  324.09    6.34   0
  -2   4  -2  316.49    4.61   0
  -2   4  -2  318.64    6.00   0
   2  -4  -2  327.80    7.34   0
   2   4   2  324.58    5.67   0
  -2  -4   2  314.28    3.05   0
  -2   4   2  247.67    6.09   0
   2  -4   2  236.44    5.13   0
  -2  -4  -2  248.25    6.19   0
  -3  -4   2 2724.59    7.59   0
  -3   4  -2 2712.93    7.89   0
  -3  -4   2 2635.24    4.77   0
  -3   4  -2 2780.25    8.74   0
   3   4   2 2717.73    8.67   0
  -3  -4  -2 2520.92    7.91   0
   3  -4   2 2450.42    7.61   0
  -4  -4   2  155.97    3.09   0
   4   4   2  160.63    5.36   0
  -4   4  -2  156.77    5.34   0
  -4  -4   2  164.65    5.53   0
   4  -4  -2  161.28    7.28   0
  -4   4  -2  182.44    5.43   0
   4  -4   2  158.49    6.29   0
  -4  -4  -2  169.35    4.96   0
  -4   4   2  164.01    6.31   0
  -5   4  -2 1110.16    7.33   0
   5   4   2 1158.83    7.27   0
  -5  -4   2 1188.13    4.58   0
  -5   4  -2 1208.23    7.55   0
  -5  -4   2 1323.82    5.36   0
  -5  -4   2 1111.30    7.26   0
   5  -4  -2 1058.31    7.87   0
  -5  -4  -2 1040.61    7.53   0
   5  -4   2  972.42    7.40   0
  -6   4  -2  314.37    7.47   0
  -6   4  -2  323.27    7.81   0
  -6  -4   2  361.90    4.86   0
  -6  -4   2  315.73    7.03   0
  -6  -4   2  325.26    4.09   0
   6  -4  -2  305.69    6.91   0
  -6   4   2  339.08    7.29   0
   6  -4   2  327.07    6.53   0
   7  -4  -2  285.97    7.47   0
  -7   4  -2  280.70    8.80   0
  -7  -4   2  312.47    5.62   0
  -7  -4   2  320.42    4.86   0
  -7   4  -2  288.50    6.69   0
  -7  -4   2  281.02    7.16   0
   7  -4  -2  284.81    5.04   0
  -7  -4  -2  412.13    6.40   0
   7  -4   2  359.82    7.56   0
  -8   4  -2  369.82    7.19   0
  -8  -4   2  411.07    6.33   0
  -8   4  -2  388.83    8.43   0
  -8  -4   2  383.10    6.27   0
   8  -4  -2  354.67    6.30   0
   8  -4  -2  356.90    7.84   0
  -8  -4   2  392.03    5.54   0
   8  -4   2  347.40    3.57   0
   8  -4   2  374.91    8.25   0
  -8  -4  -2  432.56    8.10   0
  -8  -4  -2  369.78    6.30   0
  -8   4   2  389.51    8.43   0
  -9  -4   2   37.78    6.26   0
  -9   4  -2   22.29   10.00   0
   9  -4  -2   27.28    7.73   0
   9  -4  -2   28.29    5.88   0
  -9   4  -2   27.79    7.13   0
  -9  -4   2   29.39    5.57   0
  -9  -4  -2   54.69    9.21   0
  -9   4   2   41.77    8.30   0
  -9  -4  -2   52.34    6.83   0
   9  -4   2   56.33    8.04   0
  -9  -4  -2   40.45    4.69   0
   9  -4   2   38.21    3.39   0
 -10  -4   2   20.08    5.20   0
 -10  -4   2   32.88    6.86   0
  10  -4  -2   16.20    8.51   0
 -10  -4   2   30.43    6.99   0
  10  -4  -2   30.20    5.98   0
 -10   4  -2   27.43    7.59   0
 -10  -4  -2   20.34    9.72   0
  10  -4   2   14.08    8.89   0
  10  -4   2   22.60    2.91   0
 -10  -4  -2   28.21    5.09   0
 -10   4   2   31.88    8.89   0
 -11  -4   2  118.02    7.34   0
  11  -4  -2  109.59    6.43   0
 -11  -4   2  108.82    6.02   0
 -11   4  -2  126.14    8.27   0
  11  -4  -2  111.39    9.40   0
 -11   4  -2  115.74   10.03   0
 -11  -4   2  108.72    6.56   0
 -11  -4  -2   92.92    4.84   0
  11  -4   2   93.61    9.73   0
 -11   4   2   89.68    9.82   0
 -11  -4  -2   92.15    8.89   0
 -11  -4  -2   77.23    8.24   0
 -11  -4  -2   91.99    6.02   0
 -12  -4   2  218.02    8.88   0
  12  -4  -2  217.58    6.79   0
 -12   4  -2  257.85   11.30   0
  12  -4  -2  231.09   10.46   0
 -12   4  -2  236.49   11.23   0
 -12  -4   2  243.97    7.69   0
 -12  -4   2  267.43    8.48   0
  12  -4   2  229.73   13.34   0
 -12  -4  -2  245.88    7.04   0
 -12  -4  -2  223.19    4.66   0
 -12  -4  -2  237.74    9.00   0
 -12  -4  -2  211.51    9.68   0
 -12   4   2  229.24   11.15   0
 -13  -4   2  113.21    7.57   0
 -13   4  -2  117.51   11.66   0
  13  -4  -2  118.10   10.79   0
 -13   4  -2  127.57    9.72   0
 -13  -4   2  134.12    8.84   0
 -13  -4   2  111.46    7.88   0
 -13   4   2   70.58   13.94   0
 -13  -4  -2  103.62    6.64   0
 -13  -4  -2   78.66    9.93   0
 -13  -4  -2  102.96    9.27   0
   0   5   2  338.87    6.25   0
   0  -5   2  292.25    4.21   0
   0   5  -2  304.26    5.01   0
   0   5   2  329.00    3.67   0
   0  -5  -2  314.22    7.21   0
   0   5  -2  316.30    6.43   0
   0  -5   2  334.41    6.10   0
  -1  -5   2  274.31    3.78   0
  -1   5  -2  271.70    4.65   0
  -1   5  -2  264.04    6.33   0
   1  -5  -2  291.13    6.10   0
  -1  -5   2  272.15    6.03   0
   1  -5   2  265.26    4.95   0
   1  -5   2  275.75    5.94   0
  -1   5   2  282.54    7.57   0
   1   5  -2  276.16    6.10   0
  -2  -5   2  123.85    3.71   0
  -2   5  -2  125.80    4.80   0
   2  -5  -2  128.41    5.96   0
  -2   5  -2  142.89    7.24   0
   2   5   2  149.20    5.72   0
   2   5   2  132.62    3.20   0
  -2  -5   2  101.13    6.39   0
   2  -5   2  185.23    5.77   0
  -2  -5  -2  162.65    5.23   0
  -2   5   2  173.74    6.20   0
   2  -5   2  155.34    4.48   0
   3  -5  -2  504.22    6.73   0
  -3   5  -2  536.25    5.70   0
  -3   5  -2  550.13    6.80   0
  -3  -5   2  544.68    3.90   0
  -3  -5   2  529.95    6.56   0
   3  -5   2  521.83    6.39   0
  -3   5   2  541.48    8.17   0
   4  -5  -2  202.95    6.41   0
  -4  -5   2  211.29    6.05   0
   4   5   2  229.34    7.15   0
  -4  -5   2  204.84    3.59   0
  -4   5  -2  203.34    6.97   0
  -4   5  -2  200.04    7.45   0
   4  -5   2  185.20    5.64   0
  -4  -5  -2  182.68    5.38   0
  -4   5   2  186.88    6.66   0
  -5   5  -2  590.87    7.11   0
  -5   5  -2  642.67    6.92   0
   5  -5  -2  553.51    7.39   0
   5   5   2  615.71    6.98   0
   5  -5   2  778.53    7.38   0
  -5  -5  -2  802.22    6.74   0
  -5   5   2  820.22    8.02   0
   6  -5  -2 1012.97    8.92   0
  -6  -5   2 1102.07    5.27   0
  -6  -5   2 1267.23    6.39   0
  -6   5  -2 1127.78    8.18   0
   6   5   2 1115.16    8.16   0
  -6  -5   2 1078.36    8.14   0
  -6   5   2  880.47    8.99   0
  -6  -5  -2  894.44    7.16   0
  -6  -5  -2  926.44    3.59   0
  -7   5  -2  866.08    8.78   0
  -7  -5   2  900.43    6.47   0
  -7   5  -2  833.11    8.18   0
  -7  -5   2  838.66    5.56   0
   7   5   2  806.30    8.18   0
   7  -5  -2  789.18    9.09   0
  -7  -5   2  813.69    9.02   0
  -7  -5  -2  898.50    8.82   0
   7  -5   2  817.57    8.64   0
  -7   5   2  866.56    9.41   0
  -8  -5   2  955.85    7.13   0
  -8  -5   2  851.81    9.33   0
  -8   5  -2  951.83    9.89   0
   8  -5  -2  867.83    9.68   0
  -8  -5   2  927.81    6.31   0
   8  -5  -2  905.75    6.86   0
  -8  -5  -2  898.38    9.23   0
  -8  -5  -2  871.46    9.48   0
  -8   5   2  824.27   11.49   0
   8  -5   2  765.92    9.57   0
  -9  -5   2  690.70    9.26   0
  -9  -5   2  753.22    7.53   0
  -9  -5   2  771.92    6.75   0
  -9   5  -2  717.27    9.00   0
   9  -5  -2  712.10    7.55   0
   9  -5  -2  703.85   10.09   0
  -9   5  -2  723.37   10.31   0
   9  -5   2  773.08   10.28   0
  -9  -5  -2  771.05    7.40   0
  -9  -5  -2  846.29    8.65   0
   9  -5   2  731.61    4.91   0
  -9   5   2  802.63   10.58   0
  -9  -5  -2  856.09    9.47   0
 -10  -5   2  807.59    8.25   0
  10  -5  -2  776.63   10.81   0
 -10  -5   2  847.01    8.33   0
 -10  -5   2  883.98    7.65   0
  10  -5  -2  839.37    7.90   0
 -10  -5  -2  982.55    9.57   0
 -10  -5  -2  947.57   10.24   0
  10  -5   2  920.27   11.16   0
 -10  -5  -2  955.83    5.86   0
 -10  -5  -2  933.02    7.96   0
 -10   5   2  915.73   13.16   0
 -11   5  -2  420.15    9.57   0
 -11  -5   2  417.66    8.85   0
 -11   5  -2  433.87   11.13   0
  11  -5  -2  387.90    7.56   0
 -11  -5   2  437.02    7.63   0
  11  -5  -2  384.78   12.51   0
 -11  -5   2  392.46    8.08   0
  11  -5   2  297.32    3.47   0
 -11  -5  -2  358.21    5.70   0
  11  -5   2  372.74   10.98   0
 -11  -5  -2  353.66    6.61   0
 -11  -5  -2  384.81    9.04   0
 -11  -5  -2  316.77    9.54   0
 -12   5  -2  333.13   12.15   0
  12  -5  -2  337.83   11.41   0
 -12  -5   2  292.74    8.62   0
 -12   5  -2  303.36   11.78   0
 -12  -5   2  319.17    7.44   0
  12  -5  -2  319.42    7.63   0
 -12  -5   2  337.26    7.04   0
 -12  -5  -2  341.05    6.15   0
 -12  -5  -2  313.55   12.17   0
  12  -5   2  364.33   11.71   0
 -12  -5  -2  370.90    9.77   0
 -12  -5  -2  364.63    6.40   0
 -12   5   2  333.95   11.86   0
 -13  -5   2  190.49    8.71   0
 -13   5  -2  209.80   12.44   0
 -13  -5   2  215.16    8.98   0
 -13   5  -2  210.30   12.56   0
 -13  -5   2  177.61    9.16   0
  13  -5  -2  196.19   11.62   0
 -13   5   2  178.66   14.67   0
 -13  -5  -2  183.26    5.35   0
 -13  -5  -2  185.55   11.92   0
 -13  -5  -2  158.49   10.29   0
 -13  -5  -2  203.26    6.83   0
  13  -5   2  199.35   12.42   0
   0  -6   2 2941.29    9.31   0
   0   6   2 3060.11    7.04   0
   0   6  -2 2937.71    8.49   0
   0   6  -2 2919.07    9.88   0
   0  -6  -2 2824.50    9.61   0
   0   6   2 3039.46   11.30   0
  -1   6  -2  434.49    5.32   0
   1  -6  -2  425.86    6.65   0
   1   6   2  440.08    4.07   0
  -1  -6   2  431.12    7.33   0
   1   6   2  441.52    6.70   0
  -1   6  -2  442.00    8.08   0
  -1  -6   2  416.73    4.60   0
  -1   6   2  443.98    4.37   0
   1   6  -2  447.86    5.46   0
  -1   6   2  440.92    7.10   0
   1   6  -2  406.45    6.45   0
   1  -6   2  381.54    4.65   0
   1  -6   2  428.64    6.33   0
  -1  -6  -2  398.27    6.18   0
  -2  -6   2 2585.92    6.81   0
   2   6   2 2694.02   10.05   0
  -2   6  -2 2584.17    8.41   0
   2  -6  -2 2536.88    9.92   0
  -2  -6   2 2603.22    9.54   0
  -2   6  -2 2699.20   10.87   0
   2   6   2 2542.24    5.75   0
  -2   6   2 2591.20   10.29   0
   2  -6   2 2641.86    9.66   0
  -2  -6  -2 2495.77    8.96   0
  -2   6   2 2623.91    7.52   0
  -3   6  -2  391.71    7.03   0
  -3  -6   2  353.53    5.71   0
  -3   6  -2  366.02    6.15   0
  -3  -6   2  376.95    4.38   0
   3   6   2  393.57    6.85   0
   3  -6  -2  351.24    6.88   0
   3  -6   2  320.32    6.69   0
  -3  -6  -2  341.84    6.01   0
  -3   6   2  353.09    7.10   0
  -4  -6   2 1509.14    8.29   0
   4  -6  -2 1413.91    9.06   0
   4   6   2 1534.14    8.89   0
  -4  -6   2 1505.08    5.37   0
  -4   6  -2 1553.66    8.84   0
  -4   6   2 1470.71    9.37   0
  -4  -6  -2 1472.62    7.88   0
  -5  -6   2  239.30    6.33   0
   5   6   2  244.37    7.99   0
  -5   6  -2  240.52    8.10   0
   5  -6  -2  209.52    7.40   0
  -5   6  -2  215.33    6.94   0
  -5  -6   2  226.96    4.60   0
  -5  -6  -2  209.39    5.86   0
  -5   6   2  213.27    7.79   0
   5  -6   2  185.75    7.78   0
  -6  -6   2  690.23    7.15   0
  -6  -6   2  639.83    5.47   0
  -6   6  -2  651.71    8.30   0
   6  -6  -2  589.91    8.56   0
  -6  -6   2  601.69    9.66   0
   6   6   2  651.59    7.81   0
  -6  -6   2  718.82    5.95   0
  -6   6  -2  662.26    8.07   0
  -6  -6  -2  626.86    8.17   0
   6  -6   2  584.26    8.04   0
  -6   6   2  587.67    8.84   0
  -7   6  -2   58.41    7.92   0
   7  -6  -2   59.08    7.97   0
  -7   6  -2   67.45    7.34   0
  -7  -6   2   51.20    5.32   0
  -7  -6   2   51.67    5.13   0
   7   6   2   58.82    7.18   0
  -7  -6   2   59.42    6.07   0
  -7  -6  -2   21.89    6.33   0
   7  -6   2   35.26    7.70   0
  -7  -6  -2   27.33    2.78   0
  -7   6   2   42.62    8.27   0
  -8  -6   2  307.48    5.30   0
   8  -6  -2  306.27    6.27   0
  -8   6  -2  322.96    8.88   0
   8  -6  -2  281.90    9.12   0
  -8  -6   2  314.26    6.11   0
  -8   6  -2  310.23    8.27   0
  -8  -6   2  280.03    9.20   0
  -8   6   2  340.83    9.33   0
   8  -6   2  323.06    8.74   0
  -9   6  -2   52.35    8.99   0
   9  -6  -2   54.10    9.20   0
  -9   6  -2   65.18    8.19   0
   9  -6  -2   66.52    7.31   0
  -9   6   2   47.52    9.30   0
  -9  -6  -2   51.76    7.10   0
  -9  -6  -2   56.79    3.48   0
  -9  -6  -2   54.13    8.09   0
  -9  -6  -2   54.52    3.94   0
   9  -6   2   70.16   11.10   0
  -9  -6  -2   71.37    7.31   0
 -10  -6   2   19.29    9.00   0
 -10   6  -2   41.23    8.60   0
 -10  -6   2   26.14    6.63   0
  10  -6  -2   25.48    6.00   0
  10  -6  -2   21.69    9.76   0
 -10   6  -2   36.36    9.60   0
 -10  -6   2   33.50    6.04   0
  10  -6   2   41.04    4.56   0
 -10   6   2   53.19    9.96   0
 -10  -6  -2   42.60    6.97   0
  10  -6   2   37.81    9.58   0
 -10  -6  -2   36.26    8.25   0
 -10  -6  -2   40.49    4.18   0
 -10  -6  -2   54.38    9.28   0
 -11  -6   2  171.14    7.09   0
 -11   6  -2  174.95    9.74   0
  11  -6  -2  158.32    7.66   0
 -11  -6   2  189.89    9.28   0
  11  -6  -2  155.50   10.78   0
 -11   6  -2  164.18   10.80   0
 -11  -6   2  166.53    7.47   0
 -11  -6  -2  189.82    6.98   0
 -11   6   2  170.60   10.95   0
  11  -6   2  183.45   10.85   0
  11  -6   2  162.90    4.41   0
 -11  -6  -2  200.84    4.77   0
 -11  -6  -2  214.53    8.78   0
 -11  -6  -2  174.49    9.31   0
  12  -6  -2  124.52    7.58   0
 -12   6  -2  143.39   12.33   0
  12  -6  -2  130.05   11.25   0
 -12   6  -2  151.43   11.62   0
 -12  -6  -2  185.17    5.46   0
 -12   6   2  175.24   11.47   0
 -12  -6  -2  182.30    9.40   0
 -12  -6  -2  162.80    9.81   0
  12  -6   2  141.15    3.39   0
  12  -6   2  187.60   11.86   0
 -12  -6  -2  180.94    7.36   0
   0   7  -2  455.26    8.24   0
   0   7   2  470.10    5.29   0
   0  -7   2  420.28    5.51   0
   0  -7  -2  438.11    8.24   0
   0   7  -2  459.02    5.58   0
   0   7   2  473.83    8.97   0
   0  -7   2  470.57    7.50   0
  -1   7  -2   64.33    6.68   0
  -1  -7   2   69.49    6.88   0
  -1   7  -2   70.33    6.46   0
   1   7   2  101.92    6.78   0
   1  -7  -2   70.02    7.93   0
  -1  -7   2   77.76    4.73   0
   1   7   2   91.49    4.20   0
  -1   7   2   85.56    6.93   0
   1  -7   2   58.90    4.57   0
  -1  -7  -2   56.92    7.48   0
   1   7  -2   46.05    7.32   0
  -1   7   2   68.37    5.20   0
   1  -7   2   43.20    7.33   0
   1   7  -2   66.45    5.65   0
   2  -7  -2  180.93    6.89   0
  -2  -7   2  188.48    6.82   0
   2   7   2  194.38    6.92   0
  -2   7  -2  192.49    5.75   0
   2   7   2  187.57    4.69   0
  -2  -7   2  175.38    4.52   0
  -2   7  -2  182.24    6.99   0
   2   7  -2  205.91    7.19   0
  -2   7   2  247.33    5.05   0
   2  -7   2  203.92    5.11   0
  -2  -7  -2  217.22    6.24   0
   2  -7   2  236.05    6.64   0
  -2   7   2  218.09    7.40   0
   2   7  -2  228.79    5.65   0
  -3   7  -2  580.88    7.79   0
  -3  -7   2  563.62    4.94   0
  -3   7  -2  595.50    8.25   0
   3   7   2  578.66    7.96   0
   3  -7  -2  529.99    8.00   0
  -3   7   2  524.06    6.96   0
  -3  -7  -2  478.38    8.06   0
   3  -7   2  431.42    6.33   0
  -3   7   2  490.49    8.35   0
  -4   7  -2  177.04    6.78   0
  -4  -7   2  164.83    5.03   0
  -4  -7   2  172.87    6.61   0
   4  -7  -2  163.39    7.52   0
  -4   7  -2  180.86    7.33   0
   4  -7   2  177.60    6.26   0
  -4   7   2  212.03    9.66   0
  -4  -7  -2  186.00    6.04   0
  -4   7   2  199.36    5.79   0
   5   7   2 1268.83   10.38   0
   5  -7  -2 1162.19    9.75   0
  -5  -7  -2 1356.46    8.41   0
   5  -7   2 1224.91    8.79   0
  -5   7   2 1311.18   10.27   0
  -5   7   2 1370.07    8.31   0
   6   7   2  408.59    8.17   0
  -6   7  -2  430.55    8.23   0
  -6   7  -2  430.08    8.56   0
  -6  -7   2  411.95    6.92   0
  -6  -7   2  420.37    5.14   0
   6  -7  -2  387.41    8.79   0
  -6  -7   2  395.65    8.53   0
   6  -7   2  363.84    8.02   0
  -6  -7  -2  385.95    8.41   0
  -6   7   2  369.61    9.00   0
   7  -7  -2 1228.06   10.86   0
   7   7   2 1340.26   10.13   0
  -7  -7   2 1417.14    7.72   0
  -7   7  -2 1341.67   10.77   0
  -7   7   2 1263.89   11.23   0
  -7  -7  -2 1270.60    8.91   0
   8   7   2   57.32    7.85   0
  -8   7  -2   45.54    8.10   0
  -8  -7   2   44.38    4.95   0
  -8  -7   2   39.07    7.94   0
  -8   7  -2   51.03    8.77   0
  -8  -7   2   48.52    6.48   0
  -8  -7   2   41.78    5.60   0
   8  -7  -2   39.58    8.87   0
  -8  -7  -2   35.05    8.31   0
  -8   7   2   36.65    9.05   0
   8  -7   2   32.89    8.64   0
   9  -7  -2 1025.34   11.95   0
   9  -7  -2 1033.80    8.56   0
  -9   7  -2 1097.88   11.06   0
  -9   7  -2 1095.60   13.44   0
  -9  -7  -2 1126.07   10.44   0
  -9   7   2 1134.52   12.12   0
  -9  -7  -2 1185.11   10.78   0
  -9  -7  -2 1235.85   11.12   0
 -10   7  -2   18.32    9.41   0
 -10  -7   2   18.04    6.44   0
 -10  -7   2   13.79    6.80   0
 -10  -7   2   15.29    7.99   0
  10  -7  -2   21.66    7.88   0
 -10  -7   2   18.28    8.09   0
  10  -7  -2    1.73   12.57   0
 -10   7  -2   -2.55    9.90   0
 -10  -7  -2   40.40    8.07   0
  10  -7   2   23.91    4.83   0
 -10   7   2    6.19   10.42   0
 -10  -7  -2    8.76    7.92   0
 -10  -7  -2   30.39   10.55   0
 -10   7   2   37.93    8.77   0
  10  -7   2   28.79    9.92   0
 -10  -7  -2   32.65    2.94   0
 -10  -7  -2   29.48    2.69   0
 -11  -7   2  836.18    8.22   0
 -11  -7   2  753.40    9.40   0
  11  -7  -2  806.26   15.38   0
  11  -7  -2  767.47    8.40   0
 -11  -7   2  827.02   10.52   0
 -11  -7   2  743.62    8.81   0
 -11  -7  -2  730.78    4.51   0
  11  -7   2  697.07    6.31   0
 -11  -7  -2  783.37    9.61   0
 -11  -7  -2  773.71    4.03   0
 -11   7   2  796.71   12.91   0
 -11  -7  -2  870.00   10.43   0
 -11  -7  -2  720.73   10.92   0
 -11   7   2  857.61   11.41   0
 -12   7  -2    4.71   10.71   0
 -12  -7   2    0.21    7.70   0
 -12  -7   2    8.75    8.48   0
 -12  -7   2   18.32    7.07   0
 -12  -7   2    1.47   10.32   0
 -12   7  -2   -1.80   11.77   0
  12  -7   2    0.63   11.84   0
  12  -7   2    7.38    4.60   0
   0  -8   2 1431.52    8.57   0
   0  -8   2 1360.30    7.36   0
   0  -8  -2 1436.09    9.21   0
   0   8   2 1499.58   10.07   0
   0   8  -2 1464.18    9.31   0
   0   8  -2 1457.89    7.71   0
   0   8   2 1483.52    7.39   0
  -1   8  -2  365.50    7.65   0
  -1   8  -2  385.43    7.43   0
  -1  -8   2  384.44    7.72   0
  -1  -8   2  350.54    5.69   0
   1  -8  -2  373.19    7.53   0
   1   8   2  389.95    8.01   0
   1   8   2  378.89    6.23   0
   1   8  -2  329.22    7.06   0
   1  -8   2  314.87    5.53   0
  -1   8   2  358.32    6.12   0
  -1   8   2  352.00    8.20   0
   1  -8   2  370.24    6.72   0
   1   8  -2  363.00    5.74   0
  -1  -8  -2  339.65    8.43   0
   2  -8  -2 1271.99    9.55   0
  -2  -8   2 1231.44    6.65   0
   2   8   2 1282.02    9.46   0
  -2  -8   2 1290.05    8.76   0
  -2   8  -2 1247.61    9.41   0
  -2   8  -2 1308.27    9.51   0
   2   8   2 1257.87    6.08   0
   2   8  -2 1282.90    7.98   0
  -2   8   2 1300.24    7.42   0
   2  -8   2 1106.23    7.26   0
  -2   8   2 1283.89   10.17   0
  -2  -8  -2 1212.95    9.48   0
   2   8  -2 1179.98    9.07   0
  -3   8  -2  553.46    7.42   0
  -3  -8   2  570.04    7.44   0
  -3   8  -2  574.01   10.05   0
   3   8   2  563.50    8.31   0
   3  -8  -2  558.35    8.54   0
  -3  -8   2  550.81    5.60   0
   3   8  -2  506.28    6.63   0
   3  -8   2  470.31    6.55   0
  -3  -8  -2  519.33    7.14   0
  -3   8   2  551.76    6.67   0
  -3   8   2  565.28    8.95   0
   4   8   2  871.10    9.19   0
  -4  -8   2  845.07    7.92   0
  -4  -8   2  860.44    5.89   0
  -4   8  -2  880.21    9.34   0
   4  -8  -2  800.83    9.26   0
  -4   8  -2  845.56    8.67   0
   4  -8   2  775.17    7.90   0
  -4   8   2  857.27    9.94   0
  -4   8   2  867.31    7.66   0
  -4  -8  -2  778.23    7.87   0
  -5   8  -2  424.49    8.72   0
   5   8   2  403.73    9.91   0
  -5   8  -2  415.45    8.30   0
  -5  -8   2  404.66    5.37   0
   5  -8  -2  376.47   10.47   0
  -5  -8   2  391.65    7.07   0
  -5   8   2  337.47    8.43   0
  -5   8   2  315.92    9.17   0
  -5  -8  -2  320.62    7.14   0
   5  -8   2  282.23    7.48   0
  -6  -8   2  152.73    6.91   0
   6   8   2  170.57    7.89   0
  -6   8  -2  178.79    8.23   0
  -6  -8   2  177.30    5.82   0
   6  -8  -2  182.69    8.74   0
  -6   8  -2  219.18    8.42   0
  -6   8   2  257.40    7.37   0
  -6   8   2  252.70   11.09   0
   6  -8   2  229.72    7.97   0
  -6  -8  -2  227.98    6.96   0
   7   8   2  156.07    8.20   0
  -7  -8   2  141.20   10.54   0
  -7  -8   2  151.95    5.24   0
  -7  -8   2  137.51    6.85   0
  -7   8  -2  159.83    8.59   0
  -7  -8   2  147.13    5.95   0
  -7   8  -2  158.88    8.88   0
   7  -8  -2  148.88    8.92   0
  -7   8   2  124.06    9.27   0
  -7  -8  -2  128.99    7.02   0
  -7   8   2  139.52    7.85   0
   7  -8   2  131.61    8.53   0
   8  -8  -2   88.43    9.37   0
  -8   8  -2   85.22    9.29   0
  -8   8  -2  100.62    8.87   0
  -8  -8   2  104.32    6.87   0
  -8  -8   2   85.50    8.56   0
  -8  -8   2   90.18    5.91   0
  -8  -8   2   96.60    6.16   0
  -8   8   2  134.90    9.77   0
   8  -8   2  144.20    9.11   0
  -9   8  -2   65.25   11.48   0
   9  -8  -2   69.07   10.12   0
  -9   8  -2   74.15    9.88   0
  -9  -8  -2   78.80    7.64   0
  -9   8   2   78.84   10.35   0
  -9   8   2   74.23    8.80   0
   9  -8   2   79.27    9.83   0
 -10   8  -2  128.47   10.67   0
 -10  -8   2   99.78    7.20   0
 -10  -8   2  116.78    6.96   0
  10  -8  -2  108.97   11.00   0
  10  -8  -2  115.82    7.35   0
 -10  -8   2  108.67    9.14   0
 -10  -8   2   99.51    6.44   0
 -10   8  -2  110.48   10.04   0
 -10  -8  -2  110.53    9.57   0
 -10   8   2  111.73   11.21   0
 -10   8   2  149.43   11.56   0
 -10  -8  -2  118.03   11.02   0
  10  -8   2  100.15   10.65   0
 -10  -8  -2  125.44    9.69   0
 -11  -8   2   46.49    9.15   0
 -11  -8   2   40.34    8.40   0
  11  -8  -2   19.06   11.76   0
 -11   8  -2   50.05   11.50   0
 -11   8  -2   34.27   12.88   0
  11  -8  -2   40.14    8.98   0
 -11  -8   2   45.65    6.53   0
 -11  -8  -2   31.82    9.25   0
  11  -8   2   21.93    6.41   0
 -11   8   2   20.15   11.80   0
 -11   8   2   24.27    9.98   0
 -11  -8  -2   23.54    9.22   0
  11  -8   2   23.02   11.40   0
 -11  -8  -2   27.44   10.31   0
   0   9   2  785.61    7.26   0
   0  -9   2  734.64    7.40   0
   0   9  -2  804.63    8.63   0
   0  -9   2  763.81    9.04   0
   0   9  -2  760.46    9.92   0
   0  -9  -2  744.60    8.65   0
   0   9   2  778.31   11.06   0
  -1  -9   2  433.32    6.52   0
  -1   9  -2  434.99    8.39   0
  -1  -9   2  438.92    6.77   0
  -1   9  -2  459.37    8.38   0
   1   9  -2  445.89    7.54   0
   1  -9   2  468.53    7.51   0
   1   9  -2  456.64    7.75   0
   1  -9   2  446.83    7.20   0
   2  -9  -2  109.14    7.86   0
   2   9   2  128.70    5.39   0
  -2  -9   2  131.51    7.38   0
  -2   9  -2  135.44    6.98   0
  -2   9  -2  131.38    9.52   0
   2   9   2  149.95    8.01   0
  -2  -9   2  110.71    5.55   0
   2  -9   2  129.27    6.12   0
  -2   9   2  137.87    8.49   0
   2   9  -2  141.84    7.98   0
   2   9  -2  156.71    6.70   0
  -2   9   2  152.36    5.90   0
  -2  -9  -2  150.78    7.15   0
  -3   9  -2   53.53    7.16   0
  -3  -9   2   66.70    5.92   0
   3   9   2   38.04    9.78   0
  -3  -9   2   58.65    6.83   0
  -3   9  -2   54.26    7.98   0
  -3  -9  -2   30.06    6.82   0
   3   9  -2   28.12    6.10   0
   3  -9   2   21.62    7.56   0
   4  -9  -2  748.28    9.65   0
  -4  -9   2  766.68    7.91   0
  -4   9  -2  855.96   11.52   0
  -4  -9   2  780.88    7.06   0
   4   9   2  835.88    9.76   0
  -4   9  -2  834.30    9.10   0
   4  -9   2  748.84    9.48   0
  -4   9   2  765.04   10.13   0
  -4   9   2  789.32    8.14   0
   4   9  -2  701.23    7.23   0
  -4  -9  -2  724.47    8.26   0
  -5  -9   2  177.71    5.20   0
  -5  -9   2  159.34    6.75   0
  -5   9  -2  162.98    8.10   0
   5   9   2  195.39    8.05   0
   5  -9  -2  169.14    8.78   0
  -5   9  -2  175.75    8.90   0
  -5   9   2  220.32    7.52   0
  -5   9   2  232.59    9.37   0
  -5  -9  -2  206.06    7.09   0
   5  -9   2  181.91    7.38   0
  -6   9  -2  795.63   12.12   0
  -6   9  -2  802.78   10.18   0
  -6  -9   2  684.87    7.87   0
  -6  -9   2  792.39    6.98   0
   6  -9  -2  725.70   12.11   0
   6   9   2  783.65   11.39   0
  -6  -9  -2  791.96    9.92   0
  -6   9   2  780.68   11.05   0
  -6   9   2  797.72    9.02   0
   6  -9   2  707.61    9.29   0
  -7   9  -2  165.38    9.31   0
  -7  -9   2  149.88    6.21   0
   7  -9  -2  143.58    9.52   0
  -7   9  -2  147.52    9.38   0
  -7  -9   2  135.00    9.16   0
   7   9   2  135.33    8.57   0
  -7  -9   2  126.56    6.78   0
  -7  -9  -2  136.95    7.37   0
  -7   9   2  158.94    9.93   0
  -7   9   2  130.91    8.20   0
   7  -9   2  115.86    8.75   0
  -8   9  -2  678.62   11.09   0
  -8   9  -2  632.91   11.01   0
   8  -9  -2  601.47   11.33   0
   8   9   2  649.27   11.94   0
  -8  -9   2  604.11   10.68   0
  -8  -9   2  631.04    7.33   0
  -8  -9   2  615.89    8.08   0
  -8  -9   2  513.21    7.58   0
  -8   9   2  657.68   11.69   0
  -8   9   2  664.04   11.77   0
   8  -9   2  627.28   10.65   0
  -8  -9  -2  677.20   10.31   0
  -9  -9   2  169.90    7.93   0
  -9  -9   2  185.19    6.40   0
   9  -9  -2  181.34   13.14   0
  -9  -9   2  213.56    6.12   0
  -9   9  -2  227.19   10.66   0
  -9  -9   2  195.88   11.95   0
  -9   9  -2  222.03   10.51   0
  -9   9   2  180.61    9.74   0
  -9  -9  -2  204.16    9.88   0
  -9   9   2  193.44   11.11   0
   9  -9   2  195.67   10.49   0
  10  -9  -2  389.86    9.01   0
 -10  -9   2  354.75    6.95   0
  10  -9  -2  417.06   14.64   0
 -10  -9   2  388.80   10.91   0
 -10  -9   2  420.45    7.54   0
 -10  -9   2  336.58    8.38   0
 -10   9  -2  410.66   11.68   0
 -10   9  -2  446.46   12.27   0
 -10   9   2  481.18   12.54   0
 -10   9   2  499.45   11.23   0
  10  -9   2  467.07   12.29   0
 -10  -9  -2  448.35   10.35   0
 -10  -9  -2  447.04    9.69   0
 -10  -9  -2  520.12   10.86   0
  11  -9  -2   98.65   10.19   0
 -11  -9   2  122.04    7.57   0
 -11   9  -2  125.37   11.59   0
 -11  -9   2  101.45    8.29   0
  11  -9  -2   85.99   15.32   0
 -11  -9   2   90.71    6.75   0
 -11  -9   2  105.04   10.40   0
 -11  -9  -2  117.34   10.79   0
 -11   9   2  125.62   11.02   0
 -11   9   2   95.34   15.23   0
 -11  -9  -2   72.06   11.96   0
 -11  -9  -2   87.77   10.86   0
   0 -10   2   41.89    8.08   0
   0  10   2   50.98    6.78   0
   0  10  -2   70.15    9.23   0
   0 -10  -2   50.84    7.62   0
   0  10  -2   60.45    6.41   0
   0  10   2   43.96    8.57   0
   0 -10   2   43.89    6.59   0
   1 -10  -2 1182.81   10.18   0
  -1 -10   2 1188.82    9.72   0
  -1  10  -2 1297.06   11.62   0
  -1  10  -2 1275.51   10.52   0
  -1 -10   2 1195.89    8.15   0
   1  10   2 1296.29   12.65   0
   1  10   2 1258.92    8.86   0
   1 -10   2 1236.60    9.14   0
   1  10  -2 1253.22   10.65   0
   1  10  -2 1314.45    8.62   0
  -1  10   2 1283.47   11.20   0
  -1 -10  -2 1258.04   10.01   0
  -1  10   2 1325.48    9.31   0
  -2  10  -2   30.89    8.17   0
   2  10   2   30.23    8.40   0
   2 -10  -2   28.29    9.48   0
  -2 -10   2   26.78    7.08   0
   2  10   2   34.77    5.65   0
  -2  10  -2   36.21    8.55   0
  -2 -10   2   30.84    6.11   0
  -2  10   2   63.03   10.53   0
   2 -10   2   34.62    7.42   0
  -2 -10  -2   40.40    7.35   0
   2  10  -2   30.74    7.24   0
  -2  10   2   41.86    6.44   0
   3 -10  -2 1026.63   10.34   0
  -3  10  -2 1097.13    9.62   0
  -3 -10   2  974.01    8.72   0
  -3 -10   2 1046.04    8.21   0
   3  10   2 1133.17   10.77   0
  -3  10  -2 1118.23   10.80   0
  -3  10   2 1106.88    9.06   0
  -3  10   2 1044.47   11.25   0
   3  10  -2 1021.40    8.61   0
   3 -10   2 1034.85    9.81   0
  -3 -10  -2 1039.85    9.21   0
  -4 -10   2    6.46    6.47   0
  -4 -10   2   10.31    6.47   0
  -4  10  -2   16.30    9.75   0
   4  10   2   18.42   10.47   0
   4 -10  -2   11.03    8.47   0
  -4  10   2   16.07    7.01   0
   4  10  -2   26.85    6.63   0
  -4 -10  -2   12.52    8.91   0
   4 -10   2   21.11    8.64   0
  -4  10   2   25.71    9.09   0
  -5  10  -2  695.57    9.85   0
   5 -10  -2  592.59   12.21   0
   5  10   2  673.58   11.79   0
  -5 -10   2  597.68    7.54   0
  -5 -10   2  653.88    6.70   0
  -5  10  -2  685.37   12.40   0
  -5  10   2  616.20   10.55   0
  -5  10   2  628.08   10.87   0
   5 -10   2  568.99    8.92   0
  -5 -10  -2  595.00   10.06   0
  -6 -10   2  191.66    6.66   0
  -6 -10   2  208.82    5.80   0
   6  10   2  210.72   10.62   0
  -6  10  -2  221.57    9.34   0
   6 -10   2  169.61   10.36   0
  -6 -10  -2  201.36    7.60   0
  -7 -10   2  292.66   10.26   0
  -7 -10   2  300.33    6.01   0
  -7 -10   2  241.03    6.76   0
  -7  10  -2  312.90   10.01   0
   7  10   2  301.13    9.52   0
  -7  10  -2  307.07   10.76   0
   7 -10  -2  297.77   10.62   0
   7 -10   2  329.57    9.59   0
  -7  10   2  363.34    9.47   0
  -7  10   2  355.34   11.10   0
   8 -10  -2   91.13   10.55   0
   8  10   2   96.00   11.29   0
  -8  10  -2   94.06   10.52   0
  -8 -10   2   74.01    6.40   0
  -8 -10   2   58.08    7.34   0
  -8 -10   2   83.34    5.83   0
  -8  10  -2   96.99   12.30   0
  -8 -10   2  101.66   10.05   0
  -8  10   2   86.48   11.18   0
  -8  10   2  110.88   13.44   0
   8 -10   2   93.24    9.48   0
  -8 -10  -2   98.98    9.55   0
  -9  10  -2   22.53   13.43   0
   9  10   2   32.03   11.52   0
  -9 -10   2   21.26    7.24   0
  -9 -10   2   36.29   10.11   0
  -9  10  -2   40.37   10.73   0
  -9 -10   2   31.46    5.78   0
  -9 -10   2   22.94    6.93   0
   9 -10  -2   12.61   10.93   0
  -9  10   2   30.19    9.68   0
  -9  10   2   40.54   11.33   0
   9 -10   2   17.33   10.54   0
  -9 -10  -2   26.89    9.82   0
 -10 -10   2   44.71    7.25   0
 -10  10  -2   50.36   13.90   0
  10 -10  -2   53.26   12.06   0
 -10  10  -2   64.00   11.67   0
 -10 -10   2   65.48    7.10   0
 -10 -10   2   51.95    7.24   0
  10 -10  -2   64.58    8.79   0
 -10 -10   2   72.10   13.21   0
 -10 -10  -2   60.31   10.28   0
 -10  10   2   75.56   12.91   0
 -10 -10  -2   47.16   11.69   0
  10 -10   2   61.27   11.27   0
 -10 -10  -2   51.01   11.57   0
 -10  10   2   52.87   12.21   0
   0 -11   2   50.50    5.95   0
   0  11   2   40.79    7.48   0
   0 -11  -2   36.28    8.20   0
   0  11   2   18.06    9.06   0
   1  11   2   41.23    8.75   0
   1  11   2   31.34    7.30   0
  -1 -11   2   40.73    5.54   0
  -1  11  -2   32.65    8.74   0
  -1 -11   2   36.15    6.49   0
  -1  11  -2   32.95    8.52   0
   1  11  -2   44.65    8.20   0
   1  11  -2   26.66    9.00   0
  -1 -11  -2   23.45    9.46   0
   1 -11   2   37.30    6.12   0
   2  11   2  194.23    6.18   0
  -2 -11   2  189.96    7.83   0
   2  11   2  182.58    9.15   0
  -2 -11   2  215.24    6.59   0
   2 -11  -2  200.86   10.43   0
  -2 -11  -2  143.38    7.92   0
  -2  11   2  161.42    7.30   0
  -2  11   2  160.21    9.42   0
   2  11  -2  141.36    6.36   0
  -3  11  -2  414.77    9.80   0
  -3  11  -2  402.93    8.85   0
  -3 -11   2  341.18    7.69   0
   3  11   2  410.49    9.70   0
   3 -11   2  350.86    7.73   0
   3  11  -2  371.59    7.98   0
  -3 -11  -2  363.66    8.44   0
   4 -11  -2  282.35    9.65   0
  -4 -11   2  321.35    6.60   0
  -4  11  -2  322.57   10.03   0
  -4 -11   2  291.62    7.08   0
   4  11   2  296.50    9.47   0
  -4  11  -2  331.33    9.07   0
   4  11  -2  261.62    7.55   0
  -4  11   2  297.34   10.07   0
  -4 -11  -2  266.25    7.98   0
  -4  11   2  274.96   10.30   0
   4 -11   2  261.81    8.05   0
  -5  11  -2  123.84   12.33   0
   5  11   2  109.88   11.21   0
  -5 -11   2  102.71    6.10   0
   5 -11  -2   91.08   11.58   0
  -5  11  -2  109.99    8.95   0
  -5 -11   2   92.89    6.54   0
   5  11  -2  128.28    8.04   0
   5 -11   2  147.96    8.05   0
  -5 -11  -2  150.76    9.68   0
  -5  11   2  121.41   10.10   0
  -5  11   2  157.19    8.67   0
  -6  11  -2  432.05   11.08   0
  -6  11  -2  423.88   10.50   0
  -6 -11   2  420.23    6.55   0
  -6 -11   2  352.46    6.81   0
   6  11   2  412.50    9.87   0
   6 -11  -2  403.03   12.76   0
   6 -11   2  359.86   11.22   0
  -6 -11  -2  404.14   10.15   0
  -6  11   2  400.40    9.62   0
  -6  11   2  404.08   11.33   0
   7  11   2  150.73   11.48   0
  -7 -11   2  166.06    6.87   0
   7 -11  -2  153.98   10.68   0
  -7  11  -2  183.33   10.51   0
  -7 -11   2  126.62    7.08   0
  -7 -11   2  143.80   10.69   0
  -7  11  -2  155.53   10.90   0
  -7  11   2  212.52    9.77   0
  -7  11   2  230.94   13.78   0
  -7 -11  -2  238.37   10.13   0
   7 -11   2  235.41    9.93   0
  -8 -11   2  405.05    7.41   0
  -8 -11   2  446.21    7.40   0
  -8 -11   2  533.83   14.00   0
  -8 -11   2  533.05    7.63   0
  -8  11  -2  528.09   14.40   0
   8 -11  -2  498.51   14.45   0
  -8  11  -2  628.73   12.32   0
   8  11   2  494.59   12.70   0
  -8  11   2  554.51   12.87   0
  -8  11   2  557.19   11.39   0
  -8 -11  -2  557.34    9.48   0
   8 -11   2  538.05   11.66   0
  -9 -11   2   72.76   13.67   0
   9 -11  -2   81.93   11.77   0
   9  11   2   72.13    9.79   0
  -9 -11   2   50.81    6.37   0
  -9 -11   2   81.02    6.06   0
  -9 -11   2   58.32    6.23   0
  -9  11   2   71.56   10.73   0
  -9  11   2   53.62   12.22   0
  -9 -11  -2   55.66   10.29   0
   0 -12   2  485.19    7.24   0
   0  12  -2  525.74   10.15   0
   0  12   2  484.43   10.32   0
   0  12   2  485.39    9.53   0
   0 -12  -2  484.78    9.38   0
   0  12  -2  506.38    9.18   0
  -1 -12   2  286.77    7.66   0
   1 -12  -2  283.29    9.31   0
   1  12   2  259.85   11.77   0
   1  12   2  252.20    8.07   0
  -1  12  -2  296.03    9.95   0
  -1  12  -2  282.38   11.15   0
  -1  12   2  260.19   10.21   0
   1  12  -2  274.94    9.13   0
   1 -12   2  254.81    8.39   0
  -1  12   2  270.77    7.47   0
   1  12  -2  276.49    9.92   0
  -1 -12  -2  266.50    8.86   0
  -2  12  -2  535.85    9.35   0
   2  12   2  504.82   10.48   0
   2  12   2  509.71    7.05   0
  -2  12  -2  524.99   12.16   0
  -2 -12   2  528.43    7.89   0
   2 -12  -2  518.99   10.07   0
  -2  12   2  497.02   10.13   0
  -2 -12  -2  478.99    9.19   0
   2  12  -2  467.05    7.80   0
  -2  12   2  472.02   10.98   0
   2 -12   2  453.67    8.11   0
  -3 -12   2  147.60    7.40   0
  -3 -12   2  187.20    7.07   0
   3 -12  -2  180.46    9.47   0
  -3  12  -2  213.09    8.91   0
   3  12  -2  249.36    8.56   0
  -3  12   2  275.06   10.53   0
  -3  12   2  290.00    8.46   0
   3 -12   2  258.92    7.99   0
   4  12   2  425.50   12.25   0
   4 -12  -2  434.41   10.25   0
  -4 -12   2  358.02    7.58   0
  -4 -12   2  448.25    7.33   0
   4  12  -2  316.29    9.37   0
  -4  12   2  319.25   12.94   0
  -4 -12  -2  320.05    8.73   0
  -4  12   2  347.05    9.22   0
  -5  12  -2  117.51   12.79   0
   5 -12  -2   97.14   10.12   0
  -5 -12   2   72.38    6.36   0
  -5  12  -2   86.01    9.75   0
  -5 -12   2   82.71    6.42   0
   5  12  -2   96.47    8.47   0
  -5  12   2  127.48   13.33   0
  -5  12   2   97.49    9.26   0
  -5 -12  -2  102.26   10.12   0
   5 -12   2  100.44   10.48   0
  -6  12  -2  211.81   11.51   0
  -6 -12   2  222.98    6.62   0
   6 -12  -2  233.21   13.10   0
  -6 -12   2  164.31    7.06   0
   6  12   2  214.42    9.79   0
  -6  12   2  227.12   11.72   0
  -6 -12  -2  244.36   10.34   0
  -6  12   2  229.93   11.80   0
   7  12   2   96.50    9.78   0
  -7 -12   2  100.35    6.20   0
  -7  12  -2  123.99   13.20   0
  -7 -12   2   91.15   11.20   0
  -7 -12   2   63.21    6.43   0
   7 -12  -2   99.83   11.05   0
  -7  12  -2   96.04   11.56   0
  -7 -12  -2   95.23    8.45   0
  -7  12   2   91.48   10.05   0
   7 -12   2  102.95    9.99   0
   0  13   2    2.98   12.00   0
   0 -13  -2    3.52    8.80   0
   0  13   2    7.30    7.99   0
  -1  13  -2   61.66    8.47   0
   1  13   2   40.97   11.90   0
  -1 -13   2   46.49    6.46   0
   1  13   2   53.66    7.78   0
  -1  13  -2   48.40    9.03   0
   1  13  -2   45.24    9.72   0
   1  13  -2   35.47    7.66   0
  -1 -13  -2   47.34    8.72   0
   1 -13   2   39.60    8.62   0
   2 -13  -2   55.66    9.22   0
  -2  13  -2   70.36   11.68   0
   2  13   2   44.60    9.92   0
  -2  13  -2   57.83   10.87   0
  -2 -13   2   55.94    6.13   0
  -2 -13  -2   77.60   10.68   0
  -2  13   2   77.35    7.98   0
   2 -13   2   66.86    9.18   0
  -2  13   2   70.63   12.54   0
   2  13  -2   61.15    8.73   0
  -3  13  -2  252.48   13.11   0
  -3 -13   2  242.15    7.61   0
   3 -13  -2  237.00   10.11   0
  -3  13  -2  266.43    9.53   0
   3  13   2  234.71   12.34   0
   3  13  -2  265.44    8.95   0
  -3  13   2  254.20   11.25   0
  -3 -13  -2  251.77    8.97   0
   3 -13   2  272.63   10.06   0
   4  13   2  167.64   12.07   0
  -4  13  -2  167.10   11.91   0
  -4  13  -2  160.89   13.36   0
  -4 -13   2  150.05    8.10   0
   4 -13  -2  165.68   10.35   0
   4  13  -2  165.54    8.32   0
  -4  13   2  165.53   13.87   0
  -4  13   2  159.31    9.26   0
   4 -13   2  170.42   10.57   0
  -4 -13  -2  155.39    8.98   0
   5 -13  -2  327.93   11.23   0
  -5  13  -2  335.82   12.11   0
   5  13   2  337.89   10.54   0
  -5  13  -2  343.09   10.84   0
  -5 -13   2  331.43    7.24   0
  -5  13   2  342.97   12.53   0
  -5  13   2  344.83   14.65   0
  -5 -13  -2  355.74    9.41   0
   5 -13   2  351.42   11.53   0
   5  13  -2  311.23    8.41   0
  -6  13  -2   19.88   14.26   0
  -6  13  -2   25.87   10.75   0
  -6  13   2    4.98   12.50   0
   0  14   2  360.44   10.09   0
   0  14   2  395.08   11.47   0
   0  14  -2  367.47   11.80   0
   0 -14   2  394.15    9.45   0
   0  14  -2  399.12    9.47   0
   0 -14  -2  382.40   12.28   0
  -1  14  -2   10.96   10.85   0
  -1  14  -2   27.03    9.46   0
   1 -14  -2   22.21    9.74   0
   1  14   2   51.34   12.88   0
  -1 -14   2   32.68    8.16   0
  -1  14   2   43.34    9.20   0
  -1  14   2   36.34   10.96   0
   1 -14   2   38.14    8.95   0
  -1 -14  -2   36.32   11.47   0
   1  14  -2   38.80    7.90   0
   2 -14  -2  488.06   11.09   0
   2  14   2  477.75   13.79   0
  -2  14  -2  519.72   12.55   0
  -2  14  -2  460.05   13.39   0
  -2 -14   2  482.14    8.92   0
  -2 -14  -2  414.69   10.32   0
  -2  14   2  386.64   11.24   0
   2  14  -2  404.54   10.30   0
  -2  14   2  439.56   11.97   0
   2 -14   2  419.58    8.99   0
  -3  14  -2   47.77   10.15   0
   3  14   2   40.59   10.37   0
  -3  14   2   25.42    8.88   0
   3  14  -2   14.16    9.02   0
   1   0   3   11.41    4.43   0
   1   0   3   14.02    3.10   0
  -1   0  -3   21.11    3.33   0
  -1   0  -3   11.79    2.24   0
   1   0  -3   15.83    3.29   0
   1   0  -3   11.20    3.50   0
   1   0   3   14.47    2.76   0
  -1   0   3   23.51    3.33   0
  -1   0   3   18.22    2.92   0
  -1   0  -3   16.88    3.86   0
  -2   0   3  478.95    4.15   0
   2   0  -3  461.57    3.78   0
  -2   0  -3  467.79    5.46   0
  -2   0  -3  464.70    4.46   0
  -2   0   3  452.64    3.46   0
   2   0  -3  463.97    4.09   0
  -3   0   3  516.54    3.98   0
  -3   0  -3  533.36    5.08   0
  -3   0  -3  561.34    5.21   0
   3   0   3  569.26    4.57   0
   3   0  -3  514.78    3.86   0
  -3   0  -3  602.76    5.17   0
  -3   0   3  536.54    4.39   0
   3   0  -3  558.52    4.38   0
  -3   0  -3  540.65    2.00   0
  -4   0   3 2037.98    5.97   0
  -4   0   3 2100.08    6.19   0
  -4   0  -3 2309.24    7.64   0
  -4   0  -3 2073.59    7.36   0
  -4   0  -3 2163.97    6.19   0
   4   0  -3 2017.27    5.20   0
   4   0  -3 2066.32    6.29   0
  -5   0   3   76.73    3.93   0
  -5   0  -3   72.65    3.75   0
   5   0  -3   79.16    4.05   0
  -5   0   3   62.07    4.52   0
  -5   0  -3   75.27    5.22   0
  -5   0  -3   74.80    5.03   0
   5   0  -3   77.27    4.05   0
   6   0  -3 1732.14    6.61   0
  -6   0  -3 1883.26    7.05   0
  -6   0   3 1834.83    7.55   0
   6   0  -3 1865.02    6.94   0
  -6   0  -3 1892.98    8.61   0
  -6   0   3 1793.25    7.02   0
  -6   0  -3 1715.55    8.17   0
   7   0  -3   67.31    5.53   0
  -7   0  -3   86.63    5.22   0
  -7   0   3   75.70    5.99   0
  -7   0  -3   74.15    5.86   0
  -7   0   3   80.20    4.28   0
   7   0  -3   88.14    5.32   0
  -7   0  -3   83.49    6.24   0
  -8   0  -3 1272.16    7.83   0
   8   0  -3 1338.98    8.16   0
   8   0  -3 1195.50    6.90   0
  -8   0  -3 1388.50    9.30   0
  -8   0   3 1250.29    6.56   0
  -8   0  -3 1228.56    8.70   0
  -8   0   3 1335.65    7.97   0
  -9   0  -3  177.40    7.53   0
   9   0  -3  173.15    5.36   0
   9   0  -3  212.07    7.03   0
  -9   0  -3  212.25    6.64   0
  -9   0  -3  213.37    9.83   0
  -9   0   3  197.00    7.74   0
 -10   0  -3 1353.54   12.47   0
 -10   0  -3 1342.59    8.29   0
  10   0  -3 1401.99    9.10   0
 -10   0   3 1298.66    9.47   0
 -10   0  -3 1266.56   10.28   0
 -11   0   3   12.81    7.25   0
 -11   0  -3    6.80    6.13   0
 -11   0  -3   14.10    8.21   0
 -11   0  -3   25.36   10.77   0
 -12   0  -3 1831.90   12.79   0
 -12   0  -3 1988.01   11.66   0
 -12   0  -3 1870.31   15.39   0
 -13   0  -3   34.66   12.05   0
 -13   0   3   54.01    7.76   0
 -13   0  -3   39.25   10.61   0
 -13   0   3   40.19    8.87   0
 -13   0  -3   56.50    9.13   0
 -14   0  -3  439.59   12.58   0
 -14   0  -3  424.65   11.08   0
 -14   0  -3  426.52   13.91   0
   0   1   3 1087.40    5.20   0
   0  -1  -3 1072.13    4.99   0
   0   1  -3 1085.25    4.10   0
   0  -1   3 1092.57    6.99   0
   0   1  -3 1065.34    3.53   0
   0  -1  -3 1082.97    3.87   0
   0  -1   3 1094.51    3.28   0
   0  -1   3 1049.72    4.04   0
   1  -1  -3 2420.29    5.45   0
  -1   1  -3 2385.36    5.14   0
  -1  -1   3 2403.98    6.23   0
  -1  -1   3 2502.38    3.34   0
   1  -1  -3 2470.35    6.73   0
  -1   1  -3 2424.60    8.16   0
   1   1   3 2447.51    6.15   0
  -1   1  -3 2730.98    5.59   0
  -1   1  -3 2385.39    4.90   0
   1   1  -3 2500.57    3.73   0
   1  -1   3 2429.67    4.81   0
   1   1  -3 2535.02    5.83   0
   1  -1   3 2343.21    7.51   0
  -1  -1  -3 2453.24    6.38   0
  -1   1   3 2444.60    5.58   0
  -2   1  -3 1462.64    7.32   0
  -2  -1   3 1401.41    5.39   0
  -2   1  -3 1611.37    5.28   0
   2  -1  -3 1446.38    5.07   0
   2  -1  -3 1436.63    5.28   0
   2   1   3 1437.23    5.80   0
  -2   1  -3 1473.51    5.39   0
   2   1  -3 1400.65    5.36   0
  -2  -1  -3 1407.29    4.98   0
   2   1  -3 1346.60    2.85   0
   2  -1   3 1342.50    6.21   0
  -2  -1  -3 1369.17    5.79   0
   2  -1   3 1351.46    3.45   0
  -3  -1   3 3590.76    4.85   0
  -3   1  -3 3603.44    7.87   0
   3  -1  -3 3778.93    7.26   0
   3   1   3 3767.27    8.38   0
   3  -1  -3 3682.29    7.86   0
  -3   1  -3 4212.10    8.21   0
  -3   1  -3 3912.60    8.32   0
  -3  -1   3 3679.54    7.54   0
   3   1  -3 3910.24    7.71   0
  -3  -1  -3 3926.20    7.07   0
  -3  -1  -3 3889.83    8.54   0
  -3   1   3 3715.68    7.13   0
   3  -1   3 3945.73    8.49   0
   3   1  -3 3940.83    4.81   0
   3  -1   3 3712.83    3.67   0
  -4   1  -3  914.29    6.50   0
  -4  -1   3  873.69    4.12   0
  -4   1  -3  844.53    5.79   0
  -4  -1   3  882.98    5.25   0
   4  -1  -3  924.93    5.73   0
  -4   1  -3  972.18    5.99   0
  -4  -1  -3 1041.80    4.73   0
   4   1  -3  985.69    5.35   0
  -4  -1  -3  982.04    6.17   0
   4   1  -3 1039.19    4.10   0
  -5  -1   3 1298.54    5.11   0
  -5   1  -3 1338.00    6.85   0
   5  -1  -3 1291.11    5.91   0
  -5   1  -3 1214.49    6.78   0
  -5  -1   3 1250.42    5.87   0
  -5   1  -3 1374.35    7.12   0
   5  -1  -3 1256.45    6.39   0
   5   1  -3 1281.91    6.65   0
  -5  -1  -3 1368.83    5.22   0
  -5  -1  -3 1488.97    7.56   0
  -5  -1  -3 1311.63    7.11   0
  -5   1   3 1300.91    6.20   0
   5   1  -3 1380.93    4.91   0
  -6   1  -3   51.61    5.70   0
  -6   1  -3   48.56    5.47   0
   6  -1  -3   43.21    4.40   0
  -6   1  -3   54.90    5.38   0
  -6  -1   3   50.34    4.15   0
  -6  -1   3   45.04    4.40   0
   6  -1  -3   46.33    4.93   0
  -6  -1  -3  107.56    5.74   0
   6   1  -3  104.50    4.39   0
  -6  -1  -3  111.91    4.27   0
   6   1  -3  109.74    4.26   0
  -6  -1  -3   95.04    1.24   0
  -7   1  -3  882.33    7.54   0
  -7   1  -3  947.80    6.36   0
  -7  -1   3  947.11    6.79   0
   7  -1  -3  924.46    6.50   0
  -7   1  -3  996.51    7.95   0
   7  -1  -3  920.15    5.98   0
  -7  -1   3 1024.94    6.72   0
  -7  -1  -3  835.77    7.49   0
  -7   1   3  915.69    8.06   0
  -7  -1  -3  859.79    5.82   0
   7   1  -3  958.70    6.29   0
  -7  -1  -3  918.77    7.96   0
   7   1  -3  828.28    6.81   0
  -8  -1   3  277.15    6.29   0
  -8   1  -3  235.78    6.98   0
  -8   1  -3  270.85    5.80   0
   8  -1  -3  256.52    5.97   0
  -8  -1   3  248.71    5.23   0
  -8   1  -3  259.75    7.46   0
   8  -1  -3  261.14    6.12   0
  -8   1   3  322.88    8.13   0
   8   1  -3  331.43    5.04   0
   8   1  -3  284.57    6.60   0
  -9  -1   3  198.09    7.38   0
   9  -1  -3  200.01    7.76   0
   9  -1  -3  189.81    5.33   0
  -9   1  -3  185.24    9.15   0
  -9  -1   3  191.85    5.28   0
  -9   1  -3  202.11    7.45   0
  -9   1  -3  205.47    8.24   0
  -9  -1  -3  187.23    7.43   0
  -9   1   3  196.94    7.26   0
  -9  -1  -3  203.05    8.18   0
  -9  -1  -3  210.68    6.12   0
 -10  -1   3   53.52    5.98   0
 -10   1  -3   54.80    7.77   0
  10  -1  -3   68.11    6.47   0
 -10   1  -3   44.41    6.23   0
 -10  -1   3   58.42    5.32   0
 -10  -1   3   52.94    7.54   0
  10  -1  -3   55.60    6.28   0
 -10   1  -3   55.14    8.33   0
 -10   1   3   27.72    8.65   0
 -11   1  -3  124.42    6.90   0
 -11  -1   3  110.24    6.20   0
 -11   1  -3  106.21    8.72   0
 -11  -1   3  109.34    7.17   0
  11  -1  -3  140.64    7.68   0
  11  -1  -3  108.27    6.60   0
 -11   1  -3  117.78   11.23   0
 -11  -1  -3  120.61    9.07   0
 -11  -1  -3  121.33    8.38   0
 -11  -1  -3  121.17    7.18   0
 -11   1   3  111.41    8.28   0
 -12   1  -3   80.80    9.30   0
 -12  -1   3   99.36    6.71   0
 -12   1  -3  103.10    7.52   0
  12  -1  -3   86.52    7.20   0
  12  -1  -3  114.01    9.99   0
 -12  -1   3   83.85    9.17   0
 -12   1  -3  104.46    9.98   0
 -12   1   3   72.59   10.65   0
 -12  -1  -3   71.79    9.65   0
 -12  -1  -3   87.28    6.47   0
 -12  -1  -3   58.30    9.02   0
 -13  -1   3  266.56   10.62   0
 -13   1  -3  321.42   10.36   0
 -13   1  -3  320.27    8.71   0
 -13   1  -3  269.32   11.18   0
 -13   1   3  280.47   11.91   0
 -13  -1  -3  300.80    9.04   0
 -13  -1  -3  308.97   10.50   0
 -13  -1  -3  304.38   11.31   0
 -14  -1   3   84.81   11.30   0
 -14   1  -3   93.31   11.07   0
 -14  -1   3  107.56    9.93   0
 -14   1  -3   95.39   12.04   0
 -14   1  -3  102.33    8.94   0
 -14   1   3  104.82   10.61   0
 -14  -1  -3  117.63    9.55   0
 -14  -1  -3  111.34   11.72   0
 -14  -1  -3  117.47   13.17   0
 -14   1   3  122.65   11.31   0
   0  -2   3   28.50    4.44   0
   0   2   3   18.21    4.27   0
   0  -2   3   23.24    5.74   0
   0   2  -3   21.71    5.56   0
   0  -2  -3   16.61    4.67   0
  -1  -2   3  756.75    6.80   0
  -1  -2   3  709.46    4.88   0
  -1   2  -3  746.21    6.61   0
  -1   2  -3  813.88    4.01   0
   1  -2  -3  749.40    5.56   0
   1   2   3  738.02    5.43   0
   1   2  -3  734.04    1.83   0
   1  -2   3  764.03    3.74   0
  -1  -2  -3  720.48    5.58   0
   1  -2   3  687.05    4.44   0
  -1   2   3  707.97    5.09   0
   1  -2   3  728.94    6.83   0
   1   2  -3  692.73    1.55   0
  -2   2  -3 1685.79    7.38   0
  -2   2  -3 1804.73    5.37   0
   2   2   3 1591.35    3.79   0
   2  -2  -3 1694.56    7.44   0
  -2  -2   3 1623.32    6.13   0
   2  -2   3 1646.37    5.47   0
   2  -2   3 1424.94    4.42   0
   2   2  -3 1548.02    6.03   0
   2  -2   3 1536.46    7.17   0
  -2   2   3 1536.03    6.12   0
   3  -2  -3 1376.94    6.50   0
  -3  -2   3 1392.96    2.65   0
  -3   2  -3 1518.30    7.03   0
  -3  -2   3 1374.10    6.11   0
  -3   2  -3 1546.30    6.13   0
   3  -2  -3 1413.37    5.50   0
  -3  -2   3 1440.88    2.49   0
   3  -2   3 1407.40    7.50   0
  -3  -2  -3 1403.07    3.88   0
   3   2  -3 1339.35    6.06   0
  -3   2   3 1323.57    6.21   0
   3  -2   3 1463.16    6.89   0
   3  -2   3 1242.06    3.76   0
  -3  -2  -3 1395.19    6.52   0
   4  -2  -3  490.13    4.63   0
  -4  -2   3  455.94    5.08   0
  -4  -2   3  499.25    3.11   0
  -4   2  -3  530.82    5.71   0
  -4   2  -3  536.91    5.52   0
  -4  -2   3  511.58    3.07   0
   4   2   3  492.75    5.76   0
   4  -2  -3  461.59    5.63   0
  -4  -2  -3  576.30    3.74   0
   4  -2   3  558.96    5.66   0
  -4  -2  -3  539.16    5.69   0
   4  -2   3  467.82    2.54   0
  -4   2   3  525.83    5.64   0
   4   2  -3  520.34    6.03   0
  -5  -2   3 1832.85    7.61   0
  -5   2  -3 1931.84    7.44   0
   5  -2  -3 1994.28    7.17   0
  -5  -2   3 1964.97    4.81   0
  -5   2  -3 2070.70    8.28   0
  -5  -2   3 2069.46    5.23   0
   5  -2  -3 1822.02    7.29   0
   5  -2   3 1570.79    2.46   0
  -5  -2  -3 1914.55    5.13   0
  -5   2   3 1837.29    8.32   0
   5   2  -3 1758.69    6.91   0
   5  -2   3 1869.77    8.16   0
  -6  -2   3  524.54    4.51   0
  -6   2  -3  522.34    7.94   0
  -6   2  -3  501.86    5.92   0
  -6  -2   3  533.32    4.19   0
   6  -2  -3  500.88    5.72   0
  -6  -2   3  473.62    6.21   0
   6  -2  -3  453.67    6.85   0
  -6   2   3  633.56    6.65   0
  -6  -2  -3  724.25    8.49   0
  -6  -2  -3  675.20    4.48   0
   6  -2   3  641.77    7.04   0
  -6  -2  -3  645.26    7.84   0
   7  -2  -3 1671.16    8.31   0
   7  -2  -3 1738.44    7.20   0
  -7   2  -3 1822.91    8.22   0
  -7  -2   3 1776.49    6.45   0
  -7  -2  -3 1589.25    8.80   0
  -7  -2  -3 1522.81    4.02   0
  -7  -2  -3 1648.99    5.97   0
   7  -2   3 1643.26    9.44   0
  -7  -2  -3 1760.35    9.39   0
  -7   2   3 1626.56    8.80   0
  -8   2  -3  732.29    6.91   0
  -8  -2   3  703.29    7.41   0
   8  -2  -3  696.19    6.00   0
  -8  -2   3  754.17    5.86   0
  -8   2  -3  763.27    8.48   0
  -8  -2   3  736.28    6.06   0
   8  -2  -3  702.01    8.21   0
  -8  -2  -3  783.26    8.62   0
  -8  -2  -3  751.22    5.67   0
  -8   2   3  727.23    9.19   0
  -8  -2  -3  713.62    3.10   0
  -8  -2  -3  730.36    7.91   0
  -9   2  -3  660.91    7.51   0
   9  -2  -3  647.06    9.11   0
   9  -2  -3  619.87    6.39   0
  -9   2  -3  629.69    9.09   0
  -9  -2  -3  753.50    2.49   0
  -9   2   3  803.35    8.87   0
  -9  -2  -3  807.41    6.23   0
  -9  -2  -3  796.64    8.59   0
  -9  -2  -3  876.10    9.35   0
 -10  -2   3  299.15    6.61   0
 -10  -2   3  276.69    7.32   0
 -10  -2   3  301.60    6.92   0
 -10   2  -3  287.18    7.47   0
  10  -2  -3  283.62    7.84   0
 -10   2  -3  257.69    8.65   0
  10  -2  -3  273.05    6.77   0
 -10   2  -3  302.24   11.07   0
 -10  -2  -3  276.62    9.57   0
 -10   2   3  281.16    8.46   0
 -10  -2  -3  261.17    6.16   0
 -10  -2  -3  301.15    8.73   0
 -11  -2   3  631.87    7.97   0
 -11   2  -3  593.26   10.03   0
 -11   2  -3  650.86   10.55   0
 -11   2  -3  670.48    8.67   0
 -11  -2   3  636.50    7.65   0
  11  -2  -3  583.93    7.74   0
  11  -2  -3  671.81    9.28   0
 -11  -2   3  665.86    8.12   0
 -11  -2  -3  584.20    9.41   0
 -11  -2  -3  566.52   10.08   0
 -11  -2  -3  590.44    7.29   0
 -12  -2   3  213.29    8.56   0
  12  -2  -3  284.55    7.57   0
 -12   2  -3  307.38   10.88   0
  12  -2  -3  321.66    9.22   0
 -12   2  -3  320.03    8.50   0
 -12  -2   3  302.03    8.34   0
 -12   2  -3  281.63   10.31   0
 -12  -2  -3  317.48    7.54   0
 -12  -2  -3  315.38    9.40   0
 -12   2   3  288.53    9.68   0
 -12  -2  -3  293.22   12.24   0
 -13   2  -3  505.65    9.77   0
 -13   2  -3  451.06   11.39   0
 -13  -2   3  477.52    8.15   0
  13  -2  -3  496.86   10.60   0
 -13   2  -3  447.61   12.13   0
 -13  -2   3  400.56   10.32   0
  13  -2  -3  417.94    9.07   0
 -13  -2  -3  515.79    8.84   0
 -13  -2  -3  504.10   10.88   0
 -13  -2  -3  461.46   11.41   0
 -13   2   3  455.90   11.08   0
 -14   2  -3  151.77   11.48   0
 -14   2  -3  152.75   11.74   0
 -14  -2   3  151.89    9.74   0
 -14  -2  -3  152.32    9.03   0
 -14  -2  -3  136.69   10.67   0
   0  -3   3 7715.45   13.48   0
   0  -3  -3 7857.30   12.39   0
   0   3  -3 7717.64   12.73   0
   0  -3   3 8250.00    7.34   0
  -1  -3   3  782.28    5.77   0
  -1   3  -3  823.99    8.43   0
  -1  -3   3  794.03    6.63   0
   1   3   3  790.50    6.15   0
   1  -3  -3  808.80    6.38   0
  -1  -3   3  813.36    2.26   0
   1   3  -3  898.68    2.75   0
   1  -3   3  931.05    4.45   0
  -1   3   3  863.72    7.10   0
   1  -3   3  875.37    7.20   0
  -1  -3  -3  876.38    7.29   0
  -2  -3   3 7012.53   11.89   0
  -2   3  -3 6860.46   12.37   0
  -2   3  -3 7017.30    9.22   0
  -2  -3   3 6672.95   11.34   0
   2   3   3 6726.02   11.45   0
  -2   3   3 6705.90   11.28   0
   2  -3   3 6883.03    9.46   0
  -2  -3  -3 6593.25   11.15   0
   2  -3   3 6535.48   12.02   0
   3   3   3   37.26    5.17   0
   3  -3  -3   31.08    5.56   0
  -3   3  -3   33.43    5.75   0
  -3  -3   3   36.05    4.97   0
  -3   3  -3   35.33    4.34   0
  -3  -3   3   31.82    1.36   0
  -3  -3   3   31.65    1.56   0
   3  -3   3   58.14    6.68   0
  -3   3   3   45.17    5.47   0
   3  -3   3   59.20    4.43   0
  -3  -3  -3   55.54    5.05   0
   4   3   3 1188.79    7.06   0
   4  -3  -3 1112.04    7.95   0
  -4  -3   3 1178.48    3.09   0
  -4   3  -3 1201.09    6.41   0
  -4   3  -3 1231.17    7.13   0
  -4  -3   3 1260.75    3.42   0
  -4  -3   3 1111.40    6.62   0
  -4  -3  -3 1326.27    2.93   0
  -4   3   3 1249.78    8.05   0
   4  -3   3 1332.87    6.79   0
  -4  -3  -3 1330.04    7.06   0
  -5  -3   3  104.65    3.19   0
  -5   3  -3   99.79    5.58   0
   5  -3  -3   90.22    5.16   0
  -5  -3   3   98.81    2.82   0
   5   3   3  102.61    5.76   0
  -5  -3   3   90.65    5.07   0
  -5   3  -3  103.91    5.52   0
   5  -3  -3   92.87    5.75   0
  -5  -3  -3  105.42    6.65   0
  -5   3   3  105.53    7.05   0
  -5  -3  -3  100.47    2.67   0
   5  -3   3   98.81    5.60   0
   6  -3  -3  226.65    4.63   0
   6   3   3  212.54    6.37   0
  -6   3  -3  232.66    7.19   0
  -6  -3   3  212.53    6.45   0
  -6  -3   3  249.47    4.21   0
  -6   3  -3  239.94    7.55   0
  -6  -3   3  228.95    3.36   0
   6  -3  -3  209.00    6.27   0
   6  -3   3  149.58    6.17   0
  -6   3   3  146.40    6.44   0
  -6  -3  -3  152.12    5.92   0
  -6  -3  -3  151.66    3.12   0
  -7  -3   3  171.66    5.31   0
  -7   3  -3  161.72    6.22   0
   7  -3  -3  162.27    6.00   0
  -7   3  -3  171.94    7.02   0
  -7  -3   3  149.74    5.47   0
  -7  -3   3  164.14    4.24   0
   7  -3  -3  156.45    7.71   0
   7  -3   3  176.69    2.01   0
  -7   3   3  183.95    7.01   0
  -7  -3  -3  209.59    7.31   0
   7  -3   3  204.20    7.06   0
   8  -3  -3  296.92    5.56   0
  -8   3  -3  310.85    6.96   0
  -8  -3   3  332.72    5.87   0
  -8  -3   3  312.10    6.26   0
  -8   3  -3  302.75    8.03   0
  -8  -3   3  293.88    7.15   0
   8  -3  -3  318.65    7.44   0
  -8  -3  -3  301.97    7.33   0
  -8   3   3  305.75    8.04   0
  -8  -3  -3  300.62    4.36   0
  -8  -3  -3  319.37    4.17   0
   8  -3   3  308.01    7.88   0
  -8  -3  -3  345.51    8.02   0
  -9  -3   3  320.56    5.89   0
  -9  -3   3  287.50    6.21   0
  -9   3  -3  283.78    8.61   0
  -9  -3   3  292.06    6.23   0
   9  -3  -3  282.52    6.74   0
  -9   3  -3  293.14    8.72   0
   9  -3  -3  275.09    7.58   0
  -9   3   3  241.74    9.88   0
  -9  -3  -3  236.41    3.75   0
  -9  -3  -3  242.92    5.44   0
   9  -3   3  245.95    8.52   0
  -9  -3  -3  241.68    8.42   0
 -10   3  -3   25.17    8.73   0
 -10  -3   3   -1.46    6.30   0
 -10  -3   3   16.54    6.94   0
 -10   3  -3   14.79    8.72   0
 -10  -3   3   23.60    5.95   0
  10  -3  -3    6.46    7.71   0
  10  -3  -3   21.78    6.46   0
 -10   3   3    8.80    8.43   0
 -10  -3  -3   -0.37    2.93   0
 -10  -3  -3   15.04    7.59   0
 -10  -3  -3   13.14    8.14   0
 -10  -3  -3   10.08    4.92   0
 -11  -3   3   94.94    6.86   0
  11  -3  -3   82.85    5.86   0
  11  -3  -3   85.58    8.38   0
 -11  -3   3   72.51    7.28   0
 -11   3   3   63.76   10.96   0
 -11  -3  -3   68.47    5.68   0
 -11  -3  -3   67.37   10.20   0
 -11  -3  -3   72.24   10.90   0
 -12  -3   3  241.24    7.71   0
 -12   3  -3  238.00    8.89   0
  12  -3  -3  215.45    7.62   0
 -12  -3   3  214.79    8.10   0
 -12  -3   3  215.89    7.81   0
  12  -3  -3  241.26    9.70   0
 -12   3   3  200.39   10.19   0
 -12  -3  -3  189.81    6.54   0
 -12  -3  -3  173.58   11.86   0
 -12  -3  -3  189.48    9.04   0
 -13   3  -3   13.48   10.62   0
 -13   3  -3   13.57    9.06   0
 -13   3  -3   12.62   11.02   0
  13  -3  -3   16.46    9.82   0
 -13  -3   3   18.22    6.56   0
  13  -3  -3    0.58    7.40   0
 -13   3   3   14.15   10.52   0
 -13  -3  -3    7.63    7.03   0
 -13  -3  -3   -0.86   10.66   0
 -13  -3  -3    0.92    9.75   0
   0   4   3  331.24    7.14   0
   0   4  -3  278.23    6.88   0
   0  -4   3  312.20    6.78   0
   0  -4   3  317.62    3.20   0
   0  -4  -3  318.32    6.07   0
  -1  -4   3  695.62    6.98   0
  -1   4  -3  751.53    7.43   0
   1   4   3  746.05    6.54   0
   1  -4  -3  736.03    6.82   0
  -1   4  -3  709.57    4.84   0
  -1  -4   3  704.88    2.93   0
   1   4  -3  764.20    3.66   0
   1   4  -3  750.68    6.97   0
  -1   4   3  740.65    6.68   0
  -1  -4  -3  750.39    7.53   0
   1  -4   3  756.07    4.74   0
   1  -4   3  754.85    8.44   0
  -2  -4   3  374.81    2.26   0
   2   4   3  409.79    6.20   0
   2  -4  -3  394.55    6.43   0
  -2  -4   3  392.59    6.22   0
   2   4  -3  466.58    2.64   0
  -2   4   3  457.07    6.35   0
   2  -4   3  439.61    6.57   0
  -2  -4  -3  464.57    6.06   0
  -3   4  -3  748.09    6.32   0
   3  -4  -3  706.54    7.02   0
   3   4   3  778.66    7.85   0
  -3  -4   3  713.21    2.41   0
  -3   4  -3  732.47    7.14   0
  -3  -4   3  732.42    7.17   0
  -3  -4   3  738.95    6.88   0
  -3  -4  -3  705.89    6.35   0
   3  -4   3  728.80    6.90   0
  -3   4   3  698.87    6.92   0
   3  -4   3  710.42    5.55   0
   4  -4  -3   75.08    7.41   0
  -4  -4   3   56.46    2.30   0
   4   4   3   78.92    7.04   0
  -4  -4   3   64.79    2.73   0
  -4  -4   3   49.18    5.65   0
  -4   4   3   31.09    5.97   0
  -4  -4  -3   30.55    6.59   0
  -5  -4   3  800.16    3.52   0
   5   4   3  789.67    8.58   0
  -5  -4   3  770.57    7.14   0
  -5  -4   3  849.51    3.97   0
   5  -4  -3  765.34    7.52   0
  -5  -4  -3 1061.37    8.54   0
  -5   4   3 1026.16    7.99   0
   6  -4  -3  329.13    5.31   0
  -6  -4   3  320.80    6.42   0
   6   4   3  327.45    8.18   0
  -6  -4   3  337.68    3.77   0
   6  -4  -3  324.47    7.08   0
  -6   4   3  279.57    7.21   0
  -6  -4  -3  290.46    2.76   0
  -6  -4  -3  301.76    6.38   0
  -7  -4   3 2662.69    7.39   0
   7  -4  -3 2226.98   10.83   0
   7  -4  -3 2309.19    9.52   0
  -7  -4   3 2522.48    6.67   0
  -7  -4   3 2254.86   10.55   0
  -7  -4  -3 2531.91   11.56   0
  -7  -4  -3 2514.40    5.33   0
  -7   4   3 2427.37   12.46   0
   8  -4  -3  184.27    6.59   0
   8  -4  -3  177.86    9.07   0
  -8  -4  -3  218.84    5.79   0
  -8   4   3  221.87    8.20   0
  -8  -4  -3  237.41    4.06   0
  -8  -4  -3  261.62    8.23   0
  -8  -4  -3  224.74    7.23   0
  -9   4  -3 1812.37   12.01   0
   9  -4  -3 1716.14    8.51   0
  -9   4  -3 1770.04   10.48   0
   9  -4  -3 1675.89   11.08   0
  -9  -4   3 1693.51    9.59   0
  -9  -4   3 1876.53    7.79   0
  -9  -4   3 1743.00    8.05   0
  -9  -4  -3 1750.13   10.84   0
   9  -4   3 1465.66    2.84   0
  -9  -4  -3 1846.58   11.75   0
  -9  -4  -3 1653.48    7.04   0
  -9  -4  -3 1776.40    6.41   0
  -9   4   3 1694.83   11.59   0
 -10   4  -3  104.81    9.18   0
  10  -4  -3   98.00    8.46   0
 -10   4  -3   92.50    7.74   0
  10  -4  -3   84.04    7.13   0
 -10  -4  -3  103.86    8.24   0
 -10  -4  -3   92.33    4.90   0
 -10   4   3   62.65   11.10   0
  10  -4   3   94.68   11.10   0
 -10  -4  -3   98.42    8.85   0
 -10  -4  -3   78.56    4.30   0
 -11  -4   3  777.74    7.76   0
 -11  -4   3  630.97    7.85   0
 -11  -4   3  700.42    9.26   0
  11  -4  -3  692.83   10.62   0
 -11   4  -3  691.75    9.85   0
 -11   4  -3  716.90   11.41   0
  11  -4  -3  663.35    8.48   0
 -11  -4  -3  711.31    9.96   0
 -11  -4  -3  652.03    4.76   0
 -11  -4  -3  693.03    6.57   0
  11  -4   3  677.23   11.45   0
 -11   4   3  690.99   13.09   0
 -11  -4  -3  687.77   10.68   0
 -12   4  -3  121.34    9.07   0
 -12  -4   3  111.86    7.39   0
 -12  -4   3  119.07    7.29   0
 -12  -4   3  107.18    8.32   0
 -12   4  -3  116.36   13.10   0
  12  -4  -3  128.83    9.91   0
  12  -4  -3  115.00    7.49   0
 -12  -4  -3  101.11    6.46   0
 -12  -4  -3   94.63   11.40   0
 -12   4   3  108.09   10.54   0
 -12  -4  -3   84.26    3.18   0
 -12  -4  -3   89.11   12.21   0
 -13  -4   3  358.91    9.12   0
 -13  -4   3  423.73    8.86   0
 -13   4  -3  384.85   12.48   0
  13  -4  -3  393.56   11.42   0
  13  -4  -3  347.18    8.38   0
 -13  -4   3  327.33    9.00   0
 -13   4  -3  389.67   10.59   0
 -13   4  -3  381.48   11.98   0
 -13   4   3  398.00   14.33   0
   0   5  -3 1563.74    8.40   0
   0  -5   3 1590.05    9.34   0
   0  -5  -3 1565.23    8.13   0
   0   5   3 1611.61    8.24   0
   0  -5   3 1508.92    4.95   0
  -1   5  -3 1376.85    8.52   0
  -1   5  -3 1388.63    6.05   0
   1   5   3 1417.14    7.98   0
   1  -5  -3 1337.72    7.97   0
  -1  -5   3 1377.77    7.93   0
   1   5   3 1467.00    3.95   0
  -1  -5   3 1326.97    4.34   0
   1   5  -3 1288.17    8.91   0
   1  -5   3 1304.97    8.02   0
  -1  -5  -3 1308.27    7.63   0
  -1   5   3 1335.48    8.00   0
   1  -5   3 1315.46    5.60   0
  -2   5  -3 1315.58    6.68   0
   2  -5  -3 1326.64    9.16   0
   2   5   3 1257.71    2.88   0
  -2   5  -3 1320.96    8.48   0
   2   5   3 1352.48    9.05   0
  -2  -5   3 1274.78    7.65   0
  -2  -5   3 1221.68    3.83   0
  -2  -5  -3 1380.80    7.67   0
   2   5  -3 1397.73    4.49   0
   2  -5   3 1348.64    5.94   0
   2  -5   3 1398.91    8.29   0
  -2   5   3 1368.12    8.18   0
   3  -5  -3 1172.35    8.29   0
   3   5   3 1249.87    8.12   0
  -3   5  -3 1197.74    6.47   0
  -3  -5   3 1223.59    8.31   0
  -3   5  -3 1250.45    8.47   0
  -3  -5  -3 1301.94    7.65   0
  -3   5   3 1288.88    9.55   0
   3   5  -3 1339.69    4.13   0
   3  -5   3 1369.09    9.57   0
   3  -5   3 1303.69    6.61   0
  -4  -5   3  955.30    9.18   0
  -4  -5   3 1056.17    7.79   0
   4   5   3 1003.52    8.06   0
  -4   5  -3 1054.74    9.25   0
  -4  -5   3  992.97    3.54   0
  -4   5  -3 1057.36    7.08   0
   4  -5  -3  995.29    9.43   0
  -4  -5  -3  818.54    7.26   0
  -4   5   3  808.81    7.90   0
   4  -5   3  827.24    7.72   0
   5   5   3  196.02    6.87   0
   5  -5  -3  203.76    8.52   0
  -5   5  -3  210.49    6.80   0
  -5  -5   3  233.21    3.61   0
  -5  -5   3  200.56    6.73   0
  -5   5  -3  220.43    6.26   0
  -5  -5  -3  250.01    6.39   0
  -5   5   3  243.33    7.40   0
   5  -5   3  246.13    6.31   0
   6  -5  -3  466.80    8.10   0
  -6  -5   3  479.91    7.53   0
  -6  -5   3  500.19    4.35   0
  -6   5  -3  514.18    7.67   0
  -6   5  -3  505.60    9.20   0
   6   5   3  501.76    7.75   0
  -6  -5   3  568.41    4.63   0
  -6   5   3  450.67    9.88   0
  -6  -5  -3  448.05    8.32   0
   6  -5   3  439.53    7.48   0
  -7  -5   3  676.23    9.34   0
   7   5   3  671.05    8.77   0
  -7   5  -3  680.06    8.64   0
  -7  -5   3  699.66    5.12   0
   7  -5  -3  674.76    6.81   0
  -7   5  -3  695.14    8.42   0
  -7  -5   3  742.28    5.73   0
   7  -5   3  687.69   10.13   0
  -7   5   3  733.48    9.17   0
  -8  -5   3   89.24    7.08   0
  -8  -5   3   83.37    4.36   0
   8  -5  -3   76.98    8.36   0
  -8  -5   3   87.37    5.58   0
  -8   5  -3   88.23    7.72   0
   8  -5  -3   87.99    6.95   0
  -8   5  -3   93.21    8.19   0
   8  -5   3   79.07    8.11   0
  -8   5   3   81.42   10.42   0
  -8  -5  -3   93.22    3.08   0
  -8  -5  -3  100.26    8.66   0
  -9  -5   3  260.27    9.09   0
  -9   5  -3  290.82    8.53   0
  -9  -5   3  279.92    5.98   0
   9  -5  -3  253.08    9.15   0
  -9  -5   3  271.35    6.47   0
   9  -5  -3  270.65    7.62   0
  -9   5   3  232.80    9.36   0
 -10  -5   3  244.60    5.86   0
 -10   5  -3  217.61    8.76   0
 -10  -5   3  218.52    8.99   0
  10  -5  -3  234.68    9.26   0
 -10  -5   3  224.87    7.00   0
  10  -5  -3  211.30    6.42   0
 -10   5  -3  230.36    9.92   0
 -10   5   3  241.18    9.79   0
 -10  -5  -3  248.84    4.51   0
 -10  -5  -3  227.69   11.12   0
  10  -5   3  243.42   10.00   0
 -10  -5  -3  244.27    8.61   0
 -10  -5  -3  240.13    6.27   0
  10  -5   3  214.50    2.70   0
  11  -5  -3  172.18   10.26   0
  11  -5  -3  182.18    7.75   0
 -11  -5   3  159.25    6.55   0
 -11  -5   3  170.62    9.11   0
 -11  -5   3  194.40    7.28   0
 -11  -5  -3  207.69    5.58   0
 -11  -5  -3  212.94    5.26   0
 -11   5   3  219.91   12.79   0
 -11  -5  -3  206.48   11.91   0
 -11  -5  -3  221.22    9.27   0
 -12  -5   3   25.35    9.12   0
 -12   5  -3   32.38    9.73   0
  12  -5  -3   47.11   10.33   0
  12  -5  -3   37.30    8.05   0
 -12  -5   3   29.24    6.98   0
 -12   5  -3   54.02   13.47   0
 -12  -5   3   41.82    6.79   0
  12  -5   3    2.56   11.18   0
 -12  -5  -3   18.30    5.12   0
 -12  -5  -3   21.17    9.78   0
 -12   5   3   34.92   10.77   0
 -12  -5  -3   15.22    9.18   0
 -12  -5  -3   12.85    5.26   0
  13  -5  -3  105.58    8.34   0
 -13   5  -3  128.19   12.22   0
 -13  -5   3  106.57    8.02   0
 -13  -5   3  128.34    7.85   0
 -13  -5   3  106.16    9.50   0
 -13   5  -3  129.87   10.66   0
  13  -5  -3  136.14   11.56   0
 -13  -5  -3  110.62    5.90   0
 -13   5   3  105.86   12.11   0
 -13  -5  -3   98.70    3.80   0
 -13  -5  -3   73.96   10.78   0
 -13  -5  -3  124.62   10.18   0
   0  -6   3   37.14    3.90   0
   0   6  -3   37.78    6.50   0
   0   6  -3   40.98    4.71   0
   0   6   3   46.71    8.01   0
   0  -6  -3   38.76    6.50   0
   0   6   3   48.71    3.59   0
   0  -6   3   26.05    7.56   0
  -1  -6   3  548.48    8.26   0
  -1   6  -3  583.85    9.15   0
  -1   6  -3  570.71    6.02   0
  -1  -6   3  541.97    4.34   0
   1   6  -3  698.44    7.42   0
   1  -6   3  744.26    8.73   0
  -1   6   3  720.61    7.88   0
   1  -6   3  709.21    5.56   0
  -2  -6   3 1537.93    9.18   0
   2   6   3 1571.79    4.23   0
  -2   6  -3 1604.16    6.97   0
  -2   6  -3 1632.18    9.45   0
   2   6   3 1639.56    9.19   0
   2  -6  -3 1589.15    9.20   0
  -2   6   3 1514.86    9.21   0
   2  -6   3 1472.45    8.82   0
   2  -6   3 1436.88    7.09   0
  -2  -6  -3 1446.21    8.37   0
  -3  -6   3   92.90    7.16   0
  -3   6  -3   83.95    6.34   0
   3  -6  -3  100.67    6.84   0
  -3   6  -3  104.09    7.08   0
  -3  -6   3   99.18    3.48   0
   3  -6   3  163.53    6.10   0
   3   6  -3  169.43    3.76   0
  -3   6   3  153.18    7.03   0
   3  -6   3  170.60    6.83   0
  -3  -6  -3  159.45    6.34   0
  -4   6  -3  670.06    6.99   0
   4  -6  -3  607.24    8.23   0
  -4   6  -3  704.42    8.18   0
  -4  -6   3  636.43    4.01   0
   4   6   3  669.90    8.06   0
  -4  -6  -3  693.05    7.35   0
   4   6  -3  701.92    4.04   0
  -4   6   3  672.79    8.41   0
   4  -6   3  679.76    6.76   0
  -5  -6   3  412.83    7.84   0
   5   6   3  442.84    7.82   0
  -5   6  -3  413.53    8.58   0
  -5  -6   3  429.98    3.96   0
  -5  -6   3  449.21    7.69   0
   5  -6  -3  419.47    9.69   0
  -5   6   3  437.88    8.42   0
   5  -6   3  447.72    8.40   0
  -5  -6  -3  458.96    7.08   0
  -6   6  -3 1161.32    9.08   0
  -6   6  -3 1144.94    9.45   0
   6  -6  -3 1035.88   11.10   0
   6   6   3 1127.12    9.51   0
  -6  -6   3 1250.93    5.97   0
  -6  -6   3 1109.70    4.84   0
  -6  -6   3 1057.82    9.27   0
  -6  -6   3 1162.28    7.73   0
  -6  -6  -3 1241.68   10.09   0
  -6   6   3 1207.50   10.22   0
   6  -6   3 1123.15    9.04   0
  -7  -6   3  139.55    9.17   0
  -7  -6   3  139.67    4.21   0
  -7  -6   3  135.09    7.38   0
  -7   6  -3  132.91    7.90   0
   7   6   3  140.21    9.54   0
  -7  -6   3  160.37    4.88   0
   7  -6  -3  141.43    8.36   0
  -7  -6  -3  156.08    7.07   0
  -7   6   3  132.54    8.77   0
  -8  -6   3 1201.03   10.22   0
   8  -6  -3 1234.52    8.55   0
  -8   6  -3 1246.51   10.48   0
   8   6   3 1208.80   10.84   0
  -8  -6   3 1281.19    7.11   0
  -8  -6   3 1235.91    5.87   0
  -8   6  -3 1308.88   10.92   0
   8  -6  -3 1157.36   11.19   0
  -8   6   3 1128.78   11.27   0
  -8  -6  -3 1183.25    9.69   0
   8  -6   3 1124.97   12.23   0
   9  -6  -3  240.17    8.00   0
  -9   6  -3  238.65    9.32   0
   9  -6  -3  221.10    9.71   0
  -9   6  -3  248.24    8.97   0
  -9  -6   3  230.74    4.94   0
  -9  -6   3  241.18    6.04   0
  -9  -6   3  226.29   10.06   0
  -9  -6  -3  219.64   10.92   0
  -9   6   3  214.04    9.78   0
  -9  -6  -3  219.78    8.16   0
   9  -6   3  216.83    9.40   0
 -10   6  -3  858.63   11.64   0
 -10  -6   3  796.23    7.62   0
  10  -6  -3  818.89    9.46   0
 -10   6  -3  877.77   10.67   0
 -10  -6   3  865.11    7.24   0
  10  -6  -3  831.78   13.71   0
 -10  -6   3  835.25    9.66   0
 -10  -6  -3  757.53    8.13   0
 -10  -6  -3  759.19    3.55   0
 -10  -6  -3  788.35    3.75   0
 -10   6   3  766.81   11.74   0
 -10  -6  -3  811.32   10.14   0
  10  -6   3  718.81    4.98   0
  10  -6   3  755.75   11.50   0
 -10  -6  -3  781.40   11.08   0
 -11  -6   3  144.67    8.38   0
 -11   6  -3  147.80   10.78   0
 -11   6  -3  147.48    9.69   0
 -11  -6   3  138.70    6.02   0
 -11  -6   3  133.06    7.15   0
 -11  -6  -3  138.58    7.08   0
 -11  -6  -3  133.30    3.75   0
  11  -6   3  123.02    2.69   0
 -11  -6  -3  150.32   10.99   0
 -11  -6  -3  135.31    3.83   0
  11  -6   3  126.60   10.95   0
 -11  -6  -3  131.27    9.80   0
 -12   6  -3  670.72   11.94   0
 -12   6  -3  692.77   13.21   0
  12  -6  -3  623.39    9.75   0
 -12  -6   3  712.38    8.73   0
  12  -6  -3  707.97   13.36   0
 -12  -6   3  587.55    8.70   0
 -12  -6   3  702.66    9.91   0
 -12   6   3  658.34   13.27   0
  12  -6   3  710.83   13.68   0
 -12  -6  -3  611.42   13.80   0
 -12  -6  -3  758.57   13.31   0
 -12  -6  -3  659.80    5.06   0
 -12  -6  -3  682.83    7.38   0
   0   7  -3   46.43    8.31   0
   0  -7   3   58.77    6.33   0
   0  -7  -3   51.44    6.74   0
   0  -7   3   50.58    4.38   0
   0   7  -3   61.29    5.30   0
   0   7   3   51.88    4.15   0
   0   7   3   49.73    7.11   0
  -1  -7   3 2089.21    6.73   0
  -1   7  -3 2156.85    8.78   0
   1   7   3 2279.05   11.72   0
  -1   7  -3 2291.36   11.87   0
   1   7   3 2243.23    6.46   0
   1  -7  -3 2076.87   10.31   0
  -1  -7   3 2235.37    9.60   0
  -1  -7  -3 2140.35    9.96   0
  -1   7   3 2287.34   10.90   0
  -1   7   3 2408.40    7.83   0
   1  -7   3 2248.99   10.16   0
   1   7  -3 2205.40   10.93   0
   1  -7   3 2127.79    7.81   0
   2  -7  -3  214.42    7.56   0
  -2  -7   3  221.20    6.64   0
   2   7   3  232.67    7.31   0
  -2   7  -3  240.42    7.52   0
  -2   7  -3  217.30    5.73   0
   2   7   3  226.85    3.90   0
  -2  -7   3  212.78    3.83   0
  -2   7   3  230.67    7.87   0
   2  -7   3  218.96    5.13   0
  -2   7   3  243.10    5.80   0
  -2  -7  -3  220.39    6.77   0
  -3  -7   3 1953.18    5.84   0
  -3  -7   3 1857.13    9.20   0
   3  -7  -3 1893.56   10.65   0
  -3   7  -3 2112.33   12.20   0
  -3   7  -3 2018.24    9.75   0
   3   7   3 2112.02   10.76   0
   3  -7   3 1969.80    8.38   0
  -3  -7  -3 2038.65   10.79   0
  -3   7   3 2094.06   11.16   0
   3  -7   3 2099.55   11.88   0
   4  -7  -3   31.90    7.60   0
  -4   7  -3   48.66    7.33   0
  -4  -7   3   41.47    3.98   0
   4   7   3   47.12    7.41   0
  -4  -7   3   42.90    6.22   0
  -4   7  -3   62.42    9.47   0
   4   7  -3   42.62    3.94   0
   4  -7   3   54.28    6.79   0
  -4  -7  -3   38.72    6.56   0
  -5   7  -3 1369.96   10.04   0
  -5  -7   3 1324.30    8.35   0
   5  -7  -3 1273.26   10.43   0
  -5  -7   3 1282.11   11.54   0
  -5  -7   3 1319.22    5.17   0
  -5   7  -3 1363.49    9.43   0
   5   7  -3 1222.06    5.49   0
   5  -7   3 1201.30    8.84   0
  -6  -7   3   72.70    9.71   0
  -6  -7   3   77.85    7.61   0
  -6   7  -3   80.46    7.54   0
  -6   7  -3   72.89    8.05   0
  -6  -7   3   85.42    4.56   0
  -6  -7   3   68.21    3.94   0
   6   7   3   76.50    7.89   0
  -6  -7  -3  117.69    7.14   0
   6  -7   3  116.93    8.86   0
  -7  -7   3  117.43    7.38   0
  -7   7  -3  130.38    8.23   0
  -7   7  -3  121.30    8.58   0
  -7  -7   3  100.57    9.95   0
  -7  -7   3  121.41    4.95   0
  -7  -7   3  103.25    4.41   0
   7  -7   3  143.13    9.84   0
  -8   7  -3  103.45    8.78   0
  -8   7  -3  137.97    8.67   0
   8  -7  -3  126.03    9.33   0
  -8  -7   3  106.40    4.68   0
   8   7   3   96.98    8.66   0
  -8  -7  -3   81.75    9.14   0
  -8   7   3   78.25    9.60   0
   8  -7   3   81.87   10.64   0
  -9   7  -3  108.95   11.01   0
  -9  -7   3  106.47    5.29   0
  -9  -7   3  104.44    7.80   0
  -9   7  -3  113.18    9.56   0
  -9  -7   3   91.20    8.79   0
  -9  -7   3  101.57    5.71   0
   9  -7  -3  104.74    8.65   0
   9  -7  -3   91.27   12.12   0
  -9   7   3   95.80   10.09   0
   9  -7   3   98.06    9.45   0
 -10   7  -3   13.98   10.00   0
 -10  -7   3    8.05    8.67   0
 -10   7  -3    0.58    9.35   0
 -10  -7   3   11.49    7.53   0
  10  -7  -3   16.86   10.60   0
  10  -7  -3   -1.23    8.58   0
 -10  -7   3    1.43    6.15   0
 -10  -7   3   12.31    5.74   0
  10  -7   3   31.21   10.03   0
 -10  -7  -3   19.48    8.39   0
 -10   7   3   22.93   10.63   0
 -10  -7  -3   43.18   11.40   0
 -10  -7  -3   24.00    7.93   0
  10  -7   3   18.78    4.65   0
 -11  -7   3   18.86    6.64   0
 -11  -7   3   34.15    6.39   0
 -11  -7   3   44.30    8.14   0
 -11   7  -3   26.16   10.11   0
  11  -7  -3   49.18   11.15   0
  11  -7  -3   35.91    8.95   0
 -11   7  -3   18.77   13.50   0
 -11  -7   3   30.62   11.02   0
 -11  -7  -3   44.69    8.77   0
 -11  -7  -3   32.33   11.23   0
 -11   7   3   45.84   11.25   0
  11  -7   3   48.01   11.12   0
 -11  -7  -3   46.01   12.09   0
  11  -7   3   29.97    4.36   0
 -12  -7   3   54.31    6.97   0
 -12   7  -3   66.40   11.92   0
 -12   7  -3   59.44   13.34   0
 -12  -7   3   49.48   11.05   0
 -12  -7   3   40.15    8.76   0
  12  -7  -3   46.45   15.08   0
  12  -7  -3   52.10    9.16   0
 -12  -7   3   42.56    7.23   0
 -12  -7  -3   55.18    6.94   0
 -12  -7  -3   73.95    9.95   0
 -12   7   3   55.71   12.20   0
  12  -7   3   60.46   12.24   0
 -12  -7  -3   53.44   12.98   0
   0  -8   3  132.58    5.09   0
   0  -8  -3  143.73    7.58   0
   0  -8   3  165.94    7.91   0
   0   8   3  146.47    5.78   0
   0   8   3  145.36    8.04   0
   0   8  -3  155.29    6.20   0
   0   8  -3  151.45    7.09   0
  -1  -8   3   67.80    4.53   0
  -1   8  -3   75.09    7.61   0
   1  -8  -3   76.56    7.45   0
   1   8   3   76.72    4.91   0
  -1  -8   3   62.89    7.85   0
  -1   8  -3   80.50    5.34   0
   1   8   3   71.27    7.70   0
  -1   8   3  106.32    7.85   0
   1   8  -3  102.75    8.47   0
   1   8  -3  100.50    5.70   0
  -1   8   3  108.48    5.51   0
  -1  -8  -3   89.32    7.29   0
   1  -8   3  108.35    6.96   0
   1  -8   3   98.19    5.46   0
  -2   8  -3   94.44    8.10   0
  -2  -8   3   88.82    6.62   0
  -2   8  -3   94.00    6.16   0
  -2   8   3  105.96    5.10   0
  -2   8   3  117.88    8.17   0
   2  -8   3   95.48    6.44   0
   2  -8   3   84.33    7.39   0
  -3   8  -3  576.73   10.68   0
  -3  -8   3  534.92    8.53   0
   3   8   3  569.88    9.15   0
  -3   8  -3  554.81    8.62   0
   3  -8  -3  517.29    8.80   0
  -3  -8   3  530.71    4.59   0
  -3   8   3  569.49    7.53   0
  -3  -8  -3  520.72    8.12   0
  -3   8   3  533.45    9.13   0
   3  -8   3  490.88    7.72   0
   4   8   3 1539.90   10.73   0
   4  -8  -3 1332.98   10.68   0
  -4   8  -3 1473.33   10.62   0
  -4   8  -3 1502.02   11.20   0
  -4  -8  -3 1482.13    9.53   0
   4  -8   3 1370.16    8.85   0
  -4   8   3 1460.51   11.33   0
  -4   8   3 1598.45    9.71   0
   5  -8  -3  469.07    9.22   0
  -5   8  -3  502.51    9.59   0
   5   8   3  481.96   10.69   0
  -5  -8   3  434.62    6.97   0
  -5   8  -3  503.34    9.28   0
  -5  -8   3  475.35    4.83   0
   5  -8   3  479.07    8.95   0
  -5   8   3  521.42    7.33   0
  -5  -8  -3  488.77    7.98   0
  -5   8   3  472.67    9.56   0
   5   8  -3  477.92    5.22   0
   6  -8  -3  645.31   12.02   0
  -6  -8   3  668.80   11.51   0
  -6   8  -3  721.65    9.94   0
  -6   8  -3  716.54    9.30   0
  -6  -8   3  634.14    8.59   0
  -6  -8   3  693.62    5.21   0
   6   8   3  712.63    9.84   0
  -6  -8  -3  758.94    8.79   0
  -6   8   3  737.52   10.71   0
   6  -8   3  711.39    8.76   0
  -7  -8   3  339.24    7.93   0
  -7   8  -3  334.23    9.51   0
  -7  -8   3  343.62    9.39   0
   7   8   3  355.02    9.16   0
  -7   8  -3  368.87    9.11   0
  -7  -8   3  366.06    5.48   0
  -7  -8   3  356.56    5.46   0
   7  -8  -3  370.20   11.95   0
  -7   8   3  275.85   10.06   0
   7  -8   3  281.40    8.62   0
  -7  -8  -3  269.40    7.87   0
  -8   8  -3  325.32    9.82   0
   8  -8  -3  302.12   10.35   0
  -8   8  -3  321.37   11.61   0
   8   8   3  310.21    9.79   0
  -8  -8   3  319.93    5.23   0
  -8  -8   3  289.41    8.09   0
  -8  -8   3  305.00    6.17   0
  -8  -8   3  276.58   11.40   0
  -8  -8  -3  366.62   10.22   0
  -8   8   3  332.62   10.64   0
  -9  -8   3  156.01    5.91   0
  -9   8  -3  200.44   12.35   0
   9  -8  -3  141.86   10.72   0
   9  -8  -3  152.00    9.50   0
  -9   8  -3  151.83    9.89   0
  -9  -8   3  172.09    9.56   0
  -9  -8   3  154.92    5.64   0
  -9  -8   3  149.59    7.98   0
  -9  -8  -3  127.52   10.05   0
  -9   8   3  118.28   10.70   0
  -9   8   3  115.67    9.00   0
   9  -8   3  125.74   10.02   0
 -10  -8   3  422.44   10.67   0
 -10  -8   3  398.03    8.76   0
 -10  -8   3  419.42    6.57   0
  10  -8  -3  439.08    8.89   0
 -10  -8   3  444.01    6.35   0
  10  -8  -3  429.96   12.11   0
 -10  -8  -3  390.10    9.96   0
 -10  -8  -3  442.45    9.79   0
 -10   8   3  425.46   12.03   0
 -10   8   3  437.48   10.41   0
 -10  -8  -3  373.42   13.09   0
  10  -8   3  417.91   11.52   0
 -11   8  -3  252.91   11.34   0
 -11  -8   3  221.53   12.39   0
 -11  -8   3  199.51    8.84   0
 -11  -8   3  238.78    6.53   0
 -11  -8   3  201.98    5.85   0
 -11   8  -3  237.36   12.03   0
 -11  -8  -3  257.03    9.52   0
 -11  -8  -3  265.88   10.04   0
 -11  -8  -3  200.88   10.99   0
  11  -8   3  214.65    6.05   0
  11  -8   3  283.69   14.55   0
   0   9   3 1101.47   10.29   0
   0   9  -3 1087.48   11.05   0
   0   9   3 1104.29    7.06   0
   0  -9  -3 1060.30    9.61   0
   0  -9   3 1050.69    8.90   0
   0  -9   3 1021.59    7.12   0
   1   9   3  384.96    6.30   0
  -1   9  -3  416.16    8.77   0
   1   9   3  411.90   10.70   0
  -1  -9   3  415.63    7.45   0
  -1   9  -3  415.74    6.82   0
  -1  -9   3  388.58    5.53   0
   1  -9  -3  409.07    8.85   0
   1  -9   3  323.63    7.79   0
   1   9  -3  323.95    7.95   0
   1  -9   3  326.63    5.56   0
  -1   9   3  365.92   11.15   0
  -1   9   3  364.35    6.61   0
   1   9  -3  366.86    6.70   0
  -1  -9  -3  323.60    9.72   0
   2  -9  -3  909.86   11.45   0
  -2  -9   3  872.35    9.03   0
  -2   9  -3  950.42   10.00   0
  -2  -9   3  890.99    6.66   0
   2   9  -3 1045.42    7.55   0
  -2   9   3 1098.76   10.77   0
  -2   9   3 1137.93    7.54   0
   2  -9   3 1047.81    9.38   0
   2  -9   3  996.69    7.06   0
  -3  -9   3  131.90    4.63   0
  -3   9  -3  135.96    8.73   0
  -3  -9   3  123.47    6.48   0
  -3   9  -3  145.93    7.00   0
   3   9   3  142.00    8.47   0
   3  -9  -3  131.23    8.43   0
  -3   9   3  138.36    8.94   0
  -3   9   3  150.27    7.44   0
  -3  -9  -3  136.23    7.58   0
   3  -9   3  154.16    7.38   0
   4  -9  -3  969.77   10.54   0
  -4  -9   3  940.24    9.11   0
  -4   9  -3 1098.38   11.02   0
  -4  -9   3 1006.36    6.21   0
  -4   9  -3 1077.03    9.21   0
   4  -9   3 1062.35    8.49   0
  -4   9   3 1159.16    8.52   0
  -4   9   3 1080.02   11.33   0
   5  -9  -3  314.07    9.46   0
   5   9   3  329.49    9.39   0
  -5   9  -3  332.42    9.66   0
  -5   9  -3  323.72    8.44   0
  -5  -9   3  302.17    5.03   0
  -5  -9   3  278.79    8.04   0
   5  -9   3  301.06    9.22   0
  -5   9   3  320.21    7.63   0
  -5   9   3  323.28    9.75   0
  -5  -9  -3  309.38    9.75   0
   5   9  -3  297.23    5.57   0
  -6  -9   3  333.96    9.76   0
  -6  -9   3  293.19    7.93   0
  -6   9  -3  349.23    9.83   0
  -6   9  -3  384.98   10.72   0
  -6  -9   3  346.35    5.11   0
   6   9   3  345.88    9.29   0
   6  -9  -3  322.41    9.84   0
   6   9  -3  359.59    5.55   0
  -6   9   3  364.03    8.24   0
   6  -9   3  323.86    9.97   0
  -6   9   3  346.62   12.21   0
  -6  -9  -3  366.39    8.14   0
  -7   9  -3  130.88    9.62   0
  -7  -9   3  119.18    7.63   0
   7   9   3  120.98    9.54   0
  -7  -9   3  122.65    5.39   0
  -7  -9   3  133.14    5.41   0
  -7  -9   3  131.24    9.53   0
   7  -9  -3  115.97    9.87   0
  -7   9  -3  117.47    8.93   0
  -7   9   3  124.54   10.01   0
  -7  -9  -3  119.89    8.23   0
   7  -9   3  129.65    8.62   0
  -8   9  -3   57.82    9.78   0
   8   9   3   33.28   11.34   0
  -8   9  -3   49.71    9.48   0
   8  -9  -3   47.89   10.26   0
  -8  -9   3   46.67    5.45   0
  -8  -9   3   26.40    7.70   0
  -8  -9   3   45.46    9.60   0
  -8  -9  -3   44.81    9.79   0
  -8   9   3   20.89   12.67   0
  -8   9   3   46.24    8.69   0
   8  -9   3   35.28    9.29   0
  -9  -9   3   97.15   10.13   0
  -9  -9   3   98.57    5.24   0
  -9   9  -3   77.67   10.38   0
  -9  -9   3   86.37    7.88   0
   9  -9  -3  116.38   10.97   0
  -9  -9   3   97.55    5.93   0
   9   9   3   97.75   10.16   0
  -9   9  -3   93.42   10.50   0
  -9   9   3   82.15   11.07   0
  -9   9   3   45.19   11.50   0
   9  -9   3   49.36   10.14   0
  -9  -9  -3   69.49   10.35   0
 -10  -9   3    8.17    7.95   0
 -10  -9   3    4.89   10.06   0
  10  -9  -3    2.81   11.54   0
 -10   9  -3   21.14   10.84   0
 -10   9  -3   13.51   10.86   0
 -10  -9   3   14.36    5.52   0
  10  -9  -3    5.21   10.43   0
 -10  -9   3   12.40    5.39   0
 -10  -9  -3   14.80   10.27   0
 -10   9   3    7.21   11.55   0
 -10   9   3    3.75    9.90   0
 -10  -9  -3    6.29   10.16   0
  10  -9   3   14.34   13.07   0
 -10  -9  -3   18.75    8.85   0
   0  10   3   95.65    6.23   0
   0  10  -3   94.71    7.34   0
   0 -10   3   90.51    6.03   0
   0 -10   3   91.32    6.99   0
   0  10  -3   85.38    7.79   0
  -1 -10   3   17.02    5.56   0
   1  10   3   20.33    6.31   0
   1 -10  -3   12.11    8.26   0
   1  10   3   23.28   10.43   0
  -1 -10   3    7.01    8.27   0
  -1  10  -3   23.15    7.70   0
  -1  10  -3    9.17    8.24   0
   1  10  -3   28.69    9.23   0
   1 -10   3   13.13    7.41   0
  -1 -10  -3   24.09    7.78   0
  -1  10   3   21.41    6.85   0
   1  10  -3   24.83    6.84   0
  -1  10   3   31.16    9.04   0
   1 -10   3   19.22    6.40   0
   2  10   3   73.89    5.10   0
  -2 -10   3   87.37    7.96   0
  -2  10  -3   75.43    8.87   0
   2  10   3   88.42   10.81   0
  -2  10  -3   88.49    8.49   0
  -2 -10   3   77.75    5.21   0
   2 -10   3   45.47    5.89   0
  -2 -10  -3   52.32    9.72   0
   2  10  -3   46.06    6.30   0
  -3 -10   3  142.15    5.10   0
   3 -10  -3  152.91    9.15   0
  -3  10  -3  159.40    9.06   0
  -3 -10   3  133.04    7.84   0
  -3  10  -3  155.15    7.42   0
   3  10   3  188.37    9.24   0
  -3  10   3  192.27    8.19   0
  -3  10   3  170.76    9.70   0
   3 -10   3  169.74    7.85   0
  -3 -10  -3  182.95    8.05   0
   4 -10  -3   21.11    8.89   0
  -4 -10   3   38.11    5.30   0
  -4  10  -3   35.18   11.37   0
   4  10   3   28.10    8.94   0
  -4  10  -3   37.76    7.50   0
  -4 -10   3   28.61    6.16   0
  -4  10   3   34.12    7.19   0
   4 -10   3   25.52    8.11   0
  -4 -10  -3   19.45    7.69   0
  -4  10   3   29.93   11.52   0
   5 -10  -3  482.79   10.59   0
   5  10   3  547.06   12.33   0
  -5  10  -3  519.18   10.73   0
  -5  10   3  540.59    8.58   0
  -5  10   3  497.48   10.97   0
  -5 -10  -3  531.24   10.54   0
   5 -10   3  476.70    8.34   0
  -6 -10   3    8.44    7.18   0
   6 -10  -3    8.53    9.65   0
  -6  10  -3   15.88   10.63   0
  -6 -10   3    6.71    5.48   0
   6  10   3   15.29    9.25   0
  -6 -10   3    4.46    9.49   0
  -6  10  -3   13.42   11.79   0
   6  10  -3   14.94    5.34   0
  -6  10   3    4.67    9.51   0
  -6  10   3  -14.41   12.37   0
  -6 -10  -3   21.39    9.80   0
   6 -10   3   14.42    8.06   0
   7 -10  -3  681.40   13.72   0
   7  10   3  680.97   11.11   0
  -7  10   3  679.10   12.00   0
  -7  10   3  695.95   10.00   0
  -7 -10  -3  673.40   11.15   0
  -8 -10   3   11.44    5.10   0
  -8  10  -3   21.55   10.07   0
  -8 -10   3   16.68    4.90   0
  -8  10  -3   29.54   10.43   0
  -8 -10   3   -0.24   12.34   0
   8 -10  -3   21.96   10.62   0
   8  10   3   12.84    9.76   0
  -8 -10   3   15.34    7.60   0
  -8 -10  -3    8.67    8.32   0
  -8  10   3   16.08    9.19   0
  -8  10   3    6.02   13.42   0
   8 -10   3   10.37    9.46   0
  -9  10  -3  875.30   15.58   0
   9 -10  -3  885.95   13.60   0
   9  10   3  838.55   12.70   0
  -9 -10  -3  940.05   11.00   0
  -9  10   3  974.30   12.02   0
  -9  10   3  870.33   13.77   0
 -10 -10   3   -6.48    8.84   0
 -10 -10   3   -3.56    5.17   0
  10 -10  -3   18.87   12.11   0
 -10  10  -3   -4.85   11.43   0
 -10 -10   3   24.79   13.35   0
 -10  10  -3   10.70   11.55   0
 -10  10   3   -8.53   12.26   0
 -10  10   3    0.93   10.27   0
  10 -10   3    5.55   11.06   0
 -10 -10  -3   -4.02   11.23   0
   0 -11   3  817.34    7.87   0
   0  11   3  827.58   11.16   0
   0  11  -3  845.33    8.26   0
   0  11   3  811.80    9.04   0
   0 -11  -3  795.96   10.23   0
   0 -11   3  741.38   10.40   0
   0  11  -3  796.73   11.69   0
  -1 -11   3  310.76    6.48   0
  -1  11  -3  339.32    7.55   0
  -1  11  -3  338.57    9.39   0
   1 -11  -3  323.51    9.41   0
  -1 -11   3  302.84    7.48   0
   1  11   3  323.74   10.18   0
   1  11  -3  358.61   10.04   0
   1  11  -3  348.53    7.93   0
  -1  11   3  346.11    7.91   0
  -1  11   3  352.60   10.22   0
   1 -11   3  343.67    6.38   0
  -2 -11   3  455.74    6.45   0
   2 -11  -3  421.11    9.90   0
  -2  11  -3  482.85   11.78   0
  -2 -11   3  419.26    8.87   0
  -2  11  -3  470.88    8.33   0
   2  11   3  478.19   10.61   0
   2  11  -3  477.22    7.79   0
  -2  11   3  522.41    7.59   0
  -2  11   3  530.33   10.73   0
   2 -11   3  495.96    8.52   0
  -3 -11   3  161.51    5.54   0
   3 -11  -3  144.54    9.50   0
  -3  11  -3  170.65    7.90   0
  -3 -11   3  123.61    7.87   0
  -3  11  -3  167.41   12.01   0
  -3  11   3  212.03    7.51   0
   3 -11   3  209.28    8.44   0
  -3  11   3  200.79   10.37   0
   4 -11  -3  327.00   12.07   0
  -4  11  -3  342.32   10.76   0
  -4  11  -3  362.75    8.94   0
  -4 -11   3  299.31    7.95   0
  -4 -11   3  339.31    6.30   0
  -4  11   3  407.44    8.46   0
  -4  11   3  411.19   10.90   0
   4 -11   3  377.12    8.01   0
  -5  11  -3  123.90    8.96   0
   5 -11  -3  118.40    9.97   0
  -5 -11   3  104.32    7.41   0
  -5  11  -3  129.34   10.36   0
  -5 -11   3  118.35    5.69   0
   5 -11   3  157.91    8.05   0
  -5  11   3  169.76   10.09   0
  -5  11   3  161.06   10.68   0
  -6 -11   3  422.21    5.81   0
  -6 -11   3  397.76   10.97   0
  -6  11  -3  421.50   11.41   0
  -6 -11   3  307.05    7.90   0
  -6  11  -3  442.13   10.18   0
   6 -11  -3  395.68   11.34   0
   6 -11   3  366.70    9.25   0
  -6  11   3  389.82    9.37   0
  -6 -11  -3  380.25   11.33   0
  -6  11   3  367.31   11.80   0
   6  11  -3  384.73    6.33   0
  -7 -11   3   17.03    5.03   0
   7  11   3   -1.41   11.94   0
  -7 -11   3   21.45   10.47   0
  -7  11  -3   12.92   10.95   0
  -7 -11   3    9.79    8.22   0
  -7  11  -3    6.84    9.68   0
  -7 -11   3   21.61    5.42   0
   7 -11  -3   -0.86   10.77   0
  -7 -11  -3   28.73    8.49   0
  -7  11   3   24.73   13.76   0
  -7  11   3   23.56    9.06   0
   7 -11   3   26.91    9.00   0
  -8 -11   3   87.36   11.03   0
  -8 -11   3   77.22    8.31   0
   8 -11  -3  111.96   11.74   0
  -8  11  -3  118.43   10.78   0
  -8  11  -3  103.18   11.87   0
  -8 -11   3   92.33    5.06   0
  -8 -11   3  102.09    5.88   0
   8  11   3   91.85   12.67   0
  -8  11   3  106.61    9.87   0
  -8  11   3   94.33   12.13   0
   8 -11   3   91.30    9.94   0
  -8 -11  -3  115.05   10.93   0
   0 -12   3  155.38    7.09   0
   0  12  -3  135.12   10.83   0
   0  12  -3  149.62    8.69   0
   1 -12  -3   74.39    9.32   0
  -1  12  -3   94.24   10.97   0
   1  12   3   91.77    6.80   0
  -1 -12   3   82.71    6.58   0
   1  12   3   74.04    9.71   0
  -1 -12   3   53.53    8.64   0
   1  12  -3   75.90    9.88   0
  -1  12   3   95.01   12.29   0
   1  12  -3   97.01    6.52   0
   1 -12   3   97.45    7.63   0
  -1 -12  -3   94.77    8.82   0
  -1  12   3   89.01    8.21   0
  -2  12  -3  188.18    9.95   0
  -2  12  -3  198.81    9.68   0
  -2 -12   3  127.72    8.50   0
   2  12   3  201.19   12.46   0
  -2 -12   3  180.03    7.38   0
   2 -12   3  193.02    8.26   0
  -2 -12  -3  195.49    9.12   0
   2  12  -3  195.54    7.75   0
  -3  12  -3   22.46   10.01   0
  -3 -12   3   14.65    6.51   0
   3 -12  -3    3.14    9.42   0
  -3  12  -3   13.75    9.92   0
   3  12   3    1.67    9.75   0
  -3 -12   3   15.11    7.83   0
  -3  12   3   24.67    7.49   0
  -3 -12  -3   12.51    8.58   0
  -3  12   3   29.17   12.49   0
   3 -12   3   19.71    6.95   0
   4  12   3  188.69   10.44   0
  -4 -12   3  191.84    6.50   0
  -4 -12   3  147.31    7.99   0
  -4  12  -3  217.01   10.85   0
  -4  12  -3  214.45   11.24   0
   4 -12   3  189.93    8.03   0
  -4 -12  -3  187.52   10.96   0
   5 -12  -3  111.50   10.47   0
  -5 -12   3  117.88    6.04   0
  -5  12  -3  133.87   11.24   0
  -5 -12   3   77.60    7.52   0
  -5  12  -3  114.12    9.53   0
   5  12   3  131.29   12.49   0
  -5  12   3  126.93   11.18   0
  -5  12   3  120.02    8.92   0
  -5 -12  -3  121.25    8.96   0
   5 -12   3  116.13    8.53   0
  -6 -12   3  312.29    6.16   0
  -6 -12   3  241.82    7.68   0
   6 -12  -3  317.79   11.62   0
  -6  12  -3  334.50   12.42   0
  -6 -12   3  310.05   11.62   0
  -6  12  -3  341.00   12.62   0
   6  12   3  316.25   13.12   0
  -6  12   3  315.52   11.94   0
   6  12  -3  298.47    7.47   0
  -6 -12  -3  309.98   11.45   0
   6 -12   3  306.03    9.41   0
  -6  12   3  345.84   14.71   0
  -7  12  -3  209.35   12.30   0
   7 -12  -3  216.61   11.86   0
  -7 -12   3  127.91    7.14   0
  -7  12  -3  212.47   13.03   0
  -7 -12   3  193.87    6.18   0
  -7 -12   3  207.23   11.59   0
   7  12   3  175.74   12.93   0
  -7  12   3  206.94   15.05   0
  -7  12   3  181.65   10.40   0
  -7 -12  -3  197.74    9.45   0
   7 -12   3  197.57    9.80   0
   0  13   3   44.38   10.37   0
   0  13  -3   53.66    8.89   0
   0  13  -3   37.35    7.35   0
   0  13   3   25.55    7.36   0
   0 -13   3   40.93    6.08   0
   0 -13  -3   35.61    9.47   0
  -1  13  -3  886.63   10.05   0
   1  13   3  818.00    8.31   0
   1 -13  -3  843.31   11.58   0
   1  13   3  812.89   12.49   0
  -1  13  -3  859.72   11.47   0
  -1 -13   3  825.20    8.70   0
  -1  13   3  826.70   12.55   0
  -1  13   3  865.07   10.07   0
  -1 -13  -3  863.16   13.24   0
   1 -13   3  884.90    9.75   0
   1  13  -3  878.90   10.34   0
  -2  13  -3   30.88   12.23   0
   2 -13  -3   28.27   10.18   0
   2  13   3   20.51   10.00   0
  -2  13  -3   17.54   10.17   0
  -2 -13   3   23.27    6.42   0
  -2  13   3   26.20    9.03   0
  -2 -13  -3   17.46    9.15   0
   2  13  -3   21.54    8.97   0
   2 -13   3   18.03    8.58   0
  -2  13   3   25.60   11.02   0
  -3 -13   3  420.97    6.96   0
   3 -13  -3  419.45   11.40   0
  -3  13  -3  447.52   11.72   0
  -3 -13   3  324.09    7.53   0
   3  13   3  435.26   11.52   0
  -3  13  -3  460.73    9.91   0
  -3 -13  -3  462.28   10.31   0
   3 -13   3  442.67    8.63   0
  -3  13   3  443.93   10.88   0
  -3  13   3  469.14   12.49   0
   3  13  -3  424.29    8.40   0
  -4 -13   3   13.61    6.68   0
   4  13   3    4.73   12.65   0
   4 -13  -3   14.64   10.38   0
  -4 -13   3   -0.46    6.39   0
  -4  13  -3    7.96    9.42   0
  -4  13  -3   22.91   13.32   0
   4 -13   3   17.08    8.13   0
  -4  13   3    4.93   10.68   0
  -4 -13  -3    2.54    9.23   0
  -4  13   3    9.59   11.16   0
  -5 -13   3  226.58    6.59   0
   5  13   3  230.55   11.06   0
  -5 -13   3  154.86    8.93   0
   5 -13  -3  242.63   13.68   0
  -5  13   3  241.03    9.88   0
  -5 -13  -3  234.34    9.79   0
   5  13  -3  224.84    7.55   0
  -5  13   3  247.02   12.30   0
   0  14   3   94.77    7.76   0
   0 -14  -3   96.09   10.43   0
   0 -14   3   87.47    8.18   0
   0  14   3  108.45   11.32   0
   0  14  -3  102.74   11.60   0
   0  14  -3  107.73    9.73   0
   1  14   3   42.06    6.83   0
   1 -14  -3   34.44   10.29   0
   1  14   3   35.59   11.11   0
  -1  14   3   42.20   11.21   0
  -1 -14  -3   61.96   10.12   0
  -1  14   3   43.48   10.10   0
  -2 -14   3   17.90    6.99   0
  -2  14  -3   17.53   10.42   0
   2  14   3   25.48   13.53   0
  -2  14  -3   38.19   11.00   0
   2 -14  -3   37.92   10.60   0
  -2  14   3   67.74    9.70   0
  -2 -14  -3   59.66   12.09   0
   2 -14   3   45.16    7.67   0
   2  14  -3   38.62    8.50   0
  -2  14   3   41.73   11.74   0
   0   0   4 1871.16    5.19   0
   0   0  -4 1867.81    5.96   0
   0   0   4 1826.55    6.43   0
   0   0  -4 1905.03    5.60   0
   0   0   4 1895.64    5.35   0
   1   0  -4  212.60    3.57   0
   1   0  -4  220.75    4.62   0
   1   0   4  214.42    6.22   0
   1   0   4  214.69    3.48   0
   1   0   4  217.71    3.67   0
  -1   0   4  209.28    3.90   0
  -1   0  -4  213.08    3.43   0
  -1   0  -4  212.77    4.84   0
  -2   0   4 2618.43    5.41   0
   2   0   4 2561.09    8.42   0
   2   0   4 2708.37    7.37   0
  -2   0  -4 2650.20    7.73   0
   2   0  -4 2739.31    6.21   0
  -2   0   4 2746.71    7.53   0
  -2   0  -4 2758.49    8.00   0
   2   0  -4 2769.15    6.90   0
  -2   0  -4 2652.86    4.77   0
  -3   0  -4  153.60    5.94   0
   3   0   4  149.04    5.25   0
   3   0  -4  152.36    3.77   0
  -3   0  -4  142.11    2.33   0
  -3   0   4  146.60    3.61   0
  -3   0  -4  127.96    4.83   0
   3   0  -4  147.04    4.33   0
  -3   0   4  156.57    4.39   0
   4   0  -4 3594.91    6.95   0
  -4   0   4 3574.30    7.09   0
  -4   0  -4 3677.70    9.50   0
  -4   0  -4 3672.64    3.87   0
  -4   0  -4 3919.28    9.43   0
   4   0   4 3914.53    8.36   0
  -4   0  -4 4174.36    9.85   0
  -4   0   4 3773.56    8.55   0
   4   0  -4 3776.07    8.53   0
   5   0  -4  461.25    5.11   0
  -5   0  -4  421.16    6.11   0
  -5   0   4  449.86    4.93   0
  -5   0   4  461.62    5.01   0
  -5   0  -4  509.44    6.28   0
   5   0  -4  445.96    4.54   0
  -5   0  -4  485.25    6.02   0
  -6   0  -4 1345.59    7.95   0
  -6   0   4 1381.19    6.80   0
  -6   0  -4 1384.30    7.30   0
  -6   0  -4 1470.07    8.24   0
   6   0  -4 1369.73    6.28   0
  -6   0   4 1326.17    6.65   0
   6   0  -4 1359.28    6.93   0
   7   0  -4  631.62    6.04   0
  -7   0   4  650.42    6.58   0
  -7   0   4  646.14    6.73   0
  -7   0  -4  622.48    7.37   0
   7   0  -4  671.92    6.01   0
  -8   0  -4  495.14    9.08   0
  -8   0  -4  558.79    6.06   0
  -8   0  -4  575.25    9.58   0
   8   0  -4  562.21    5.69   0
  -8   0   4  543.21    6.10   0
   8   0  -4  544.92    6.35   0
  -8   0   4  555.07    7.19   0
   9   0  -4  301.05    6.05   0
  -9   0   4  295.31    6.56   0
  -9   0  -4  303.17    6.15   0
  -9   0  -4  288.03    7.90   0
   9   0  -4  310.67    7.19   0
  -9   0  -4  328.40    8.31   0
  10   0  -4  108.67    7.32   0
 -10   0   4  112.74    6.50   0
 -10   0  -4  104.63    8.14   0
  10   0  -4  110.03    7.47   0
 -10   0  -4  118.63    8.61   0
 -10   0  -4  105.69    7.37   0
  11   0  -4  324.80    8.14   0
 -11   0  -4  339.71    9.93   0
 -11   0   4  304.85    9.06   0
 -11   0  -4  343.96    7.04   0
 -11   0  -4  329.35    9.49   0
  11   0  -4  359.84    8.80   0
 -12   0  -4  566.75   11.19   0
 -12   0   4  519.63   10.35   0
 -12   0  -4  594.81    8.36   0
 -12   0  -4  566.12   12.59   0
 -13   0  -4  208.96    8.12   0
 -13   0   4  180.39   10.58   0
 -13   0  -4  189.63   11.17   0
 -13   0   4  213.01    8.04   0
 -13   0  -4  178.20   10.53   0
   0  -1  -4  266.83    3.55   0
   0   1  -4  264.84    3.74   0
   0  -1  -4  271.78    4.66   0
   0  -1   4  273.14    3.11   0
   0   1   4  248.34    4.07   0
   0  -1   4  261.89    5.68   0
   0   1  -4  264.26    3.60   0
   0  -1   4  249.08    4.45   0
  -1  -1   4  211.27    4.09   0
   1  -1  -4  222.87    3.91   0
   1   1   4  220.98    4.37   0
  -1   1  -4  227.36    3.70   0
   1   1   4  241.88    4.98   0
  -1  -1   4  216.29    2.60   0
  -1   1  -4  225.67    6.74   0
  -1   1  -4  221.04    3.56   0
   1  -1  -4  228.55    4.56   0
   1   1  -4  172.49    3.37   0
   1  -1   4  180.07    7.44   0
   1  -1   4  160.41    3.05   0
  -1  -1  -4  168.42    5.64   0
   1   1  -4  168.17    4.86   0
  -1  -1  -4  170.20    3.51   0
  -1   1   4  168.56    3.75   0
   2  -1  -4 1382.69    5.83   0
   2   1   4 1293.15    6.17   0
  -2  -1   4 1366.35    3.40   0
   2  -1  -4 1368.30    5.63   0
  -2   1  -4 1523.37    5.59   0
  -2   1  -4 1333.79    7.03   0
  -2   1  -4 1291.63    4.16   0
   2   1   4 1401.86    6.83   0
  -2  -1   4 1375.22    6.67   0
  -2   1  -4 1355.02    5.67   0
  -2   1   4 1355.12    5.72   0
   2  -1   4 1358.61    8.27   0
   2   1  -4 1413.33    3.73   0
  -2  -1  -4 1407.62    6.31   0
   2  -1   4 1356.68    4.06   0
  -2  -1  -4 1390.75    4.11   0
   2   1  -4 1427.30    6.67   0
   3  -1  -4 1542.92    6.07   0
  -3   1  -4 1638.87    8.40   0
  -3  -1   4 1542.40    4.08   0
  -3  -1   4 1577.78    6.38   0
   3  -1  -4 1605.55    6.14   0
   3   1  -4 1538.38    3.75   0
   3   1  -4 1635.77    6.35   0
  -3   1   4 1527.48    6.22   0
   4   1   4  359.29    5.55   0
   4  -1  -4  384.35    4.86   0
  -4   1  -4  400.50    5.80   0
  -4  -1   4  358.77    3.61   0
  -4   1  -4  402.10    5.42   0
   4  -1  -4  344.35    4.51   0
  -4  -1   4  383.09    5.02   0
  -4   1  -4  346.92    6.30   0
   4  -1   4  382.86    5.18   0
  -4  -1  -4  359.09    2.53   0
  -4  -1  -4  358.35    6.71   0
  -4   1   4  357.02    4.48   0
  -4  -1  -4  372.81    5.02   0
   4   1  -4  360.71    5.01   0
   4   1  -4  370.29    3.30   0
   5  -1  -4  829.52    6.03   0
  -5  -1   4  839.08    4.32   0
  -5  -1   4  861.39    6.66   0
   5  -1  -4  866.22    5.75   0
   5   1  -4  823.88    6.69   0
  -5   1   4  817.21    6.27   0
  -5  -1  -4  888.25    5.79   0
  -5  -1  -4  943.61    7.09   0
  -5  -1  -4  846.51    7.83   0
   5   1  -4  883.66    4.13   0
  -5  -1  -4  826.02    2.32   0
   6  -1  -4 1392.39    6.86   0
   6  -1  -4 1381.17    6.54   0
  -6   1  -4 1500.70    7.19   0
  -6   1  -4 1355.97    8.02   0
  -6   1  -4 1547.72    8.36   0
  -6  -1   4 1484.86    5.91   0
  -6  -1   4 1417.75    7.10   0
  -6   1   4 1487.62    7.06   0
   6   1  -4 1481.75    7.27   0
  -6  -1  -4 1580.83    6.76   0
  -6  -1  -4 1667.87    9.89   0
   6   1  -4 1672.18    5.78   0
  -6  -1  -4 1507.32    8.41   0
  -7   1  -4 2332.96    9.68   0
   7  -1  -4 2152.01    8.90   0
  -7  -1   4 2310.02    7.67   0
   7  -1  -4 2159.32    8.20   0
  -7  -1   4 2135.17    8.32   0
   7   1  -4 2048.21    8.30   0
  -7   1   4 2056.85    8.65   0
  -7  -1  -4 2137.27    7.83   0
   7   1  -4 2265.60    7.26   0
  -7  -1  -4 2273.57   10.47   0
  -7  -1  -4 2063.38    9.90   0
  -8  -1   4  955.55    7.06   0
  -8   1  -4  900.40    8.54   0
  -8   1  -4  987.52    7.45   0
   8  -1  -4  922.70    8.08   0
  -8   1  -4  981.56    8.90   0
   8  -1  -4  909.34    7.91   0
  -8  -1   4  916.59    6.94   0
  -8   1   4  981.90    7.84   0
  -8  -1  -4  999.45    6.99   0
  -8  -1  -4  969.58    8.84   0
   8   1  -4 1081.65    6.85   0
  -8  -1  -4 1042.64    9.29   0
   8   1  -4  915.93    7.27   0
   9  -1  -4  579.67    7.72   0
  -9  -1   4  575.31    7.28   0
  -9   1  -4  613.14    7.10   0
   9  -1  -4  624.78    7.00   0
  -9   1  -4  614.43    9.12   0
  -9   1  -4  565.33    8.61   0
  -9   1   4  591.98    7.59   0
   9   1  -4  541.43    6.82   0
  -9  -1  -4  603.03    6.92   0
  -9  -1  -4  606.40    9.08   0
  -9  -1  -4  569.20    8.60   0
 -10  -1   4   64.89    5.76   0
 -10   1  -4   74.62    8.51   0
 -10   1  -4   80.70    6.55   0
 -10  -1   4   62.39    5.77   0
  10  -1  -4   67.50    7.97   0
  10  -1  -4   59.63    5.88   0
 -10   1  -4   69.83    9.83   0
 -10   1   4   47.73    7.07   0
 -10  -1  -4   53.39    8.17   0
 -10  -1  -4   48.29    6.52   0
 -10  -1  -4   48.05    8.55   0
  11  -1  -4  438.92    9.46   0
 -11  -1   4  366.21    7.22   0
 -11   1  -4  381.04    9.73   0
 -11   1  -4  389.74   10.16   0
 -11  -1   4  416.48    7.75   0
 -11   1  -4  411.12    7.77   0
  11  -1  -4  373.21    8.18   0
 -11   1   4  435.10    8.57   0
 -11  -1  -4  472.57    8.23   0
 -11  -1  -4  459.24    9.64   0
 -11  -1  -4  480.00   10.34   0
  12  -1  -4  242.69    8.35   0
  12  -1  -4  294.37   10.24   0
 -12  -1   4  265.06    8.25   0
 -12  -1   4  243.51    7.40   0
 -12   1  -4  283.42    8.21   0
 -12   1  -4  266.19   11.97   0
 -12   1  -4  249.62   10.58   0
 -12  -1  -4  241.99   10.42   0
 -12  -1  -4  258.38    8.23   0
 -12   1   4  228.68    8.75   0
 -13  -1   4  578.41    9.76   0
 -13   1  -4  533.26   11.63   0
 -13   1  -4  597.21    9.50   0
 -13   1  -4  527.62   14.46   0
 -13  -1   4  473.05   10.45   0
 -13   1   4  475.22   10.07   0
 -13  -1  -4  549.94    9.64   0
 -13  -1  -4  556.87   11.51   0
 -13  -1  -4  520.28   12.18   0
   0   2  -4  693.28    3.38   0
   0   2  -4  693.81    4.71   0
   0  -2   4  711.03    8.24   0
   0  -2   4  665.48    5.26   0
   0   2   4  691.91    5.38   0
   0  -2  -4  697.75    6.99   0
   0   2  -4  722.23    6.68   0
  -1   2  -4 1880.37    5.14   0
  -1   2  -4 1880.49    8.30   0
  -1   2  -4 2129.65    5.41   0
   1   2   4 1902.29    6.89   0
  -1  -2   4 1831.00    6.37   0
  -1   2   4 1876.34    6.45   0
  -1  -2  -4 1905.30    8.05   0
   1   2  -4 1951.12    3.64   0
   1   2  -4 2156.88    3.12   0
   1  -2   4 1827.99    8.56   0
   1  -2   4 1812.66    5.69   0
   1   2  -4 1902.47    7.12   0
  -2   2  -4 1278.50    7.62   0
   2  -2  -4 1233.09    5.68   0
   2   2   4 1227.76    6.51   0
   2  -2  -4 1238.63    6.74   0
  -2   2  -4 1375.59    5.88   0
  -2   2  -4 1211.24    5.30   0
  -2  -2   4 1186.62    6.04   0
   2  -2   4 1199.47    7.60   0
  -2  -2  -4 1232.32    6.65   0
   2   2  -4 1267.93    6.15   0
  -2   2   4 1203.91    5.96   0
   2  -2   4 1171.87    4.46   0
   3  -2  -4 4842.51    9.11   0
  -3  -2   4 4817.80    3.37   0
   3  -2  -4 4615.07   10.01   0
   3   2   4 4702.89   10.27   0
  -3   2  -4 5199.20    9.96   0
  -3   2  -4 4771.60   11.04   0
  -3  -2   4 4467.58    9.58   0
   3  -2   4 4564.43   10.63   0
  -3   2   4 4521.62    9.28   0
   3  -2   4 4260.57    5.91   0
  -3  -2  -4 4622.26   10.20   0
   4  -2  -4 1293.36    7.63   0
  -4   2  -4 1442.88    7.62   0
  -4   2  -4 1374.11    7.60   0
  -4  -2   4 1294.46    3.41   0
   4  -2  -4 1361.78    6.90   0
  -4  -2  -4 1330.41    5.14   0
  -4   2   4 1233.11    6.46   0
   4  -2   4 1330.30    8.01   0
   4  -2   4 1189.32    3.38   0
  -5  -2   4  497.36    3.38   0
  -5   2  -4  515.27    6.26   0
   5  -2  -4  515.42    5.41   0
   5  -2  -4  473.70    5.67   0
   5   2   4  474.77    7.81   0
  -5   2  -4  552.23    6.33   0
  -5  -2   4  476.64    6.67   0
  -5  -2  -4  382.82    6.39   0
   5  -2   4  372.95    1.78   0
  -5  -2  -4  415.28    4.83   0
  -5   2   4  396.58    6.64   0
   5   2  -4  442.10    3.28   0
   5   2  -4  358.20    5.46   0
   6  -2  -4 1941.68    8.10   0
   6  -2  -4 2031.45    7.87   0
  -6   2  -4 2189.44    9.23   0
   6   2  -4 2242.07    9.35   0
  -6   2   4 2182.53    8.55   0
  -6  -2  -4 2208.44    9.60   0
  -6  -2  -4 2345.08    7.08   0
  -7  -2   4  326.14    4.65   0
  -7   2  -4  340.27    7.18   0
  -7   2  -4  332.55    6.22   0
   7  -2  -4  327.38    6.60   0
  -7   2  -4  294.87    6.93   0
   7  -2  -4  318.40    6.11   0
  -7  -2   4  313.05    5.76   0
  -7  -2  -4  331.74    2.67   0
  -7   2   4  357.90    6.61   0
  -7  -2  -4  371.05    5.60   0
  -7  -2  -4  368.46    7.33   0
  -7  -2  -4  387.59    7.82   0
   7   2  -4  342.72    5.87   0
  -8  -2   4  235.91    7.21   0
  -8  -2   4  242.29    5.18   0
  -8  -2   4  231.72    5.54   0
  -8  -2  -4  294.88    5.30   0
  -8  -2  -4  295.57    8.27   0
   9  -2  -4  168.91    7.01   0
  -9  -2   4  161.66    5.80   0
  -9   2  -4  134.94    7.86   0
  -9   2  -4  164.71    8.08   0
  -9   2  -4  166.53    6.86   0
  -9  -2   4  163.36    7.40   0
   9  -2  -4  158.70    8.15   0
  -9  -2   4  163.08    5.41   0
  -9  -2  -4  159.74    5.62   0
  -9  -2  -4  155.43    7.85   0
  -9  -2  -4  182.03    8.50   0
  -9   2   4  148.08    7.35   0
 -10  -2   4  118.55    6.32   0
 -10  -2   4  130.73    5.88   0
 -10  -2   4  123.68    6.18   0
  10  -2  -4  138.97    8.93   0
 -10  -2  -4   80.67    6.06   0
 -10   2   4   91.26    8.00   0
 -10  -2  -4   86.18    8.32   0
 -10  -2  -4  100.24    8.87   0
 -11  -2   4  120.42    7.19   0
  11  -2  -4  127.24    6.35   0
 -11   2  -4  130.33    9.03   0
 -11   2  -4  150.20    7.85   0
  11  -2  -4  124.64    7.80   0
 -11  -2   4  116.19    7.76   0
 -11  -2   4  145.31    6.78   0
 -11   2  -4  119.60    9.39   0
 -11  -2  -4  166.04    6.73   0
 -11   2   4  149.24    8.40   0
 -11  -2  -4  155.78   10.84   0
 -11  -2  -4  171.47    9.68   0
  12  -2  -4  217.91    7.02   0
 -12  -2   4  199.59    8.11   0
 -12   2  -4  241.48   10.18   0
  12  -2  -4  226.76    8.97   0
 -12  -2  -4  219.33    7.68   0
 -12   2   4  202.27    9.30   0
 -12  -2  -4  213.45    9.93   0
 -12  -2  -4  216.93   10.50   0
 -13   2  -4   88.07   11.31   0
  13  -2  -4   85.07    8.46   0
 -13  -2   4   86.39    8.77   0
 -13  -2   4  108.23    8.11   0
 -13   2  -4  102.12   10.79   0
  13  -2  -4   96.05    9.55   0
 -13   2  -4   97.27   10.76   0
 -13   2   4  103.55    9.84   0
 -13  -2  -4  109.13   10.39   0
 -13  -2  -4  114.30    8.09   0
 -13  -2  -4  106.48   11.24   0
   0   3  -4   48.33    7.91   0
   0  -3   4   40.15    6.68   0
   0  -3   4   37.59    4.32   0
   0  -3  -4   40.00    5.62   0
   0   3   4   38.19    5.14   0
   1   3   4 1213.88    6.90   0
  -1   3  -4 1281.18    4.67   0
  -1  -3   4 1172.35    7.18   0
  -1  -3   4 1222.82    8.90   0
   1  -3  -4 1242.02    7.43   0
  -1   3  -4 1206.46    8.11   0
   1  -3   4 1146.78    5.44   0
   1   3  -4 1273.98    2.83   0
  -1   3   4 1253.76    6.80   0
   1  -3   4 1379.90    5.26   0
   1  -3   4 1185.09    8.35   0
   1   3  -4 1200.18    2.71   0
  -2  -3   4  298.30    5.35   0
  -2   3  -4  326.91    6.86   0
  -2  -3   4  319.67    6.15   0
  -2   3  -4  347.04    4.80   0
   2   3   4  305.67    5.77   0
   2  -3  -4  325.19    6.24   0
   2   3   4  316.49    3.82   0
  -2   3   4  309.96    6.75   0
   2  -3   4  283.72    6.75   0
   2  -3   4  336.14    5.18   0
  -2  -3  -4  286.15    5.80   0
   2  -3   4  286.25    4.55   0
  -3   3  -4 2338.25    9.33   0
   3  -3  -4 2258.31    8.67   0
  -3  -3   4 2182.66    8.04   0
   3   3   4 2404.08    3.24   0
  -3   3  -4 2441.94    7.24   0
   3  -3   4 1833.45    5.47   0
   3  -3   4 2040.59    9.85   0
   3  -3   4 2134.85    7.37   0
  -3   3   4 2038.07    7.93   0
  -3  -3  -4 1993.73    8.15   0
  -4  -3   4  932.26    7.76   0
   4  -3  -4  953.70    7.07   0
  -4   3  -4  995.00    7.69   0
  -4  -3   4 1005.25    1.95   0
   4   3   4 1006.29    8.40   0
  -4  -3   4  912.40    1.71   0
   4  -3  -4  986.62    6.11   0
  -4   3  -4 1045.26    6.28   0
   4  -3   4  935.54    3.95   0
  -4   3   4 1053.07    7.84   0
   4  -3   4 1153.97    6.78   0
  -4  -3  -4 1093.04    7.40   0
   4  -3   4 1112.49    7.50   0
   5  -3  -4  510.85    5.60   0
   5  -3  -4  507.35    7.93   0
  -5   3  -4  538.56    7.04   0
   5   3   4  482.06    6.89   0
  -5  -3   4  524.51    3.09   0
  -5   3  -4  539.21    6.42   0
  -5  -3   4  522.86    2.82   0
  -5  -3   4  488.94    6.32   0
   5  -3   4  375.80    3.15   0
  -5  -3  -4  429.07    3.60   0
  -5  -3  -4  431.99    6.61   0
  -5   3   4  432.21    6.52   0
   5  -3   4  449.44    7.66   0
  -6   3  -4 1860.64    9.01   0
   6  -3  -4 1793.83    7.83   0
  -6   3  -4 1954.66    9.32   0
   6  -3  -4 1700.17    8.87   0
   6   3   4 1821.61    9.65   0
  -6  -3   4 1937.32    4.87   0
   6  -3   4 1572.55    3.41   0
  -6   3   4 1807.26    9.05   0
  -6  -3  -4 1950.69    5.97   0
   6  -3   4 1845.80    9.42   0
  -6  -3  -4 1782.75    9.27   0
  -7  -3   4  180.36    3.96   0
   7  -3  -4  155.96    6.16   0
  -7  -3   4  171.73    4.22   0
  -7   3  -4  174.51    6.74   0
  -7   3  -4  172.50    7.18   0
  -7  -3   4  168.50    5.83   0
   7  -3  -4  165.92    6.52   0
  -7  -3  -4  216.58    7.27   0
  -7  -3  -4  216.73    4.40   0
  -7   3   4  215.17    8.10   0
  -7  -3  -4  241.40    7.88   0
   7  -3   4  205.11    7.43   0
   8  -3  -4 1963.79   10.25   0
  -8   3  -4 2191.23   11.44   0
   8  -3  -4 2100.70    9.06   0
  -8   3  -4 2238.05   11.39   0
  -8  -3  -4 2080.51    5.62   0
  -8  -3  -4 2210.07   11.17   0
  -8   3   4 2081.97   12.11   0
  -8  -3  -4 2235.09    7.44   0
  -8  -3  -4 2419.34   12.20   0
  -9   3  -4   28.00    7.17   0
  -9  -3   4   25.00    4.78   0
   9  -3  -4   15.62    7.10   0
  -9  -3   4   19.69    6.10   0
   9  -3  -4   12.79    5.78   0
  -9   3  -4   19.11    8.06   0
  -9  -3   4   12.55    4.92   0
  -9  -3  -4   15.05    2.87   0
  -9  -3  -4    9.08    5.33   0
  -9   3   4    4.09    7.70   0
  -9  -3  -4   19.09    8.09   0
  -9  -3  -4   13.78    7.75   0
 -10   3  -4  376.78   11.14   0
 -10  -3   4  375.87    7.13   0
 -10   3  -4  388.07    9.76   0
 -10   3  -4  335.13   10.90   0
  10  -3  -4  378.72    8.36   0
 -10  -3   4  400.46    6.24   0
  10  -3  -4  373.47    6.74   0
 -10  -3  -4  425.13    9.29   0
 -10  -3  -4  444.24    6.55   0
 -10   3   4  424.45   10.70   0
 -10  -3  -4  464.87    9.80   0
 -11  -3   4   40.01    6.10   0
 -11  -3   4   21.12    6.30   0
 -11   3  -4   21.53   11.20   0
 -11   3  -4   59.03    9.78   0
  11  -3  -4   31.87    8.43   0
 -11  -3   4   35.71    8.11   0
 -11   3  -4   29.12    9.47   0
 -11  -3  -4   24.59   10.75   0
 -11  -3  -4   43.08    6.57   0
 -11  -3  -4   44.54    9.50   0
 -12   3  -4  195.59   10.68   0
 -12   3  -4  191.12   12.71   0
  12  -3  -4  198.79    8.45   0
 -12   3  -4  183.95    8.97   0
  12  -3  -4  195.15    9.42   0
 -12   3   4  181.22    9.86   0
 -12  -3  -4  200.72   10.63   0
 -13   3  -4   36.87   13.75   0
 -13   3  -4   37.59   10.91   0
 -13  -3   4   27.98    9.33   0
 -13  -3   4   35.94    8.71   0
 -13   3  -4   37.11    9.35   0
 -13  -3   4   30.96    7.67   0
 -13  -3  -4   32.76   10.30   0
 -13  -3  -4   27.28    8.23   0
 -13  -3  -4   27.09   11.05   0
   0  -4   4  247.97    7.10   0
   0   4  -4  251.28    8.30   0
   0  -4   4  292.33    3.60   0
   0  -4  -4  268.12    6.27   0
   0   4   4  267.31    5.91   0
   0  -4   4  267.87    5.38   0
  -1   4  -4 2572.39   10.06   0
  -1  -4   4 2442.44    9.64   0
  -1   4  -4 2589.16    6.21   0
   1   4   4 2544.77    9.80   0
  -1  -4   4 2479.53    8.66   0
   1  -4  -4 2520.36    9.46   0
  -1  -4   4 2774.37    4.20   0
   1  -4   4 2345.49    9.79   0
   1   4  -4 2447.83    4.40   0
  -1  -4  -4 2349.67    8.95   0
   1  -4   4 2580.87    6.46   0
  -1   4   4 2409.13    8.82   0
  -2  -4   4  626.94    7.01   0
   2   4   4  673.31    3.14   0
  -2   4  -4  662.40    7.67   0
   2  -4  -4  629.00    8.41   0
  -2   4  -4  650.40    4.67   0
   2   4   4  642.71    6.79   0
  -2  -4   4  633.15    7.61   0
   2  -4   4  693.64    7.50   0
   2  -4   4  707.52    4.95   0
  -2   4   4  682.03    6.77   0
  -2  -4  -4  706.78    6.88   0
  -3  -4   4 1009.48    7.42   0
  -3   4  -4 1088.87    6.65   0
   3   4   4 1038.54    8.89   0
  -3   4  -4 1056.72    8.29   0
   3  -4  -4 1022.35    7.85   0
  -3  -4   4 1060.42    8.17   0
  -3  -4  -4 1103.93    7.60   0
   3  -4   4 1095.07    8.16   0
   3  -4   4 1156.00    6.27   0
  -3   4   4 1083.63    7.56   0
   4  -4  -4  809.79    7.76   0
  -4  -4   4  814.89    7.41   0
  -4   4  -4  859.39    8.20   0
   4   4   4  821.24    8.88   0
  -4   4  -4  873.51    6.46   0
  -4  -4  -4  740.07    8.42   0
   4  -4   4  764.25    7.76   0
  -4   4   4  739.30    7.37   0
   4  -4   4  763.41    6.50   0
   5  -4  -4  736.34    7.79   0
  -5  -4   4  725.46    2.59   0
  -5   4  -4  765.51    6.89   0
  -5  -4   4  761.07    2.76   0
  -5   4  -4  762.34    7.91   0
   5  -4  -4  765.11    6.40   0
  -5  -4   4  705.82    7.27   0
  -5   4   4  778.37    7.76   0
  -5  -4  -4  825.69    7.62   0
   5  -4   4  847.71    7.28   0
   6   4   4  257.60    7.30   0
   6  -4  -4  263.88    5.70   0
  -6   4  -4  268.21    7.35   0
  -6  -4   4  260.34    7.87   0
  -6  -4   4  272.43    2.98   0
  -6  -4   4  269.62    3.16   0
  -6   4  -4  287.21    6.95   0
  -6  -4  -4  218.84    1.91   0
   6  -4   4  221.81    7.06   0
  -6  -4  -4  224.92    6.88   0
  -7   4  -4  560.20    8.01   0
   7  -4  -4  577.89    6.57   0
   7  -4  -4  525.09    8.27   0
  -7   4  -4  601.77    9.70   0
  -7  -4   4  580.46    4.03   0
  -7  -4   4  514.31    7.47   0
  -7  -4   4  573.26    4.28   0
  -7   4   4  620.48   10.04   0
   7  -4   4  586.90    8.45   0
   7  -4   4  505.50    3.47   0
  -8  -4   4  670.74    5.14   0
  -8  -4   4  679.69    4.90   0
  -8   4  -4  658.75    8.71   0
  -8   4  -4  684.48   10.61   0
  -8  -4   4  660.11    9.20   0
  -8  -4  -4  712.27    9.75   0
   8  -4   4  641.88    9.12   0
  -8  -4  -4  658.52   10.30   0
   9  -4  -4   34.50    6.17   0
  -9  -4   4   26.25    5.23   0
  -9  -4   4   40.89    8.15   0
  -9   4  -4   33.00    8.39   0
  -9   4  -4   27.90    7.49   0
   9  -4  -4   16.21    7.84   0
  -9  -4   4   33.64    4.43   0
   9  -4   4   33.07    8.47   0
  -9   4   4    8.48    8.29   0
 -10   4  -4  197.59    9.22   0
  10  -4  -4  176.32    7.89   0
 -10   4  -4  196.62    8.47   0
 -10  -4   4  189.59    5.99   0
  10  -4  -4  200.09    8.81   0
 -10  -4   4  192.15    8.83   0
 -10  -4  -4  198.79    3.85   0
 -10  -4  -4  214.00    5.73   0
 -10  -4  -4  210.10    9.44   0
 -10  -4  -4  225.01    8.81   0
 -10   4   4  213.36   11.23   0
 -11  -4   4   13.64    5.80   0
 -11   4  -4   12.76    8.62   0
 -11  -4   4   25.20    7.14   0
  11  -4  -4   27.03   10.75   0
 -11   4  -4    9.82    9.77   0
 -11  -4   4   24.26    5.78   0
  11  -4  -4   19.67    8.09   0
 -11  -4  -4   16.20    2.80   0
 -11  -4  -4   32.99    5.51   0
 -11  -4  -4   21.18    9.84   0
 -11   4   4    4.37    9.23   0
 -11  -4  -4   21.95    9.04   0
 -12   4  -4  164.31   10.72   0
  12  -4  -4  174.30    7.20   0
  12  -4  -4  184.97   10.19   0
 -12  -4  -4  201.33    9.92   0
 -12   4   4  170.97   10.60   0
 -12  -4  -4  199.49    6.32   0
 -12  -4  -4  200.91   12.85   0
 -13   4  -4  226.85   11.88   0
  13  -4  -4  225.82    9.39   0
 -13   4  -4  231.33   12.10   0
 -13  -4   4  207.98    7.80   0
 -13   4  -4  234.19   10.63   0
  13  -4  -4  276.89   11.08   0
 -13  -4   4  230.21    9.79   0
 -13  -4   4  254.24    7.69   0
 -13   4   4  220.52   11.40   0
 -13  -4  -4  213.11    7.20   0
 -13  -4  -4  233.57   13.03   0
 -13  -4  -4  187.83   13.99   0
   0   5  -4  399.99    7.38   0
   0  -5   4  421.31    7.38   0
   0  -5   4  439.01    3.68   0
   0  -5  -4  407.87    8.26   0
   0   5   4  405.75    6.76   0
  -1   5  -4  107.52    7.03   0
  -1  -5   4   86.06    6.69   0
   1   5   4   93.60    6.28   0
   1  -5  -4  104.11    6.57   0
  -1   5  -4  100.60    4.32   0
  -1  -5   4  105.38    2.89   0
   1  -5   4  101.14    6.95   0
  -1  -5  -4   91.08    7.70   0
  -1   5   4  110.64    6.31   0
   1   5  -4  102.29    3.46   0
   1  -5   4  112.59    4.21   0
   1   5  -4  101.76    8.03   0
  -2  -5   4  178.37    2.11   0
  -2   5  -4  179.16    7.45   0
   2  -5  -4  165.25    6.96   0
  -2   5  -4  170.93    4.31   0
   2   5   4  187.42    1.82   0
  -2  -5   4  186.43    6.70   0
  -2  -5   4  169.12    6.45   0
   2  -5   4  204.52    5.22   0
   2  -5   4  195.94    8.60   0
   2   5  -4  178.70    2.48   0
  -2   5   4  187.05    6.76   0
  -3  -5   4  211.63    6.80   0
   3  -5  -4  234.60    7.17   0
  -3  -5   4  220.99    6.52   0
  -3   5  -4  221.45    7.38   0
   3   5   4  207.99    6.78   0
  -3   5  -4  234.77    4.89   0
  -3  -5  -4  154.53    6.41   0
   3  -5   4  162.69    4.82   0
   3  -5   4  156.79    8.31   0
  -3   5   4  148.24    6.80   0
  -4   5  -4  972.38    7.77   0
  -4  -5   4  960.85    8.58   0
   4  -5  -4  884.56    8.58   0
   4   5   4  913.17    9.59   0
  -4   5  -4  955.06    8.78   0
  -4  -5   4  873.44    8.20   0
   4  -5   4  829.14    6.78   0
  -4  -5  -4  817.57    7.68   0
   4  -5   4  832.78    8.34   0
  -4   5   4  816.11    8.25   0
  -5   5  -4  444.25    6.63   0
  -5  -5   4  434.07    2.42   0
  -5  -5   4  410.64    7.70   0
   5   5   4  421.93    7.71   0
  -5   5  -4  412.08    9.44   0
  -5  -5   4  388.85    7.48   0
   5  -5  -4  388.76    7.97   0
  -5  -5   4  395.19    2.27   0
  -5  -5  -4  416.19    7.19   0
  -5   5   4  430.67    9.31   0
   5  -5   4  416.05    6.74   0
   6  -5  -4  781.14    7.20   0
   6  -5  -4  752.11   10.41   0
  -6  -5   4  741.75    8.45   0
  -6   5  -4  822.68    9.34   0
  -6  -5   4  758.29    3.42   0
  -6   5  -4  776.65    8.80   0
   6   5   4  778.14   10.17   0
  -6  -5   4  799.92    3.62   0
  -6   5   4  747.04    8.90   0
  -6  -5  -4  751.38    9.54   0
   6  -5   4  744.00    8.16   0
   7  -5  -4 1081.67   11.38   0
  -7  -5   4 1068.61   10.46   0
  -7  -5   4 1124.45    4.55   0
  -7   5  -4 1192.22   11.00   0
   7  -5  -4 1130.32    8.13   0
  -7   5  -4 1143.90    9.94   0
   7   5   4 1110.29    9.99   0
  -7  -5   4 1165.48    4.77   0
  -7   5   4 1122.41   11.54   0
  -7  -5  -4 1159.48    9.40   0
   7  -5   4 1139.88   11.08   0
  -8  -5   4 1154.72    5.87   0
   8  -5  -4 1186.94    8.43   0
   8  -5  -4 1120.66   10.63   0
  -8   5   4 1184.77   12.40   0
  -8  -5  -4 1285.60   10.26   0
  -9   5  -4 1156.13   11.04   0
  -9  -5   4 1088.53    6.20   0
   9  -5  -4 1098.39    8.73   0
   9  -5  -4 1054.10   10.80   0
  -9  -5   4 1149.56    6.15   0
  -9  -5   4 1103.23   11.01   0
  -9   5  -4 1151.00   12.10   0
   9  -5   4  963.55    3.24   0
  -9  -5  -4 1182.24    8.00   0
  -9  -5  -4 1176.10    4.14   0
  -9   5   4 1177.24   11.11   0
  -9  -5  -4 1272.50   11.80   0
   9  -5   4 1216.80   11.51   0
  -9  -5  -4 1249.88   10.67   0
   9  -5   4 1075.20    3.19   0
 -10   5  -4  468.93   10.40   0
 -10   5  -4  468.48    9.51   0
 -10  -5   4  467.96    8.56   0
 -10  -5   4  464.95    5.97   0
 -10  -5   4  411.95    6.01   0
 -10  -5  -4  398.01    6.44   0
 -10   5   4  386.44   10.28   0
  10  -5   4  398.27   10.49   0
 -10  -5  -4  434.25   10.33   0
 -10  -5  -4  443.18   11.43   0
 -10  -5  -4  416.33    4.41   0
 -11   5  -4  486.50   11.31   0
 -11   5  -4  471.34   10.33   0
 -11  -5   4  420.50    6.91   0
  11  -5  -4  471.14   10.91   0
 -11  -5   4  491.21    6.89   0
 -11  -5   4  461.70   10.63   0
  11  -5  -4  439.51    9.31   0
 -11  -5  -4  425.80    4.91   0
 -11  -5  -4  424.09    5.01   0
 -11   5   4  430.52   11.08   0
 -11  -5  -4  462.00   12.88   0
 -11  -5  -4  489.33   10.17   0
 -12  -5   4  264.45    6.37   0
 -12   5  -4  302.04   11.69   0
 -12  -5   4  316.54    8.93   0
 -12   5  -4  325.90   12.39   0
  12  -5  -4  285.38    9.31   0
  12  -5  -4  303.50   11.33   0
 -12  -5   4  311.64    7.25   0
 -12   5   4  285.30   11.75   0
 -12  -5  -4  278.18    5.12   0
 -12  -5  -4  262.27    3.97   0
 -12  -5  -4  272.07   11.50   0
 -12  -5  -4  315.14   10.86   0
  13  -5  -4  138.60    7.83   0
  13  -5  -4  131.90   13.93   0
 -13   5  -4  172.51   12.25   0
 -13   5  -4  162.88   10.91   0
 -13  -5   4  163.02    6.93   0
 -13  -5   4  156.31   10.48   0
 -13   5  -4  176.54   14.68   0
 -13  -5  -4  183.48   11.27   0
   0   6  -4 1085.82    8.93   0
   0  -6   4 1040.95   10.03   0
   0  -6   4 1042.60    4.81   0
   0  -6  -4 1055.76    8.47   0
   0   6   4 1084.96    8.55   0
  -1   6  -4  169.35    7.52   0
  -1  -6   4  165.14    7.12   0
  -1   6  -4  157.79    4.94   0
   1  -6  -4  186.05    8.65   0
   1   6   4  181.79    3.49   0
   1   6   4  180.01    6.88   0
  -1  -6   4  153.69    3.31   0
  -1   6   4  162.22    7.00   0
   1  -6   4  139.24    3.79   0
   1  -6   4  163.44    7.24   0
   1   6  -4  157.76    7.10   0
  -1  -6  -4  142.92    6.77   0
  -2   6  -4 1419.64    6.64   0
  -2   6  -4 1398.57    9.80   0
  -2  -6   4 1323.49   10.04   0
   2   6   4 1359.36    3.31   0
   2  -6  -4 1339.29    9.38   0
   2   6   4 1392.74    9.20   0
  -2  -6   4 1346.50    3.88   0
  -2   6   4 1209.54    9.05   0
   2   6  -4 1208.38    4.84   0
   2  -6   4 1175.59    9.07   0
   2  -6   4 1175.32    6.12   0
  -2  -6  -4 1147.38    8.60   0
  -3  -6   4  273.77    2.37   0
  -3   6  -4  290.27    6.66   0
  -3  -6   4  273.66    7.39   0
  -3   6  -4  287.69    9.58   0
   3   6   4  294.25    7.56   0
  -3  -6   4  298.12    8.40   0
   3  -6  -4  280.45    7.74   0
   3   6  -4  315.65    2.76   0
   3  -6   4  328.90    6.57   0
   3  -6   4  318.16    7.61   0
  -3   6   4  308.75    7.54   0
  -3  -6  -4  304.70    7.19   0
  -4  -6   4 1367.32    8.70   0
  -4  -6   4 1254.23    9.73   0
  -4   6  -4 1370.66    7.80   0
   4   6   4 1387.02    9.77   0
  -4   6  -4 1413.38   10.22   0
  -4  -6   4 1259.67    2.83   0
  -4  -6   4 1548.83    3.47   0
  -4  -6  -4 1346.04    9.12   0
   4  -6   4 1367.87    9.81   0
   4  -6   4 1361.43    7.85   0
  -5   6  -4  154.43    6.56   0
  -5  -6   4  153.03    6.74   0
  -5   6  -4  162.91    7.94   0
  -5  -6   4  133.65    7.66   0
  -5  -6   4  149.47    2.33   0
   5  -6  -4  140.99    8.00   0
   5   6   4  145.23    7.72   0
  -5  -6   4  167.53    2.49   0
  -5  -6  -4  139.16    7.14   0
  -5   6   4  143.55    8.00   0
   5  -6   4  146.59    6.56   0
  -6  -6   4  492.54    8.60   0
  -6   6  -4  540.43    8.02   0
  -6  -6   4  525.65    7.18   0
   6   6   4  505.76    8.82   0
  -6   6  -4  509.54    8.87   0
  -6  -6   4  526.24    3.24   0
  -6  -6   4  492.47    3.21   0
  -6  -6  -4  482.87    8.10   0
   6  -6   4  465.45    7.94   0
  -7  -6   4  462.13    8.86   0
   7   6   4  485.90   10.97   0
  -7  -6   4  494.88    4.06   0
   7  -6  -4  486.95    8.77   0
  -7   6  -4  484.82    9.08   0
   7  -6  -4  465.74    9.61   0
  -7  -6   4  482.67    8.47   0
  -7  -6   4  487.42    3.86   0
  -7   6  -4  504.26    8.76   0
  -7   6   4  536.14    9.86   0
  -7  -6  -4  558.61    8.64   0
   7  -6   4  545.27    8.88   0
  -8   6  -4   48.39    8.40   0
  -8  -6   4   40.56    6.35   0
  -8  -6   4   43.27    3.79   0
   8   6   4   63.21   10.63   0
  -8   6  -4   38.70    8.52   0
  -8  -6   4   61.52    9.95   0
  -8  -6   4   44.53    3.58   0
   8  -6  -4   30.54   11.03   0
  -8  -6  -4   55.63    7.90   0
  -8   6   4   48.63   11.01   0
   8  -6   4   47.85    8.59   0
  -9  -6   4  383.62    4.68   0
  -9   6  -4  383.89    9.63   0
  -9   6  -4  381.58   10.00   0
   9  -6  -4  358.23   12.20   0
  -9  -6   4  345.64    5.24   0
   9  -6  -4  376.91    9.03   0
  -9  -6   4  367.10    8.90   0
  -9   6   4  439.11   10.21   0
  -9  -6  -4  463.16    9.38   0
   9  -6   4  466.90   12.12   0
  -9  -6  -4  458.14   10.55   0
 -10  -6   4   39.73    4.97   0
 -10  -6   4   33.52    5.40   0
 -10   6  -4   56.31    9.77   0
 -10   6  -4   53.67    9.28   0
  10  -6  -4   34.17    9.76   0
  10  -6  -4   30.56    7.10   0
 -10  -6   4   32.13    8.41   0
 -10  -6  -4   55.36    7.10   0
  10  -6   4   45.09    2.73   0
 -10   6   4   57.60    9.90   0
 -10  -6  -4   54.62    8.63   0
 -10  -6  -4   35.81    9.83   0
  10  -6   4   37.96    2.68   0
 -11   6  -4  184.57   10.15   0
 -11  -6   4  171.77    5.85   0
 -11  -6   4  190.06    5.81   0
 -11  -6   4  184.53   10.88   0
 -11   6  -4  192.12   11.07   0
  11  -6  -4  181.02   11.05   0
  11  -6  -4  200.95    9.54   0
 -11  -6  -4  239.56    6.61   0
 -11   6   4  215.16   11.37   0
 -11  -6  -4  243.99   12.20   0
  11  -6   4  255.25   11.46   0
 -11  -6  -4  254.88   10.99   0
 -12  -6   4  159.01    5.77   0
 -12  -6   4  197.63    5.76   0
  12  -6  -4  216.63   11.69   0
 -12  -6   4  200.71    9.35   0
  12  -6  -4  175.16    9.78   0
 -12   6   4  168.90   11.96   0
 -12  -6  -4  203.48   10.64   0
 -12  -6  -4  159.38   13.84   0
 -12  -6  -4  151.88    5.75   0
   0   7   4  550.52   10.10   0
   0  -7   4  546.18    8.00   0
   0   7   4  588.42    4.76   0
   0  -7  -4  532.87    8.49   0
   0   7  -4  551.19    5.64   0
   0  -7   4  544.46    5.35   0
   0   7  -4  560.73    8.31   0
  -1  -7   4  196.46    4.13   0
  -1   7  -4  199.78    7.82   0
   1   7   4  176.52    7.90   0
  -1  -7   4  191.18    8.79   0
  -1   7  -4  204.50    5.77   0
   1   7   4  210.78    3.77   0
   1  -7  -4  184.66    7.84   0
  -1   7   4  212.83    7.81   0
   1   7  -4  188.43    7.44   0
   1  -7   4  206.41    7.38   0
  -1  -7  -4  204.44    7.70   0
   1  -7   4  191.17    5.02   0
  -2   7  -4  628.38   10.70   0
  -2  -7   4  580.99    3.75   0
   2   7   4  582.80    3.49   0
  -2  -7   4  589.86    9.04   0
  -2   7  -4  617.72    6.01   0
   2  -7  -4  617.27    8.73   0
   2   7   4  642.29    8.75   0
   2   7  -4  611.09    4.73   0
  -2   7   4  612.99    8.78   0
   2  -7   4  597.84    8.54   0
  -2  -7  -4  598.01    8.21   0
   2  -7   4  613.00    6.39   0
  -3  -7   4  658.87    3.42   0
  -3   7  -4  707.15    6.93   0
   3  -7  -4  682.64    9.17   0
  -3   7  -4  713.39    9.30   0
  -3  -7   4  641.87    7.90   0
   3   7   4  737.20   10.61   0
   3  -7   4  647.79    8.65   0
   3   7  -4  636.52    4.08   0
   3  -7   4  663.85    7.47   0
  -3   7   4  684.15    9.02   0
  -3  -7  -4  663.96    8.32   0
   4   7   4  409.73   10.15   0
  -4  -7   4  365.94    2.94   0
   4  -7  -4  387.01    8.79   0
  -4  -7   4  368.39    7.50   0
  -4  -7   4  376.06    8.42   0
  -4  -7  -4  328.93    9.17   0
   4  -7   4  345.28    8.23   0
   4   7  -4  333.68    3.38   0
  -4   7   4  330.02    8.60   0
   5  -7  -4  825.80    9.98   0
  -5   7  -4  972.52    9.63   0
  -5  -7   4  853.08    9.51   0
  -5  -7   4  866.78    9.91   0
   5   7   4  947.76   10.00   0
  -5  -7   4  867.58    3.52   0
  -5  -7   4 1033.61    4.07   0
  -5   7  -4  901.78   10.23   0
  -5   7   4  875.40   10.04   0
   5  -7   4  843.19    8.04   0
  -5  -7  -4  840.18    8.97   0
   6  -7  -4  137.25    8.81   0
   6   7   4  142.32    8.49   0
  -6  -7   4  133.03    3.19   0
  -6  -7  -4  170.48    7.80   0
  -6   7   4  169.71    9.00   0
  -7  -7   4  896.71    9.78   0
  -7   7  -4  958.00   10.39   0
  -7   7  -4  971.98    9.88   0
  -7  -7   4  839.74   11.62   0
   7  -7  -4  875.46   10.95   0
   7   7   4  916.21   10.60   0
  -7  -7   4  920.56    4.36   0
  -7  -7   4  900.96    4.23   0
  -7  -7  -4  927.07    9.69   0
  -7   7   4  849.34   10.92   0
   7  -7   4  858.39    9.63   0
   8  -7  -4   49.31    9.47   0
   8   7   4   35.29    9.33   0
   8  -7  -4   65.61    7.24   0
  -8  -7  -4   92.93   10.12   0
  -8   7   4   77.16    9.59   0
  -9  -7   4  343.26    5.08   0
  -9  -7   4  349.49   11.50   0
  -9   7  -4  378.16   11.86   0
   9  -7  -4  363.33    8.02   0
  -9   7  -4  361.15   10.10   0
  -9  -7   4  352.76    4.63   0
  -9  -7   4  310.06    8.69   0
   9  -7  -4  358.63   10.85   0
  -9  -7  -4  425.59    9.37   0
   9  -7   4  411.50   10.09   0
  -9   7   4  400.29   10.97   0
 -10   7  -4   93.68   10.27   0
 -10   7  -4   91.70   12.18   0
  10  -7  -4   82.22    7.81   0
 -10  -7   4   73.29    7.21   0
 -10  -7  -4   68.05    7.63   0
 -10  -7  -4   84.34   11.22   0
 -10   7   4   84.86   10.52   0
 -10  -7  -4   73.57   10.47   0
  10  -7   4   86.04   10.26   0
  10  -7   4   75.70    4.59   0
 -11  -7   4  329.13    8.25   0
 -11  -7   4  347.12    5.93   0
 -11  -7   4  390.45    5.95   0
 -11   7  -4  439.61   12.04   0
 -11   7  -4  410.72   14.00   0
  11  -7  -4  376.97   10.61   0
  11  -7  -4  394.23   12.48   0
 -11  -7   4  389.97   10.50   0
 -11  -7  -4  336.32    8.52   0
 -11  -7  -4  362.23   10.41   0
 -11   7   4  341.35   14.75   0
  11  -7   4  375.36   14.53   0
 -11  -7  -4  323.18   11.47   0
 -12   7  -4   34.34   11.14   0
 -12  -7   4    6.57    9.67   0
 -12  -7   4    4.92    5.42   0
 -12   7  -4   17.80   11.87   0
 -12  -7   4   12.17    5.46   0
  12  -7  -4   15.39   14.99   0
 -12  -7   4    4.47   11.80   0
  12  -7  -4   17.63    8.14   0
 -12  -7  -4    8.86    6.87   0
 -12  -7  -4   20.88   12.65   0
  12  -7   4   23.43   12.23   0
 -12  -7  -4   12.77   13.60   0
 -12   7   4   -0.41   12.13   0
   0   8   4 1067.79   10.07   0
   0   8  -4 1048.62    9.71   0
   0  -8  -4 1024.16    9.75   0
   0  -8   4 1041.36   10.54   0
   0   8   4 1140.60    6.68   0
   0   8  -4 1084.86    7.26   0
   0  -8   4 1026.23    6.07   0
  -1  -8   4  643.79    5.34   0
   1   8   4  635.21    9.33   0
  -1  -8   4  643.29    9.59   0
   1  -8  -4  659.64    9.09   0
  -1   8  -4  652.24    6.11   0
  -1   8   4  603.62    9.22   0
   1   8  -4  558.80    8.41   0
  -1   8   4  648.41    6.15   0
  -1  -8  -4  527.93    8.71   0
  -2  -8   4 1206.03    5.28   0
  -2   8  -4 1317.78   10.64   0
   2  -8  -4 1236.55   10.37   0
  -2  -8   4 1204.23   10.37   0
  -2   8  -4 1281.25    8.66   0
   2   8   4 1303.71   10.57   0
   2   8   4 1263.18    4.72   0
   2  -8   4 1300.45   10.06   0
  -2   8   4 1453.30    8.01   0
   2   8  -4 1303.64    6.60   0
  -2  -8  -4 1322.62    9.91   0
   2  -8   4 1285.56    7.89   0
  -2   8   4 1297.68   10.76   0
   3  -8  -4 1290.87   12.46   0
   3  -8   4 1152.19   10.36   0
  -3   8   4 1220.10   10.82   0
   3   8  -4 1155.57    5.72   0
   4   8   4  753.62   10.01   0
  -4  -8   4  680.13    9.73   0
  -4   8  -4  735.31    9.50   0
   4  -8  -4  688.32    9.90   0
  -4  -8   4  656.30    8.04   0
  -4   8  -4  696.68   12.03   0
  -4  -8   4  674.05    3.90   0
   4   8  -4  719.17    4.44   0
  -4   8   4  773.01   10.08   0
   4  -8   4  739.39    8.83   0
  -4  -8  -4  742.98    9.17   0
  -5   8  -4  505.61    9.63   0
   5  -8  -4  496.47    9.81   0
  -5  -8   4  472.25    3.69   0
  -5   8  -4  528.79   11.82   0
  -5   8   4  488.84    9.82   0
   5  -8   4  444.65    7.61   0
   6  -8  -4  346.96    9.99   0
  -6  -8   4  337.67    9.57   0
  -6   8  -4  392.32    8.45   0
  -6  -8   4  323.10    7.51   0
  -6  -8   4  349.54    3.72   0
  -6   8  -4  369.40    9.80   0
  -6  -8   4  388.98    3.84   0
   6   8   4  376.01    9.64   0
  -6  -8  -4  352.72   10.20   0
  -6   8   4  358.67   12.07   0
   6  -8   4  342.76    7.99   0
  -7  -8   4   96.91    9.09   0
  -7  -8   4   73.89    8.46   0
  -7  -8   4   89.32    3.77   0
  -7   8  -4  112.50    8.25   0
  -7   8  -4   80.51    9.39   0
   7   8   4   99.31    9.32   0
  -7  -8   4   90.94    3.43   0
   7  -8  -4   85.89    9.74   0
  -7   8   4  117.38    9.97   0
   7  -8   4  125.83    9.93   0
  -7  -8  -4  135.44    8.43   0
  -8  -8   4   33.04    9.30   0
  -8  -8   4   20.81    6.88   0
   8   8   4   55.34    9.34   0
   8  -8  -4   52.14    9.91   0
  -8   8  -4   25.97    9.61   0
  -8   8  -4   16.83   10.83   0
  -8  -8   4   29.62    3.64   0
  -8  -8   4   29.07    3.94   0
  -8  -8  -4   65.10   10.11   0
  -8   8   4   34.71   10.06   0
   8  -8   4   49.58    8.66   0
  -9  -8   4   92.37    9.95   0
  -9  -8   4  104.99    7.13   0
  -9   8  -4  114.20    9.83   0
   9  -8  -4  103.29    8.24   0
  -9   8  -4  108.82   10.04   0
  -9  -8   4   99.14    4.19   0
   9   8   4  109.22   12.69   0
  -9  -8   4  100.01    4.21   0
   9  -8  -4  120.60   10.86   0
  -9  -8  -4  108.46   11.08   0
  -9   8   4   96.32   10.81   0
 -10  -8   4   15.84   10.04   0
 -10  -8   4   40.66    4.67   0
 -10   8  -4   36.20   10.69   0
 -10   8  -4   32.74   13.08   0
  10  -8  -4   35.97   11.40   0
 -10  -8   4   36.44    8.82   0
 -10  -8   4   34.83    4.69   0
  10  -8  -4   22.02    8.41   0
 -10   8   4   20.54   11.45   0
 -10  -8  -4   28.78   10.69   0
  10  -8   4   38.35   10.62   0
 -10  -8  -4   34.95    9.43   0
 -11  -8   4  138.41    5.35   0
 -11  -8   4  128.07    9.69   0
 -11  -8   4  151.12    5.02   0
  11  -8  -4  164.16   12.29   0
 -11  -8   4  137.24   10.78   0
 -11  -8  -4  169.71    8.77   0
 -11  -8  -4  212.05   10.30   0
  11  -8   4  131.93    4.13   0
 -11   8   4  178.41   12.28   0
 -11  -8  -4  177.71   11.56   0
  11  -8   4  162.37    4.60   0
   0  -9   4  111.74    4.95   0
   0   9   4  131.61    5.30   0
   0  -9   4  123.74    7.49   0
   0   9  -4  140.75    6.11   0
   0   9  -4  120.22    8.23   0
  -1   9  -4  290.79    8.79   0
   1   9   4  274.04    5.30   0
   1   9   4  267.87    9.34   0
   1  -9  -4  267.65    9.02   0
  -1  -9   4  243.98    7.63   0
  -1   9  -4  279.50    7.10   0
  -1   9   4  249.23   11.19   0
   1  -9   4  235.15    5.96   0
  -1   9   4  265.42    6.11   0
   1  -9   4  229.30    7.96   0
  -1  -9  -4  251.90   10.44   0
  -2   9  -4  133.63    8.91   0
  -2  -9   4  129.24    4.56   0
  -2  -9   4  128.73    7.08   0
  -2   9  -4  152.48    7.66   0
   2   9   4  145.32    8.83   0
   2   9   4  134.27    4.36   0
   2  -9   4  121.56    8.05   0
  -2  -9  -4  126.56    9.93   0
   2  -9   4  113.71    5.38   0
   3  -9  -4 1152.60   11.17   0
  -3   9  -4 1225.83   10.08   0
  -3   9  -4 1258.06   11.57   0
   3   9   4 1245.15   11.32   0
  -3   9   4 1082.66   11.27   0
  -3   9   4 1151.74    7.90   0
   3  -9   4 1012.40   10.34   0
  -3  -9  -4 1056.16   10.16   0
   3  -9   4 1026.21    7.80   0
  -4  -9   4   22.69    3.76   0
   4   9   4   43.07    8.81   0
  -4   9  -4   27.88   11.45   0
  -4  -9   4   40.29    8.47   0
  -4   9  -4   19.45    8.31   0
  -4   9   4   62.59    7.60   0
  -4  -9  -4   55.14    7.95   0
   4  -9   4   47.38    6.18   0
   4   9  -4   49.72    4.34   0
   5  -9  -4  592.84   10.46   0
  -5  -9   4  588.36   10.29   0
   5   9   4  650.10   12.54   0
  -5  -9   4  580.09    4.07   0
  -5   9  -4  645.04   12.89   0
  -5  -9   4  528.00    9.36   0
  -5   9  -4  652.73    8.77   0
  -5   9   4  622.49    7.99   0
  -5  -9  -4  584.36    9.36   0
   5  -9   4  562.40    8.12   0
  -5   9   4  593.58   10.70   0
  -6  -9   4  548.48    4.14   0
  -6   9  -4  613.52    9.51   0
  -6   9  -4  600.49   11.06   0
  -6  -9   4  611.83    4.60   0
   6   9   4  592.27   10.88   0
   6  -9  -4  568.84   10.87   0
  -6  -9   4  515.28   10.50   0
  -6  -9   4  492.85    7.82   0
  -6  -9  -4  627.31    9.82   0
  -6   9   4  673.87    8.77   0
  -6   9   4  614.45   11.15   0
   6  -9   4  604.76   10.63   0
  -7  -9   4   39.11    6.82   0
  -7  -9   4   33.09   11.48   0
   7   9   4    7.35   11.49   0
  -7  -9   4   28.30    3.35   0
  -7   9  -4    0.66   10.77   0
  -7   9  -4   45.48    9.95   0
  -7  -9   4   30.12    3.81   0
   7  -9  -4   31.03   10.16   0
  -7  -9  -4   12.06    8.22   0
  -7   9   4   26.83    7.89   0
  -7   9   4   17.98   10.40   0
   7  -9   4   28.64    8.30   0
  -8  -9   4  513.36   11.23   0
   8   9   4  521.37   13.53   0
  -8  -9   4  490.28    4.09   0
  -8  -9   4  366.22    9.11   0
  -8   9  -4  524.97   11.43   0
  -8   9  -4  553.76   12.37   0
  -8  -9   4  507.35    4.26   0
   8  -9  -4  496.22   13.96   0
  -8  -9  -4  563.79   10.16   0
  -8   9   4  590.85   10.00   0
  -8   9   4  558.47   11.93   0
   8  -9   4  526.01   10.38   0
  -9  -9   4   48.30   10.37   0
  -9   9  -4   73.15   10.83   0
  -9  -9   4   63.81    3.85   0
  -9  -9   4   60.20    8.81   0
  -9   9  -4   82.47   10.23   0
   9   9   4   67.71   10.86   0
  -9  -9   4   64.08    3.64   0
   9  -9  -4   67.15   11.54   0
   9  -9  -4   66.97   10.79   0
  -9   9   4   78.91   11.21   0
  -9   9   4   71.98   11.60   0
   9  -9   4   82.90   12.12   0
 -10  -9   4  457.71   11.96   0
 -10  -9   4  416.24    4.37   0
 -10   9  -4  509.31   12.33   0
 -10   9  -4  465.96   14.91   0
 -10  -9   4  462.33    4.63   0
 -10  -9   4  387.62    8.40   0
  10  -9  -4  430.31   12.13   0
  10  -9  -4  447.91   13.46   0
 -10  -9  -4  517.66   12.83   0
 -10   9   4  505.88   11.20   0
 -10   9   4  487.55   13.19   0
  10  -9   4  512.72   12.11   0
   0  10  -4   -2.37    8.33   0
   0 -10   4   17.13    5.37   0
   0  10   4    2.82    5.57   0
   0  10   4    4.44    9.26   0
   0 -10  -4    5.99    8.73   0
   0 -10   4    9.45    7.48   0
   0  10  -4   21.22    6.72   0
   1  10   4  914.06    6.71   0
   1 -10  -4  909.88   10.91   0
   1  10   4  939.52   13.11   0
  -1 -10   4  839.68    8.94   0
  -1 -10   4  899.36    6.25   0
  -1  10   4  940.37   11.45   0
   1  10  -4  917.74    9.87   0
  -1  10   4  958.69    7.95   0
  -1 -10  -4  944.32   10.55   0
   1  10  -4  946.73    7.62   0
  -2 -10   4   74.04    4.42   0
   2  10   4   69.41    4.20   0
  -2  10  -4   91.31    9.03   0
  -2 -10   4   65.37    7.04   0
   2  10   4   78.94    9.19   0
  -2  10  -4   76.97    7.93   0
   2 -10  -4   74.45    9.14   0
  -2  10   4   46.96   11.76   0
  -2  10   4   73.83    6.92   0
  -2 -10  -4   77.35    8.32   0
   2 -10   4   59.14    8.09   0
   2 -10   4   60.87    6.74   0
  -3 -10   4  348.41    4.87   0
   3 -10  -4  349.31   10.04   0
  -3  10  -4  397.81   10.31   0
  -3 -10   4  319.29    7.40   0
  -3  10  -4  376.13    7.59   0
  -3  10   4  340.38   10.41   0
   3  10  -4  361.98    5.89   0
  -3  10   4  385.35    8.25   0
  -4  10  -4  105.09   12.02   0
   4 -10  -4   82.65    9.67   0
   4  10   4   68.01    9.71   0
  -4 -10   4   83.88    8.45   0
  -4  10  -4   91.50    7.65   0
  -4 -10   4   84.49    4.45   0
  -4  10   4   68.33    6.75   0
   4  10  -4   57.02    4.59   0
  -4 -10  -4   72.15    8.60   0
   4 -10   4   66.50    8.14   0
  -4  10   4   45.76    9.97   0
   5 -10  -4  374.69   10.48   0
  -5 -10   4  390.67   10.26   0
  -5 -10   4  371.33    4.31   0
  -5 -10   4  336.41    7.46   0
  -5  10  -4  411.99   10.66   0
  -5  10  -4  417.15   11.15   0
   5  10  -4  335.05    4.72   0
  -5  10   4  355.59    8.19   0
   5 -10   4  318.59    8.14   0
  -5  10   4  328.20   10.74   0
  -6 -10   4  224.00   10.23   0
  -6 -10   4  225.01    3.97   0
   6 -10  -4  221.49   10.71   0
  -6  10  -4  260.48   13.17   0
  -6 -10   4   70.88    6.50   0
  -6  10  -4  232.91    9.01   0
  -6 -10   4  240.24    4.50   0
   6  10   4  251.28   10.48   0
  -6  10   4  325.22    8.47   0
   6 -10   4  293.43    8.54   0
  -6  10   4  298.65   11.11   0
  -6 -10  -4  288.06    9.31   0
  -7 -10   4   60.08    9.91   0
   7  10   4   62.05   10.20   0
  -7 -10   4   64.60    3.44   0
  -7  10  -4   78.28   11.01   0
  -7  10  -4   64.89   11.08   0
  -7 -10   4   62.97    3.64   0
  -7 -10   4   53.48    8.48   0
   7 -10  -4   58.33   10.53   0
  -7  10   4   78.82   10.19   0
  -7  10   4   95.22   10.96   0
   7 -10   4   83.85    8.56   0
  -7 -10  -4  104.92   10.92   0
  -8 -10   4  160.01   11.12   0
  -8 -10   4  168.38    3.53   0
   8  10   4  161.70   13.29   0
  -8  10  -4  204.66   10.21   0
  -8 -10   4  144.88    8.78   0
  -8  10  -4  186.35   11.33   0
  -8 -10   4  162.60    3.56   0
   8 -10  -4  177.87   11.69   0
  -8  10   4  174.45    9.56   0
  -8  10   4  152.14   11.89   0
   8 -10   4  166.74    9.54   0
  -8 -10  -4  162.87    9.64   0
   9  10   4   23.20   11.19   0
  -9 -10   4   18.72   13.54   0
  -9 -10   4   14.35    3.43   0
  -9  10  -4   24.62   10.85   0
  -9  10  -4   25.01   11.43   0
  -9 -10   4   17.89    3.40   0
   9 -10  -4   18.34    9.60   0
   9 -10  -4   10.59   11.92   0
  -9 -10   4   16.37    8.72   0
  -9  10   4    3.83   12.07   0
  -9  10   4   34.78   14.67   0
   9 -10   4   17.85   10.46   0
  -9 -10  -4   21.77   11.65   0
   0  11  -4   -5.11   10.57   0
   0  11   4   25.81   11.83   0
   0  11   4   12.76    6.04   0
   0  11  -4   12.04    7.18   0
   0 -11  -4    4.41    8.96   0
   0 -11   4   -0.90    7.68   0
   0 -11   4    7.64    5.79   0
  -1  11  -4  230.02   11.17   0
   1  11   4  199.54    6.78   0
  -1 -11   4  198.47    5.72   0
   1 -11  -4  212.58    9.82   0
   1  11   4  214.02   12.14   0
  -1 -11   4  169.43    7.72   0
  -1  11  -4  206.07    8.37   0
   1  11  -4  198.53    8.71   0
   1 -11   4  182.29   10.02   0
  -1  11   4  212.07    7.13   0
  -1 -11  -4  234.93   11.18   0
  -1  11   4  199.82   10.52   0
   1 -11   4  199.74    6.98   0
   1  11  -4  204.31    7.96   0
   2  11   4   17.78    4.26   0
  -2  11  -4   15.53    9.42   0
   2 -11  -4   24.11    9.53   0
  -2 -11   4   12.60    7.03   0
   2  11   4   -3.38    9.80   0
  -2  11  -4   20.52    8.24   0
  -2 -11   4    9.68    5.44   0
  -2 -11  -4    0.40   10.72   0
  -2  11   4    3.46    7.65   0
   2 -11   4    8.32    6.97   0
  -2  11   4    9.62   12.40   0
  -3 -11   4   79.74    4.96   0
   3 -11  -4   76.09    9.97   0
  -3  11  -4   79.77    7.53   0
   3  11   4   80.72   12.17   0
  -3  11  -4   79.72   10.08   0
  -3  11   4   60.56   10.40   0
  -3  11   4   52.87    8.27   0
  -3 -11  -4   45.71    8.86   0
   3 -11   4   48.48    7.92   0
   3  11  -4   47.77    6.01   0
  -4 -11   4  291.08    5.29   0
   4 -11  -4  282.16   10.59   0
  -4  11  -4  329.44   10.91   0
   4  11   4  324.05   10.56   0
  -4 -11   4  149.61    8.40   0
  -4  11  -4  324.05    8.60   0
  -4  11   4  363.27    9.52   0
  -4 -11  -4  305.84    9.32   0
   4 -11   4  305.72    7.63   0
  -4  11   4  315.04   11.17   0
   4  11  -4  307.38    5.66   0
  -5 -11   4  129.22    4.48   0
   5  11   4  122.49   10.63   0
   5 -11  -4  142.60   10.33   0
  -5 -11   4  119.55   10.32   0
  -5  11  -4  143.35   10.97   0
  -5 -11   4  114.72    8.28   0
  -5  11  -4  135.80    8.83   0
  -5  11   4  151.83    9.82   0
  -5  11   4  131.21   10.90   0
  -5 -11  -4  132.20    9.19   0
   5 -11   4  117.56    7.85   0
   5  11  -4  128.15    5.07   0
  -6 -11   4  206.09    4.33   0
  -6 -11   4  210.29   12.94   0
  -6  11  -4  223.99   11.59   0
  -6 -11   4  155.44    8.54   0
  -6  11  -4  239.14    9.43   0
   6 -11  -4  204.74   11.12   0
   6  11   4  238.18   12.96   0
  -6  11   4  218.52    8.73   0
  -6 -11  -4  236.93    9.42   0
   6 -11   4  219.65   10.29   0
  -6  11   4  202.76   11.52   0
   7  11   4  327.37   11.51   0
  -7 -11   4  297.25   11.43   0
  -7 -11   4  299.63    4.01   0
  -7  11  -4  318.44   11.98   0
  -7 -11   4  223.75    8.96   0
  -7  11  -4  353.46   10.60   0
  -7 -11   4  281.00    4.36   0
   7 -11  -4  317.78   11.90   0
  -7  11   4  352.81    9.65   0
   7 -11   4  316.50    9.67   0
  -7  11   4  292.48   14.61   0
  -7 -11  -4  353.73   12.19   0
  -8 -11   4  269.99   11.92   0
  -8  11  -4  269.07   12.61   0
   8 -11  -4  302.21   12.65   0
  -8 -11   4  194.62    8.75   0
  -8  11  -4  333.92   11.26   0
   8  11   4  271.55   11.80   0
  -8 -11   4  244.13    3.42   0
  -8 -11   4  263.34    3.47   0
  -8  11   4  287.50   12.48   0
  -8 -11  -4  305.74   12.44   0
   8 -11   4  304.79   12.66   0
  -8  11   4  297.24   12.80   0
   0  12  -4 1679.17    9.74   0
   0  12  -4 1677.74   12.62   0
   0  12   4 1634.02    9.48   0
   0  12   4 1648.25   14.06   0
   0 -12  -4 1643.03   13.04   0
   0 -12   4 1322.85   11.16   0
   0 -12   4 1638.26    9.20   0
   1 -12  -4  708.36   11.33   0
  -1  12  -4  728.40   12.92   0
  -1 -12   4  725.90    7.83   0
   1  12   4  677.45    7.57   0
   1  12   4  688.40   12.24   0
  -1  12  -4  743.88    8.58   0
  -1 -12   4  567.85   10.56   0
  -1 -12  -4  679.75   11.27   0
   1  12  -4  666.07    8.29   0
  -1  12   4  674.13   12.06   0
  -1  12   4  701.96    8.80   0
  -2  12  -4  492.69   11.02   0
  -2 -12   4  361.00    9.80   0
   2 -12  -4  439.42   10.90   0
   2  12   4  450.17   11.40   0
  -2  12  -4  474.35    8.57   0
  -2 -12   4  444.72    6.06   0
  -2  12   4  448.31    7.62   0
  -2 -12  -4  431.89   10.30   0
  -2  12   4  438.33   11.55   0
   2 -12   4  425.56    8.47   0
   3 -12  -4  131.92   10.68   0
  -3 -12   4  114.35    8.82   0
  -3  12  -4  147.45    8.27   0
   3  12   4  135.75   10.70   0
  -3  12  -4  143.50   10.50   0
  -3 -12   4  129.27    4.93   0
  -3  12   4  131.40   11.20   0
  -3  12   4  108.67    9.00   0
  -3 -12  -4  106.77    9.54   0
   3 -12   4  123.07    8.52   0
  -4  12  -4  158.12   11.20   0
  -4 -12   4  113.90    7.15   0
   4  12   4  150.40   13.24   0
  -4  12  -4  163.84    8.99   0
   4 -12  -4  146.54   10.79   0
  -4 -12   4  151.55    5.43   0
  -4  12   4  125.31    9.84   0
   4  12  -4  122.24    5.70   0
  -4 -12  -4  127.74   11.66   0
   4 -12   4  122.98    9.37   0
  -4  12   4  130.78   11.38   0
   5 -12  -4  148.85   11.30   0
   5  12   4  177.64   11.27   0
  -5  12  -4  181.54   14.21   0
  -5 -12   4  152.25    4.91   0
  -5 -12   4  116.14    8.52   0
  -5  12  -4  169.07   11.37   0
  -5 -12   4  149.51   13.28   0
  -5  12   4  156.57   11.92   0
  -5  12   4  179.72    8.88   0
  -5 -12  -4  151.83   11.85   0
   5 -12   4  153.35    8.33   0
   5  12  -4  160.87    5.65   0
   6 -12  -4   39.86   11.47   0
  -6 -12   4   40.08    4.20   0
  -6 -12   4   34.08   11.09   0
  -6  12  -4   34.34   11.64   0
  -6 -12   4   41.44    8.27   0
  -6  12  -4   59.67    9.69   0
   6  12   4   53.53   13.46   0
  -6  12   4   37.11   11.06   0
  -6 -12  -4   49.15    9.55   0
   6 -12   4   52.31   10.60   0
  -6  12   4   52.43   11.90   0
  -7 -12   4   54.88    3.48   0
  -7 -12   4   50.69   11.43   0
   7  12   4   66.44   11.21   0
  -7  12  -4   47.34   11.92   0
  -7 -12   4   23.96    8.13   0
  -7  12  -4   59.28   10.38   0
  -7 -12   4   48.45    3.88   0
   7 -12  -4   59.65   11.75   0
  -7  12   4   60.86   12.27   0
  -7  12   4   59.31   11.70   0
  -7 -12  -4   57.08   11.97   0
   7 -12   4   69.09    9.52   0
   0 -13   4  231.76    7.32   0
   0  13  -4  217.96   10.07   0
   0 -13  -4  222.71   10.49   0
   0  13  -4  228.17    8.83   0
   0  13   4  199.77    7.15   0
   0  13   4  222.94   11.33   0
  -1  13  -4    1.64    8.94   0
  -1  13  -4   -0.73   12.10   0
   1  13   4    7.34    6.34   0
   1 -13  -4   28.88   12.58   0
   1  13   4    9.61   10.82   0
  -1 -13   4   -1.17    7.80   0
  -1 -13   4    2.18    6.32   0
   1  13  -4    8.12    7.62   0
  -1  13   4    4.01   10.94   0
  -1  13   4   -0.21    7.96   0
  -1 -13  -4   10.88    9.93   0
   1 -13   4    8.55    6.03   0
  -2  13  -4  105.62   12.95   0
  -2  13  -4  110.25    9.77   0
  -2 -13   4   64.70    9.49   0
  -2 -13   4  117.95    6.73   0
   2  13   4  116.01   11.14   0
   2 -13  -4  112.25   10.80   0
  -2  13   4  102.06   11.53   0
  -2 -13  -4   92.93   10.12   0
  -2  13   4   92.44    8.81   0
   2 -13   4   94.49    8.24   0
   3 -13  -4   93.63   10.71   0
  -3  13  -4   93.21   10.89   0
   3  13   4   89.40   10.94   0
  -3 -13   4   52.69    7.44   0
  -3  13  -4  107.35   10.49   0
  -3 -13   4   92.69    5.97   0
   3 -13   4   90.55    8.96   0
  -3  13   4   82.94    7.99   0
  -3 -13  -4   88.67    9.91   0
  -3  13   4   86.31   11.58   0
   4 -13  -4   80.93   11.37   0
   4  13   4   82.52   11.10   0
  -4  13  -4  105.61   14.12   0
  -4 -13   4   66.26    8.74   0
  -4  13  -4  115.90   11.26   0
  -4 -13   4  103.44    5.28   0
  -4  13   4   78.38   10.43   0
  -4 -13  -4   79.06    9.97   0
   4  13  -4   90.64    6.25   0
   4 -13   4  102.87    8.06   0
  -4  13   4   98.89   12.17   0
  -5  13  -4  262.10   12.78   0
   5  13   4  267.68   14.65   0
  -5  13  -4  307.07   10.38   0
   5 -13  -4  246.55   12.25   0
  -5  13   4  264.35    9.76   0
  -5 -13  -4  269.72   10.74   0
  -5  13   4  292.14   15.65   0
   5 -13   4  273.95   11.25   0
  -1   0   5 1008.13    5.34   0
   1   0   5  995.34    7.86   0
   1   0   5  960.92    4.39   0
   1   0   5  948.88    5.13   0
  -1   0   5  984.75    4.68   0
  -1   0  -5  947.67    5.62   0
   1   0  -5 1006.32    5.83   0
   1   0  -5 1009.84    5.26   0
  -1   0  -5  973.55    4.37   0
  -2   0  -5  184.20    4.91   0
   2   0   5  194.15    5.35   0
  -2   0  -5  186.04    6.11   0
  -2   0   5  193.32    3.52   0
   2   0   5  181.02    7.17   0
   2   0  -5  203.07    4.49   0
  -2   0   5  203.64    4.56   0
   2   0  -5  198.03    4.51   0
  -2   0  -5  187.39    3.35   0
  -3   0   5 1135.83    6.13   0
   3   0  -5 1137.44    5.31   0
   3   0   5 1121.40    6.19   0
   3   0   5 1094.84    7.35   0
  -3   0  -5 1138.71    6.54   0
  -3   0   5 1126.97    4.72   0
   3   0  -5 1162.33    6.08   0
  -3   0  -5 1104.92    3.78   0
   4   0  -5  848.91    4.86   0
  -4   0  -5  872.14    6.36   0
   4   0   5  860.45    6.26   0
  -4   0  -5  864.15    6.80   0
  -4   0   5  846.79    4.82   0
  -4   0   5  882.82    6.07   0
   4   0  -5  886.07    6.08   0
   5   0  -5  107.82    5.14   0
  -5   0   5  106.03    6.14   0
  -5   0  -5  123.90    5.41   0
   5   0  -5  106.56    4.22   0
  -5   0   5  107.27    5.18   0
  -5   0  -5  116.97    7.28   0
  -5   0  -5  118.43    6.04   0
  -6   0  -5  450.74    6.96   0
   6   0  -5  441.46    6.06   0
  -6   0  -5  465.84    6.20   0
   6   0  -5  456.06    5.03   0
  -6   0   5  451.05    5.49   0
  -6   0  -5  495.60    7.06   0
  -6   0   5  447.82    5.94   0
  -7   0  -5   25.44    8.13   0
  -7   0  -5   31.74    6.40   0
  -7   0   5   32.85    5.51   0
  -7   0  -5   26.25    6.77   0
   7   0  -5   36.35    5.41   0
   7   0  -5   42.90    5.02   0
  -7   0   5   35.04    5.34   0
  -8   0  -5 2313.24    9.39   0
   8   0  -5 2369.69   10.80   0
  -8   0  -5 2211.57   11.31   0
  -8   0   5 2249.73    9.36   0
  -8   0  -5 2414.66   11.72   0
   8   0  -5 2328.18    9.05   0
   9   0  -5  213.72    7.89   0
  -9   0  -5  235.75    9.79   0
  -9   0   5  211.78    6.97   0
   9   0  -5  233.55    5.50   0
  -9   0  -5  230.27    8.51   0
  -9   0  -5  233.48    7.53   0
 -10   0  -5 1814.27   11.99   0
 -10   0   5 1773.76   10.42   0
 -10   0  -5 1924.45   10.99   0
  10   0  -5 2030.41   10.49   0
  10   0  -5 1780.13   10.03   0
 -10   0  -5 1959.19   12.55   0
 -11   0  -5   10.85    8.10   0
 -11   0  -5   17.41    9.28   0
 -11   0  -5   24.79    8.86   0
 -13   0  -5  142.95   11.23   0
 -13   0  -5  139.46    9.87   0
   0  -1  -5 1486.45    5.38   0
   0  -1   5 1452.12    5.54   0
   0   1  -5 1480.96    6.14   0
   0  -1   5 1523.53    4.78   0
   0   1   5 1452.98    5.78   0
   0  -1  -5 1457.16    6.52   0
  -1   1  -5 4485.35    7.92   0
   1   1   5 4519.84    9.11   0
  -1   1  -5 4403.55    8.10   0
   1  -1  -5 4538.49    8.42   0
   1   1   5 4420.38    8.82   0
  -1  -1   5 4571.56    6.07   0
   1  -1  -5 4532.70    9.33   0
  -1  -1   5 4542.23    9.25   0
   1   1  -5 4557.68    8.73   0
   1   1  -5 4481.02    7.42   0
   1  -1   5 4366.86   10.94   0
  -1   1   5 4384.84    8.52   0
  -1  -1  -5 4370.64    9.48   0
   1  -1   5 4543.37    7.89   0
   1  -1   5 4452.59    7.83   0
  -1  -1  -5 4377.20    7.23   0
  -2   1  -5  407.47    3.82   0
   2   1   5  390.26    6.21   0
   2  -1  -5  426.35    5.70   0
   2   1   5  418.13    5.19   0
   2  -1  -5  439.44    6.22   0
  -2   1  -5  488.23    4.71   0
  -2   1  -5  402.21    4.88   0
  -2  -1   5  420.34    3.38   0
  -2   1  -5  426.92    6.48   0
  -2  -1   5  407.32    5.03   0
   2  -1   5  357.81    3.66   0
  -2   1   5  373.30    4.21   0
   2  -1   5  359.71    6.93   0
   2   1  -5  394.97    3.86   0
   2   1  -5  365.90    4.97   0
  -2  -1  -5  365.72    5.55   0
  -2  -1  -5  370.62    3.75   0
  -3   1  -5 2811.47   10.25   0
  -3   1  -5 2764.70    8.28   0
  -3   1  -5 2683.31    5.40   0
   3  -1  -5 2800.04    8.27   0
   3   1   5 2610.76    7.63   0
  -3  -1   5 2719.50    8.16   0
  -3  -1   5 2798.70    4.98   0
  -3   1  -5 3141.23    8.26   0
   3   1   5 2776.80    8.46   0
   3  -1  -5 2829.61    7.96   0
   3   1  -5 2726.33    8.74   0
  -3  -1  -5 2696.72    9.39   0
   3  -1   5 2569.44    5.01   0
   3   1  -5 2647.95    5.32   0
  -3   1   5 2605.73    7.25   0
   3  -1   5 2548.98    8.99   0
  -3  -1  -5 2609.50    5.16   0
  -3  -1  -5 2763.67    7.54   0
   4  -1  -5   28.09    5.11   0
   4   1   5   29.33    5.44   0
   4   1   5   30.74    4.12   0
  -4  -1   5   23.17    4.92   0
  -4   1  -5   12.89    5.05   0
  -4  -1   5   24.04    3.47   0
  -4   1  -5   26.84    7.07   0
   4  -1  -5   34.43    4.71   0
  -4  -1  -5   80.63    5.15   0
  -4  -1  -5   69.46    5.72   0
   4   1  -5   71.38    2.98   0
  -4  -1  -5   75.28    2.56   0
   4  -1   5   65.25    5.21   0
  -4   1   5   64.14    4.92   0
   4   1  -5   78.56    5.05   0
  -5   1  -5  677.06    7.90   0
  -5  -1   5  647.89    6.23   0
  -5   1  -5  646.10    6.77   0
  -5  -1   5  643.28    4.46   0
   5  -1  -5  683.18    6.10   0
   5  -1  -5  628.79    6.02   0
  -5   1  -5  726.62    6.84   0
   5   1  -5  482.98    3.54   0
   5   1  -5  492.98    6.07   0
  -5  -1  -5  443.69    6.79   0
  -5   1   5  484.01    5.93   0
   5  -1   5  507.37    6.63   0
  -5  -1  -5  494.13    6.21   0
  -5  -1  -5  485.10    2.72   0
   6  -1  -5  382.84    6.04   0
  -6   1  -5  410.97    7.84   0
  -6   1  -5  379.19    6.75   0
  -6  -1   5  393.62    6.08   0
   6  -1  -5  406.90    6.99   0
  -6  -1  -5  457.85    1.71   0
  -6  -1  -5  507.00    6.39   0
  -6   1   5  443.06    6.45   0
  -6  -1  -5  467.87    8.79   0
  -6  -1  -5  516.02    7.65   0
   6   1  -5  486.82    4.70   0
  -7  -1   5  176.68    4.97   0
  -7  -1   5  179.58    7.00   0
   7  -1  -5  180.19    5.06   0
  -7   1  -5  178.35    6.95   0
  -7   1  -5  203.89    8.44   0
  -7   1  -5  189.09    6.44   0
   7  -1  -5  176.81    5.62   0
   7   1  -5  184.45    6.00   0
  -7   1   5  182.44    6.60   0
  -7  -1  -5  230.71    7.58   0
   7   1  -5  210.86    5.17   0
   8  -1  -5  464.97    7.97   0
  -8  -1   5  487.29    6.03   0
   8  -1  -5  482.25    7.28   0
  -8  -1  -5  546.06    6.98   0
  -8   1   5  539.72    6.78   0
  -8  -1  -5  611.32    8.77   0
  -8  -1  -5  527.20    9.93   0
  -9  -1   5   44.73    6.09   0
  -9  -1   5   55.59    4.92   0
  -9   1  -5   53.03    8.12   0
   9  -1  -5   50.60    6.08   0
  -9   1  -5   59.64    7.97   0
   9  -1  -5   58.46    7.12   0
  -9   1  -5   59.05    9.88   0
   9   1  -5   25.69    6.25   0
  -9   1   5   31.35    7.53   0
   9   1  -5   38.46    5.69   0
 -10  -1   5  257.20    6.84   0
 -10   1  -5  272.90    7.33   0
 -10   1  -5  234.42    8.89   0
  10  -1  -5  267.67    8.15   0
  10  -1  -5  249.73    7.10   0
 -10   1   5  245.39    8.46   0
 -10  -1  -5  288.65    7.40   0
 -10  -1  -5  258.92    8.99   0
 -10  -1  -5  284.13    9.45   0
 -11  -1   5   46.15    7.25   0
 -11  -1   5   47.31    6.78   0
 -11   1  -5   55.14    7.43   0
  11  -1  -5   51.31    6.96   0
  11  -1  -5   45.16    6.94   0
 -11   1  -5   52.65    9.39   0
 -11   1  -5   42.63    9.05   0
 -11   1   5   81.19    8.79   0
 -11  -1  -5   76.21    9.12   0
 -11  -1  -5   78.74    9.66   0
  12  -1  -5  247.70    9.19   0
 -12  -1   5  220.07    8.40   0
 -12   1  -5  264.75    8.45   0
 -12  -1   5  244.80    7.93   0
 -12   1  -5  235.03   10.45   0
 -12   1  -5  256.93   10.90   0
  12  -1  -5  279.02    9.97   0
 -12   1   5  178.95   10.06   0
 -12  -1  -5  227.41    8.59   0
 -12  -1  -5  205.89   11.07   0
 -12  -1  -5  217.82   10.42   0
 -13   1  -5  169.93   11.18   0
  13  -1  -5  145.00    9.81   0
 -13  -1   5  168.25    8.40   0
 -13  -1   5  150.47    8.93   0
 -13   1  -5  168.48    8.83   0
  13  -1  -5  185.93   10.55   0
 -13   1  -5  138.03   14.04   0
 -13  -1  -5  188.11    9.33   0
 -13  -1  -5  175.55   11.37   0
 -13  -1  -5  202.28   10.98   0
 -13   1   5  160.16   10.74   0
   0  -2  -5  622.42    4.63   0
   0   2  -5  642.31    4.35   0
   0  -2   5  627.54    8.64   0
   0  -2  -5  618.96    6.36   0
   0   2  -5  633.75    5.81   0
   0   2   5  636.95    5.56   0
   0  -2   5  602.24    4.83   0
   1   2   5  777.24    5.17   0
  -1   2  -5  773.71    4.73   0
  -1   2  -5  795.86    7.43   0
  -1  -2   5  801.23    7.03   0
  -1  -2   5  734.31    5.51   0
  -1   2  -5  871.65    4.15   0
  -1   2  -5  796.16    5.00   0
   1  -2  -5  768.59    5.19   0
   1   2   5  773.29    5.93   0
  -1   2   5  724.20    6.42   0
   1  -2   5  717.03    9.29   0
   1   2  -5  756.98    3.82   0
   1   2  -5  866.16    3.16   0
   1  -2   5  713.04    4.50   0
  -1  -2  -5  740.47    7.43   0
   1   2  -5  757.72    6.41   0
  -2   2  -5 1066.87    7.75   0
   2   2   5 1073.91    6.58   0
   2  -2  -5 1103.45    7.95   0
  -2   2  -5 1060.55    5.61   0
   2  -2  -5 1070.46    5.82   0
  -2   2  -5 1183.99    5.31   0
  -2  -2   5 1147.01    2.45   0
  -2  -2   5 1024.45    6.19   0
  -2   2   5 1159.01    6.87   0
   2   2  -5 1184.69    6.34   0
   2   2  -5 1215.43    3.02   0
  -2  -2  -5 1147.03    7.06   0
   2  -2   5 1173.28    8.29   0
   2  -2   5 1133.02    4.90   0
   3  -2  -5  694.60    5.70   0
   3   2   5  683.64    6.49   0
  -3   2  -5  662.24    6.44   0
  -3   2  -5  705.80    8.48   0
   3  -2  -5  667.46    6.24   0
  -3  -2   5  667.47    5.91   0
  -3  -2   5  721.84    2.03   0
  -3   2  -5  769.75    6.19   0
   3   2  -5  761.67    1.93   0
   3  -2   5  670.67    3.77   0
   3  -2   5  693.66    7.05   0
  -3   2   5  716.45    5.53   0
  -3  -2  -5  719.97    6.78   0
   3   2  -5  737.59    6.91   0
  -4  -2   5  396.87    2.36   0
   4  -2  -5  396.81    5.95   0
   4  -2  -5  392.45    5.56   0
  -4  -2   5  377.04    5.88   0
   4   2  -5  542.42    6.21   0
  -4  -2  -5  560.82    4.68   0
  -4  -2  -5  553.00    6.61   0
  -4   2   5  509.47    6.56   0
   4   2  -5  583.92    2.37   0
   5   2   5  286.80    6.48   0
  -5   2  -5  338.27    6.92   0
  -5  -2   5  300.63    3.21   0
  -5   2  -5  270.22    6.08   0
  -5   2  -5  310.00    6.03   0
   5  -2  -5  297.21    5.62   0
   5  -2  -5  277.10    6.64   0
  -5  -2   5  302.47    5.97   0
  -5  -2  -5  377.45    7.90   0
   5  -2   5  380.40    6.43   0
   5   2  -5  384.27    6.11   0
  -5  -2  -5  420.87    5.24   0
   5  -2   5  350.09    2.28   0
  -5   2   5  363.37    5.61   0
   5   2  -5  441.74    3.15   0
  -6  -2   5  101.73    3.53   0
  -6   2  -5  117.15    7.93   0
  -6   2  -5  120.60    6.51   0
  -6   2  -5  112.53    7.76   0
   6  -2  -5   95.40    5.60   0
  -6  -2   5  108.71    5.74   0
   6  -2  -5  107.60    5.48   0
   6   2  -5   64.34    5.59   0
  -6  -2  -5   76.56    6.60   0
  -6  -2  -5   68.45    5.65   0
  -6   2   5   71.30    6.95   0
   6   2  -5   81.41    3.31   0
   7  -2  -5  786.12    6.94   0
  -7  -2   5  803.31    4.77   0
  -7   2  -5  813.40    7.92   0
  -7   2  -5  746.71    8.22   0
  -7   2  -5  807.71    8.28   0
  -7  -2   5  780.39    8.51   0
   7  -2  -5  753.40    8.20   0
   7   2  -5  751.81    7.43   0
  -7  -2  -5  791.02    8.59   0
  -7  -2  -5  817.25    7.00   0
  -7   2   5  793.94    7.44   0
  -7  -2  -5  872.74    9.05   0
  -7  -2  -5  759.57    2.59   0
   8  -2  -5  604.20    7.10   0
  -8   2  -5  634.52    8.02   0
   8  -2  -5  564.92    7.00   0
  -8  -2   5  590.46    5.42   0
  -8   2  -5  550.86    8.52   0
  -8  -2   5  582.27    8.56   0
  -8   2  -5  612.72    8.65   0
   8   2  -5  560.35    7.39   0
  -8  -2  -5  621.88    9.24   0
  -8  -2  -5  589.19    8.85   0
  -8  -2  -5  588.43    7.34   0
  -8   2   5  553.85    8.59   0
   9  -2  -5  832.82    7.71   0
  -9   2  -5  790.56    9.61   0
  -9  -2   5  814.77    6.96   0
  -9   2  -5  879.61    9.87   0
  -9  -2   5  885.44    6.71   0
   9  -2  -5  867.07    8.22   0
  -9   2  -5  895.91    9.74   0
  -9  -2   5  838.73    8.03   0
  -9  -2  -5  793.76    9.69   0
  -9  -2  -5  845.16    7.07   0
  -9   2   5  745.70    8.38   0
  -9  -2  -5  815.02   10.20   0
 -10   2  -5  135.99    8.65   0
 -10  -2   5  116.43    6.01   0
 -10   2  -5  133.75    7.73   0
 -10   2  -5  147.44    8.83   0
 -10  -2   5  134.72    6.56   0
  10  -2  -5  143.11    7.17   0
 -10  -2   5  134.96    8.56   0
  10  -2  -5  124.43    6.73   0
 -10   2   5  140.38    7.49   0
 -10  -2  -5  147.52    6.56   0
 -10  -2  -5  142.56   10.73   0
 -10  -2  -5  168.69    9.22   0
  11  -2  -5  610.99    9.57   0
 -11  -2   5  652.63    7.18   0
 -11   2  -5  627.80   10.86   0
 -11  -2   5  551.94    7.38   0
 -11   2  -5  640.90    9.08   0
  11  -2  -5  650.65    9.05   0
 -11   2  -5  574.68   10.56   0
 -11  -2   5  617.81    8.25   0
 -11  -2  -5  659.08   10.63   0
 -11  -2  -5  668.90    8.06   0
 -11   2   5  595.54   10.84   0
 -11  -2  -5  646.35   11.10   0
  12  -2  -5  543.52   10.03   0
 -12  -2   5  489.24    8.18   0
 -12   2  -5  579.35    9.71   0
 -12   2  -5  518.92   11.21   0
 -12  -2   5  571.17    7.89   0
  12  -2  -5  576.40   11.32   0
 -12   2  -5  547.68   13.60   0
 -12  -2  -5  595.41   13.31   0
 -12  -2  -5  583.96    9.62   0
 -12   2   5  526.72   11.46   0
 -12  -2  -5  555.26   14.04   0
 -13  -2   5  306.11    8.15   0
 -13  -2   5  265.94    8.50   0
 -13   2  -5  298.34    9.80   0
 -13   2  -5  281.14   13.94   0
  13  -2  -5  331.52    9.82   0
  13  -2  -5  267.18   10.13   0
 -13   2  -5  291.14   12.02   0
 -13  -2  -5  296.55    9.64   0
 -13   2   5  252.70   11.76   0
   0   3  -5 4726.67    6.80   0
   0   3  -5 4657.69   11.99   0
   0  -3   5 4491.70   13.15   0
   0  -3   5 4285.83    9.25   0
   0   3   5 4609.55   11.05   0
   0  -3  -5 4589.54   11.25   0
  -1   3  -5 1047.53    4.68   0
  -1  -3   5  898.30    6.08   0
  -1   3  -5  978.28    8.02   0
  -1   3  -5  997.72    5.11   0
   1  -3  -5  988.62    8.43   0
   1   3   5  947.57    6.78   0
  -1  -3   5  974.69    7.88   0
   1  -3   5  836.86    5.84   0
   1   3  -5  913.85    2.70   0
   1  -3   5  867.81    8.32   0
   1   3  -5  904.31    3.24   0
  -1  -3  -5  871.54    7.08   0
  -1   3   5  888.02    6.33   0
   2   3   5 6384.69   12.64   0
  -2   3  -5 7250.50   10.47   0
  -2  -3   5 6574.51   14.01   0
  -2  -3   5 6216.22   12.02   0
  -2   3  -5 6418.26   10.24   0
  -2   3  -5 6533.76   13.95   0
   2  -3  -5 6623.09   13.09   0
  -2   3   5 6374.78   12.39   0
  -2  -3  -5 6441.08   12.98   0
   2  -3   5 6238.34   13.97   0
   2  -3   5 5931.54    9.60   0
  -3   3  -5 1489.71    9.14   0
  -3  -3   5 1410.39    7.57   0
   3  -3  -5 1464.83    8.10   0
   3   3   5 1444.05    4.44   0
   3   3   5 1460.08    8.02   0
  -3   3  -5 1646.21    7.36   0
   3  -3  -5 1509.74    7.08   0
  -3   3  -5 1392.85    6.61   0
  -3   3   5 1437.92    7.30   0
   3  -3   5 1367.27    8.85   0
  -3  -3  -5 1449.57    9.11   0
   3  -3   5 1283.70    5.13   0
  -4  -3   5 1135.90    8.57   0
   4  -3  -5 1252.27    7.03   0
   4  -3  -5 1187.68    7.97   0
  -4   3  -5 1324.07    7.96   0
  -4   3  -5 1261.45    8.81   0
   4   3   5 1202.62    9.10   0
   4  -3   5 1191.24    8.46   0
  -4  -3  -5 1169.99    7.98   0
  -4   3   5 1123.66    7.27   0
   4  -3   5 1027.45    4.20   0
  -5   3  -5  349.07    7.38   0
  -5  -3   5  323.29    1.75   0
  -5   3  -5  371.96    6.17   0
  -5  -3   5  320.41    6.33   0
   5  -3  -5  323.16    5.83   0
   5   3   5  322.23    6.92   0
  -5  -3   5  344.72    2.00   0
   5  -3   5  252.03    6.74   0
  -5  -3  -5  261.93    6.65   0
   5  -3   5  216.71    2.89   0
   6   3   5   78.07    7.10   0
   6  -3  -5   61.04    5.53   0
  -6   3  -5   83.53    8.43   0
  -6   3  -5   64.85    6.28   0
  -6  -3   5   65.61    2.81   0
   6  -3  -5   84.23    7.28   0
  -6  -3   5   73.31    2.56   0
  -6  -3   5   66.23    6.19   0
  -6  -3  -5  108.69    4.11   0
   6  -3   5   92.79    2.15   0
  -6   3   5  112.78    7.41   0
  -6  -3  -5  109.50    7.11   0
  -7  -3   5  492.07    3.74   0
  -7   3  -5  504.20    8.08   0
  -7   3  -5  429.39    7.76   0
  -7  -3   5  444.19    7.32   0
  -7  -3   5  464.09    3.94   0
  -7   3  -5  502.79    7.92   0
  -7  -3  -5  439.71    8.12   0
  -7  -3  -5  408.97    5.16   0
   8  -3  -5  119.56    6.99   0
  -8  -3   5  130.11    4.30   0
  -8   3  -5  136.51    7.50   0
  -8   3  -5  124.53    7.55   0
  -8  -3   5  135.52    4.18   0
   8  -3  -5  143.79    7.60   0
  -8  -3   5  114.44    8.25   0
  -8  -3  -5  148.26    8.16   0
  -8  -3  -5  160.12    5.32   0
  -8   3   5  138.04    7.43   0
  -8  -3  -5  164.38   10.53   0
  -9  -3   5  300.88    5.27   0
  -9  -3   5  268.50    5.42   0
  -9   3  -5  266.26    8.62   0
  -9   3  -5  299.82    8.08   0
   9  -3  -5  280.16    9.05   0
  -9  -3   5  272.89    7.45   0
  -9   3  -5  281.13    8.79   0
   9  -3  -5  286.07    6.68   0
  -9  -3  -5  181.88    1.99   0
  -9  -3  -5  187.27    8.78   0
  -9  -3  -5  201.32    9.14   0
  -9  -3  -5  190.49    5.22   0
  -9   3   5  183.29    7.64   0
 -10   3  -5    6.21    8.60   0
 -10  -3   5   19.02    5.53   0
 -10  -3   5   20.23    5.60   0
  10  -3  -5   19.33    7.94   0
 -10   3  -5   24.61    9.49   0
 -10  -3   5   23.22    8.72   0
  10  -3  -5   33.75    7.62   0
 -10   3  -5   13.53    8.70   0
 -10  -3  -5   15.18   10.65   0
 -10   3   5   15.57    9.68   0
 -10  -3  -5    8.61   11.26   0
 -10  -3  -5    5.98    5.40   0
  11  -3  -5  145.55    7.24   0
 -11  -3   5  125.96    5.93   0
 -11   3  -5  146.00    8.80   0
 -11   3  -5  140.56    9.60   0
 -11   3  -5  143.90    9.89   0
  11  -3  -5  160.21    8.47   0
 -11  -3   5  149.59    9.33   0
 -11  -3  -5  188.64    6.23   0
 -11   3   5  156.94    8.80   0
 -11  -3  -5  154.60   11.79   0
 -11  -3  -5  176.46   12.36   0
 -12   3  -5   42.65   12.75   0
  12  -3  -5   55.95    9.01   0
 -12   3  -5   34.86   10.42   0
 -12  -3   5   43.46    6.40   0
 -12   3  -5   33.94   11.19   0
  12  -3  -5   65.19   11.04   0
 -12  -3   5   60.48    6.29   0
 -12  -3   5   65.32    9.27   0
 -12  -3  -5   83.96   10.15   0
 -12   3   5   78.66    9.37   0
 -12  -3  -5   90.52   13.05   0
 -12  -3  -5   91.31    6.71   0
 -13   3  -5  251.76   12.04   0
  13  -3  -5  238.23    9.94   0
 -13  -3   5  197.80    8.53   0
 -13   3  -5  257.62   10.43   0
 -13  -3   5  259.93    7.39   0
  13  -3  -5  267.53   10.25   0
 -13   3  -5  243.75   14.08   0
 -13  -3   5  235.89   10.30   0
 -13  -3  -5  298.33   11.70   0
 -13  -3  -5  274.10    7.51   0
 -13   3   5  238.04   12.67   0
 -13  -3  -5  249.51   12.47   0
   0  -4   5  488.82    5.63   0
   0  -4   5  487.56    7.90   0
   0   4   5  510.76    6.58   0
   0   4  -5  524.24    3.56   0
   0   4  -5  508.08    7.64   0
   0  -4  -5  524.05    7.33   0
  -1   4  -5    5.87    3.53   0
  -1   4  -5    3.51    6.73   0
  -1  -4   5   15.23    6.88   0
   1   4   5   -0.36    5.86   0
  -1  -4   5    4.34    5.33   0
   1  -4   5   14.12    5.43   0
   1   4  -5    4.06    2.27   0
   1   4  -5    7.78    2.25   0
   1  -4   5   11.69    7.06   0
  -1  -4  -5   -1.32    6.28   0
  -2  -4   5  919.04    7.32   0
   2   4   5  995.52    4.45   0
  -2  -4   5  979.24    8.18   0
  -2   4  -5  950.99    8.70   0
   2  -4  -5  943.84    8.16   0
  -2   4  -5  993.80    5.74   0
   2   4   5  941.07    7.47   0
   2  -4   5  976.37    6.34   0
   2  -4   5 1043.20    8.82   0
  -2  -4  -5 1044.18    7.74   0
   2  -4   5 1194.40    6.58   0
  -2   4   5 1015.91    7.49   0
  -3  -4   5  225.27    6.65   0
   3   4   5  226.11    6.50   0
  -3   4  -5  217.12    7.62   0
  -3   4  -5  224.77    4.57   0
   3  -4  -5  224.49    8.56   0
   3   4   5  221.13    2.01   0
  -3  -4   5  215.03    6.26   0
   3  -4   5  229.04    4.85   0
  -3  -4  -5  242.56    6.61   0
   3  -4   5  253.47    7.41   0
   3  -4   5  279.49    5.10   0
  -4  -4   5  437.92    6.80   0
  -4  -4   5  406.82    8.02   0
  -4   4  -5  477.43    5.79   0
   4  -4  -5  422.59    7.71   0
  -4   4  -5  445.97    8.13   0
   4   4   5  426.18    7.23   0
   4  -4  -5  448.16    6.13   0
  -4  -4  -5  371.89    6.94   0
   4  -4   5  391.72    9.16   0
   4  -4   5  432.39    6.14   0
  -4   4   5  392.43    7.00   0
   5  -4  -5  328.88    7.52   0
   5  -4  -5  334.70    6.10   0
   5   4   5  341.27    7.68   0
  -5   4  -5  363.52    8.07   0
  -5  -4   5  313.13    8.45   0
  -5  -4  -5  298.80    7.32   0
   5  -4   5  315.00    7.64   0
   5  -4   5  329.99    6.80   0
  -5   4   5  317.80    8.44   0
   6   4   5  361.71    8.02   0
   6  -4  -5  379.83    6.57   0
  -6   4  -5  379.31    8.10   0
   6  -4  -5  330.17    7.83   0
  -6  -4   5  344.87    1.97   0
  -6  -4   5  369.61    2.15   0
  -6   4  -5  407.87    7.17   0
  -6  -4   5  354.35    8.66   0
   6  -4   5  289.87    3.24   0
  -6   4   5  330.27    9.02   0
  -6  -4  -5  367.44    9.15   0
   6  -4   5  354.71    7.45   0
  -7   4  -5 1970.55   12.36   0
   7   4   5 2013.44   11.59   0
   7  -4  -5 2031.60   10.43   0
   7  -4  -5 1888.71   10.67   0
  -7   4  -5 2125.10   11.02   0
   7  -4   5 1762.49    4.04   0
  -7  -4  -5 2133.12    4.20   0
  -7   4   5 2035.15   11.91   0
   7  -4   5 2091.94   11.39   0
  -7  -4  -5 2122.86   11.31   0
  -8  -4   5  172.66    3.71   0
  -8  -4   5  158.00    3.85   0
  -8   4  -5  169.90    8.06   0
   8  -4  -5  159.09    7.85   0
   8  -4  -5  175.22    6.61   0
  -8  -4   5  182.94    7.56   0
  -8   4  -5  177.31    8.15   0
  -8  -4  -5  116.02    9.94   0
  -8  -4  -5  107.14    3.83   0
  -8   4   5  126.67    7.98   0
  -8  -4  -5  114.66    8.97   0
  -9  -4   5 1179.89    5.57   0
  -9  -4   5 1059.55    6.02   0
  -9   4  -5 1173.75   10.49   0
   9  -4  -5 1081.77   11.76   0
  -9   4  -5 1160.24   10.86   0
  -9  -4  -5 1208.43    5.64   0
  -9  -4  -5 1285.25    6.11   0
  -9   4   5 1226.75   10.68   0
  -9  -4  -5 1372.97   12.31   0
  -9  -4  -5 1299.28   11.23   0
 -10  -4   5   28.02    5.53   0
 -10  -4   5   33.89    4.89   0
 -10   4  -5   40.80    8.57   0
 -10   4  -5   38.48    9.13   0
 -10   4  -5   25.59    9.04   0
  10  -4  -5   35.92    8.29   0
 -10  -4   5   34.01    9.62   0
  10  -4  -5   31.46    6.78   0
 -10  -4  -5   63.23    3.14   0
 -10  -4  -5   65.00    5.52   0
 -10  -4  -5   81.80    9.06   0
 -10   4   5   47.83    8.73   0
 -10  -4  -5   68.00    9.67   0
 -11   4  -5 1058.75   12.10   0
 -11  -4   5  950.12    7.33   0
 -11   4  -5 1000.79   12.05   0
 -11   4  -5 1060.64   11.30   0
 -11  -4   5 1085.47    7.41   0
 -11  -4   5 1007.81   11.68   0
  11  -4  -5 1013.87    9.50   0
 -11  -4  -5  980.48    7.11   0
 -11   4   5  907.84   11.37   0
 -11  -4  -5  986.57   14.69   0
 -11  -4  -5 1059.66   13.97   0
  12  -4  -5   98.08    7.79   0
 -12  -4   5  119.12    6.61   0
 -12   4  -5  104.07    9.50   0
  12  -4  -5  119.32   10.12   0
 -12   4  -5  127.86   10.68   0
 -12  -4   5  112.56   10.13   0
 -12   4  -5  112.91   10.78   0
 -12  -4   5  102.87    5.85   0
 -12  -4  -5  115.99    6.59   0
 -12   4   5  118.73   10.37   0
 -12  -4  -5  138.62   11.36   0
 -12  -4  -5  143.08   13.06   0
  13  -4  -5  578.78    9.57   0
 -13   4  -5  613.80   13.33   0
 -13  -4   5  607.55    7.64   0
 -13   4  -5  607.54   13.05   0
 -13  -4   5  483.83    7.45   0
 -13   4  -5  619.28   11.80   0
  13  -4  -5  628.76   14.34   0
 -13  -4   5  620.16   10.11   0
 -13  -4  -5  546.79    7.68   0
 -13   4   5  509.35   14.39   0
 -13  -4  -5  546.76   13.45   0
 -13  -4  -5  656.75   12.64   0
   0   5  -5 1214.69    9.12   0
   0   5   5 1201.14    8.30   0
   0  -5   5 1180.98    9.37   0
   0  -5   5 1140.54    8.55   0
   0  -5   5 1310.51    4.77   0
   0  -5  -5 1213.69    8.83   0
  -1  -5   5  389.76    6.59   0
  -1  -5   5  361.26    7.80   0
   1   5   5  396.56    6.97   0
   1  -5  -5  381.30    7.68   0
  -1   5  -5  403.64    4.57   0
  -1   5  -5  388.84    7.82   0
   1  -5   5  377.71    5.86   0
  -1   5   5  402.26    7.06   0
   1  -5   5  401.43    7.87   0
   1   5  -5  411.94    3.18   0
   1  -5   5  449.82    4.85   0
  -1  -5  -5  402.28    7.38   0
  -2   5  -5 2067.76   10.72   0
  -2  -5   5 1977.58   10.11   0
   2  -5  -5 2051.53   11.55   0
   2   5   5 2053.30    9.89   0
  -2   5  -5 2065.56    6.80   0
   2  -5   5 1720.47    8.23   0
   2  -5   5 1782.56   10.26   0
  -2  -5  -5 1836.20    9.67   0
   2  -5   5 1948.66    7.04   0
  -2   5   5 1829.86    9.44   0
  -3   5  -5 1283.00    7.32   0
   3   5   5 1198.20    8.83   0
  -3   5  -5 1165.39    9.73   0
   3  -5  -5 1176.97    9.39   0
  -3  -5   5 1144.39    8.62   0
   3  -5   5 1054.89    6.26   0
   3  -5   5 1152.80    9.33   0
   3  -5   5 1296.11    7.82   0
  -3   5   5 1159.12    8.72   0
  -4   5  -5   75.77    5.18   0
   4  -5  -5   74.00    7.37   0
  -4   5  -5   73.29    7.92   0
   4   5   5   77.61    7.40   0
  -4  -5  -5  139.92    7.27   0
   4  -5   5  137.80    7.63   0
   4  -5   5  151.80    6.81   0
  -4   5   5  118.22    7.13   0
   4  -5   5  124.23    4.16   0
  -5   5  -5  268.58    6.40   0
  -5  -5   5  266.58    6.78   0
  -5   5  -5  279.10   10.03   0
  -5  -5   5  247.57    7.53   0
   5  -5   5  276.52    5.45   0
   5  -5   5  296.46    8.16   0
   5  -5   5  332.85    8.13   0
   6  -5  -5  104.08    9.77   0
  -6   5  -5  109.53    6.80   0
  -6   5  -5  100.01    8.36   0
   6   5   5  109.71    8.02   0
   6  -5  -5  117.24    6.48   0
   6  -5   5   76.08    4.52   0
  -6  -5  -5  106.56    7.51   0
  -6   5   5  112.23    7.84   0
   6  -5   5   94.96    7.14   0
  -7  -5   5  106.66    7.75   0
  -7   5  -5  121.13    7.55   0
  -7   5  -5  117.54   10.25   0
  -7  -5   5  106.12    2.25   0
  -7  -5   5  103.51    2.19   0
   7  -5   5   88.82    3.77   0
  -7  -5  -5  110.88    8.03   0
  -7   5   5  101.80    8.21   0
   7  -5   5  103.49    7.95   0
  -8  -5   5  397.91    3.66   0
  -8  -5   5  411.25    3.56   0
   8  -5  -5  416.04    7.71   0
  -8  -5   5  403.15    8.56   0
   8  -5  -5  402.90    9.29   0
  -8   5   5  337.96    9.10   0
  -8  -5  -5  314.79    8.94   0
  -9   5  -5  324.03   11.30   0
  -9  -5   5  290.37    4.04   0
  -9   5  -5  288.04    9.42   0
  -9  -5   5  305.52    3.97   0
  -9  -5   5  310.81   10.34   0
   9  -5   5  222.24    9.65   0
  -9  -5  -5  216.51   12.18   0
  -9  -5  -5  218.28    9.24   0
 -10  -5   5   91.41    4.67   0
 -10  -5   5   85.13   10.31   0
 -10  -5   5   99.22    4.66   0
  10  -5  -5  100.50    9.29   0
  10  -5  -5  103.21    9.11   0
 -10  -5  -5   81.95    5.19   0
 -10   5   5  104.50    9.40   0
 -10  -5  -5  109.66   10.25   0
 -10  -5  -5   94.84    9.54   0
 -11   5  -5  181.59   10.52   0
 -11   5  -5  193.63   10.09   0
 -11   5  -5  207.12   10.51   0
 -11  -5  -5  189.64    4.11   0
 -11  -5  -5  212.54   11.05   0
 -11  -5  -5  211.68   12.49   0
 -12  -5   5  112.23    6.39   0
 -12  -5   5  128.44    5.71   0
  12  -5  -5  140.46   12.92   0
  12  -5  -5  122.82    9.94   0
 -12  -5   5  136.42   10.78   0
 -12  -5  -5  154.69    3.46   0
 -12   5   5  164.56   13.21   0
 -12  -5  -5  136.08   11.64   0
 -12  -5  -5  163.97   10.99   0
   0  -6   5   52.90    6.08   0
   0   6  -5   58.34    7.42   0
   0  -6   5   62.58    7.51   0
   0  -6   5   80.50    4.05   0
  -1  -6   5  933.68    8.26   0
  -1   6  -5 1033.47    9.45   0
  -1  -6   5  934.77    9.01   0
   1   6   5 1041.92    8.88   0
  -1   6  -5 1009.52    5.88   0
  -1  -6   5 1099.78    4.39   0
   1  -6   5 1226.49    9.59   0
   1  -6   5 1322.91    6.62   0
   1   6  -5 1269.33    5.04   0
  -1  -6  -5 1180.35    9.21   0
  -2  -6   5  400.18    7.71   0
  -2   6  -5  451.97    5.99   0
  -2   6  -5  424.75    8.79   0
  -2  -6   5  430.20    8.09   0
   2  -6  -5  430.00   10.12   0
   2   6   5  485.92    2.68   0
  -2  -6   5  486.99    2.60   0
   2   6   5  460.85    8.06   0
   2  -6   5  507.08    8.56   0
   2   6  -5  498.15    2.92   0
   2  -6   5  568.41    6.10   0
  -2  -6  -5  516.97    8.16   0
  -3  -6   5  479.23    8.07   0
  -3   6  -5  530.74    6.93   0
  -3   6  -5  545.83    9.14   0
   3  -6  -5  499.28    8.98   0
  -3  -6   5  502.65    8.11   0
   3   6   5  548.08    8.59   0
   3  -6   5  613.13    8.78   0
   3  -6   5  623.90    6.26   0
  -3   6   5  610.30    8.69   0
  -3  -6  -5  625.89    8.55   0
  -4  -6   5  877.70    9.23   0
  -4  -6   5  947.60    9.86   0
   4  -6  -5  896.02    9.80   0
  -4   6  -5  933.46   10.09   0
   4   6   5  898.45    9.33   0
  -4   6  -5  956.23    7.37   0
  -4  -6  -5  773.51    8.80   0
   4  -6   5  783.01    9.37   0
   4  -6   5  853.10    8.44   0
  -4   6   5  806.92    9.15   0
   5  -6  -5   85.82    8.37   0
  -5  -6   5  100.90    7.10   0
  -5   6  -5   72.57   10.41   0
  -5   6  -5   86.88    6.39   0
   5   6   5   81.70    8.20   0
  -5  -6  -5  159.10    7.79   0
   5  -6   5  167.96    6.82   0
  -5   6   5  144.00    8.27   0
  -6  -6   5 1476.61   11.07   0
   6   6   5 1476.36   11.41   0
  -6   6  -5 1609.52    9.66   0
  -6  -6   5 1412.01   10.99   0
  -6   6  -5 1452.95   11.34   0
   6  -6  -5 1416.11   11.52   0
  -6  -6  -5 1282.47   11.73   0
   6  -6   5 1317.10    9.55   0
  -6   6   5 1250.68   10.85   0
   7   6   5  120.89    9.00   0
  -7   6  -5  125.18    7.77   0
   7  -6  -5  108.65   10.94   0
   7  -6  -5  110.52    8.67   0
  -7   6  -5  120.55    8.92   0
  -7  -6  -5  111.78    8.24   0
  -7   6   5  121.30    8.82   0
   7  -6   5  125.69    8.21   0
  -8   6  -5  822.36   10.09   0
  -8  -6   5  748.96    8.68   0
   8  -6  -5  775.59    8.75   0
  -8  -6   5  754.44    2.97   0
  -8   6  -5  781.42   10.62   0
   8  -6  -5  767.60   10.89   0
  -8  -6   5  731.13    2.71   0
  -8  -6   5  747.90   10.16   0
   8  -6   5  704.46    5.21   0
  -8   6   5  806.25   10.88   0
  -8  -6  -5  832.25   10.18   0
   8  -6   5  848.62   10.44   0
   9  -6  -5  436.63    8.70   0
  -9  -6   5  406.16    3.61   0
  -9   6  -5  471.67   10.21   0
   9  -6  -5  453.09   10.69   0
  -9  -6   5  449.99    3.65   0
  -9  -6   5  439.26    9.50   0
   9  -6   5  377.48    3.69   0
  -9  -6  -5  491.19   10.07   0
  -9   6   5  439.52   10.64   0
   9  -6   5  491.03   10.65   0
 -10   6  -5  686.51   11.44   0
  10  -6  -5  663.42   11.79   0
 -10   6  -5  721.00   13.24   0
  10  -6  -5  653.18   10.89   0
 -10  -6  -5  732.25   11.28   0
 -10   6   5  676.30   11.75   0
  10  -6   5  724.88   11.88   0
 -10  -6  -5  713.32   12.57   0
 -10  -6  -5  679.90    7.81   0
 -11  -6   5  113.08    4.90   0
 -11  -6   5  104.79    4.48   0
 -11   6  -5  132.43   10.46   0
  11  -6  -5  108.88   10.04   0
  11  -6  -5  108.35   10.71   0
 -11   6  -5  125.26   11.02   0
 -11  -6   5  104.21   11.60   0
 -11   6   5  110.20   10.86   0
  12  -6  -5  514.73   11.51   0
 -12  -6   5  555.98    5.95   0
 -12   6  -5  570.94   14.47   0
 -12   6  -5  608.71   15.32   0
 -12   6  -5  609.90   12.94   0
  12  -6  -5  562.74   15.22   0
 -12   6   5  516.88   12.68   0
 -12  -6  -5  612.95   12.30   0
 -12  -6  -5  517.51   12.95   0
 -12  -6  -5  509.45    5.23   0
   0   7  -5   35.85    7.90   0
   0   7   5   58.72    7.67   0
   0  -7   5   37.81    7.69   0
   0  -7  -5   47.29    7.86   0
   0  -7   5   47.28    3.85   0
  -1   7  -5 2789.45   12.73   0
  -1  -7   5 2596.95   11.88   0
  -1   7  -5 2715.07    8.60   0
   1   7   5 2731.09   12.39   0
   1  -7  -5 2728.22   12.40   0
   1   7   5 2956.36    6.29   0
  -1  -7   5 2813.16    6.25   0
   1   7  -5 2735.27    7.07   0
   1   7  -5 2495.57   11.90   0
  -1   7   5 2545.93   11.97   0
   1  -7   5 2553.34   12.12   0
  -1  -7  -5 2516.13   12.02   0
   1  -7   5 2590.74    7.99   0
  -2  -7   5   10.97    7.22   0
  -2   7  -5   23.05   10.08   0
  -2   7  -5   13.77    5.69   0
  -2  -7   5   15.13    9.24   0
   2   7   5   19.69    2.59   0
   2  -7  -5    1.21    9.92   0
   2   7   5    9.68    7.78   0
  -2  -7   5   16.15    2.79   0
   2   7  -5   36.91    3.35   0
   2  -7   5   40.96    7.81   0
   2  -7   5   42.38    4.39   0
  -2  -7  -5   26.82    7.69   0
  -2   7   5   35.79    7.84   0
   3  -7  -5 1091.97   10.48   0
  -3   7  -5 1127.67    8.37   0
  -3   7  -5 1117.87   10.68   0
  -3  -7   5 1029.78   10.78   0
   3   7   5 1102.02   10.27   0
  -3  -7   5 1053.30    9.78   0
  -3  -7  -5 1021.72    9.65   0
   3  -7   5  966.74    9.91   0
   3  -7   5 1093.56    8.07   0
  -3   7   5 1042.08   11.58   0
  -4  -7   5  442.24    8.94   0
  -4   7  -5  509.56    7.03   0
  -4  -7   5  444.42    8.37   0
  -4   7  -5  490.46    9.85   0
   4  -7  -5  470.67    9.65   0
   4  -7   5  439.03    9.19   0
   4  -7   5  466.97    8.03   0
  -4   7   5  470.56    9.12   0
   5  -7  -5  839.24   10.47   0
  -5   7  -5  853.43    8.26   0
  -5  -7   5  790.48    9.95   0
  -5  -7   5  820.51    9.13   0
  -5   7  -5  832.26   10.49   0
   5   7   5  873.47   10.40   0
  -5  -7  -5  868.08    9.70   0
   5  -7   5  892.16    8.31   0
  -5   7   5  831.21   10.18   0
  -6  -7   5  414.10    9.40   0
   6  -7  -5  446.80   11.95   0
  -6   7  -5  478.42    9.76   0
  -6  -7   5  435.51    8.06   0
  -6   7  -5  445.77    9.84   0
   6  -7   5  481.65    8.31   0
  -6   7   5  452.06    9.91   0
   7  -7  -5  325.01    9.87   0
  -7   7  -5  332.66   10.16   0
  -7  -7   5  312.77    9.41   0
   7  -7  -5  332.05    8.11   0
  -7   7  -5  321.35    9.76   0
   7   7   5  317.46    9.77   0
  -7  -7  -5  296.32    8.73   0
  -7   7   5  291.36    9.71   0
   7  -7   5  291.83    8.57   0
  -8  -7   5  370.90    9.97   0
  -8   7  -5  430.78    9.37   0
  -8  -7   5  350.30    8.09   0
   8  -7  -5  394.56   10.79   0
   8  -7  -5  374.40    9.96   0
  -8   7  -5  375.55   10.38   0
   8   7   5  381.85   10.48   0
  -8  -7  -5  296.67    9.33   0
  -8   7   5  305.47   10.31   0
   8  -7   5  296.67   11.11   0
  -9  -7   5    4.42   11.24   0
  -9   7  -5   16.88   11.38   0
  -9  -7   5   13.82    7.43   0
  -9   7  -5    0.50   10.00   0
   9  -7  -5    1.92    7.95   0
   9  -7  -5   14.87   10.15   0
   9  -7   5    5.60    4.42   0
  -9  -7  -5    0.68   11.20   0
  -9   7   5   23.87    9.97   0
   9  -7   5   -1.05   11.60   0
 -10   7  -5  220.36   10.76   0
 -10  -7   5  177.48    9.84   0
  10  -7  -5  203.53   11.53   0
 -10  -7   5  185.04    3.08   0
 -10   7  -5  187.60   10.67   0
 -10  -7   5  192.20    3.14   0
  10  -7  -5  205.91    8.75   0
 -10  -7   5  182.36   12.20   0
  10  -7   5  148.06    3.40   0
 -10  -7  -5  205.35   12.08   0
 -10   7   5  169.08   11.34   0
  10  -7   5  207.21   11.05   0
 -10  -7  -5  173.68   11.23   0
  10  -7   5  154.18    3.39   0
 -11  -7   5   19.50    9.96   0
 -11   7  -5   47.55   13.47   0
  11  -7  -5   38.45   14.27   0
 -11  -7   5   30.67    3.69   0
 -11   7  -5   36.90   10.67   0
 -11  -7   5   26.40    3.60   0
  11  -7  -5   38.44    8.66   0
 -11  -7   5   19.22   12.26   0
 -11  -7  -5   11.16    7.45   0
 -11  -7  -5   15.65   12.50   0
 -11   7   5   25.89   13.94   0
  11  -7   5   34.44   11.47   0
 -11  -7  -5   25.52   14.04   0
   0   8  -5  196.26    8.47   0
   0   8   5  188.74    8.74   0
   0  -8   5  179.22    9.75   0
   0   8   5  197.87    4.61   0
   0  -8  -5  170.78   10.63   0
   0  -8   5  183.49    4.49   0
  -1   8  -5  699.39    9.66   0
  -1  -8   5  670.58   10.41   0
   1   8   5  705.65   10.09   0
   1   8   5  725.03    4.77   0
   1  -8  -5  674.07    9.85   0
  -1   8  -5  679.31    6.79   0
  -1  -8   5  686.64    4.94   0
   1   8  -5  739.20    9.31   0
  -1   8   5  723.54    9.90   0
   1  -8   5  751.34   10.80   0
  -1   8   5  831.61    6.25   0
  -1  -8  -5  746.66    9.92   0
   1  -8   5  747.61    6.13   0
   1   8  -5  787.51    5.99   0
  -2  -8   5  200.98    8.10   0
  -2   8  -5  247.14    9.28   0
  -2  -8   5  214.81    8.02   0
   2  -8  -5  240.44    9.08   0
  -2   8  -5  238.32    6.91   0
   2   8   5  240.26    3.31   0
   2   8   5  241.16    9.02   0
  -2  -8   5  227.80    3.53   0
  -2   8   5  279.02    9.16   0
   2   8  -5  277.39    4.33   0
   2  -8   5  274.02    8.73   0
  -2  -8  -5  289.96    8.87   0
   2  -8   5  281.91    6.31   0
  -3  -8   5  346.25    8.76   0
  -3  -8   5  395.93    3.02   0
  -3   8  -5  412.04    9.90   0
   3  -8  -5  400.74    9.51   0
  -3  -8   5  346.64    9.89   0
  -3   8  -5  400.34    7.78   0
   3   8   5  418.55    9.58   0
  -3   8   5  420.39    9.43   0
   3  -8   5  425.11    9.34   0
   3   8  -5  425.33    3.29   0
   3  -8   5  423.26    6.24   0
  -3  -8  -5  454.10   10.92   0
  -4  -8   5  380.68    9.27   0
  -4   8  -5  436.34    7.26   0
  -4   8  -5  440.56   10.13   0
  -4  -8   5  379.85    8.22   0
   4  -8  -5  408.95    9.96   0
   4   8   5  417.01    9.82   0
  -4   8   5  378.04    9.69   0
  -4  -8  -5  394.93    8.90   0
   4  -8   5  375.83    9.46   0
   4  -8   5  382.21    6.85   0
  -5  -8   5  460.86    9.92   0
   5  -8  -5  462.32   10.28   0
  -5   8  -5  514.51    8.03   0
  -5   8  -5  488.47   10.37   0
   5   8   5  501.13   10.13   0
  -5  -8   5  405.78    8.42   0
   5  -8   5  487.79    7.75   0
  -5   8   5  484.21   12.12   0
  -5  -8  -5  513.39    9.40   0
   6  -8  -5  259.06   12.19   0
  -6   8  -5  283.27    8.12   0
  -6  -8   5  225.40    9.71   0
  -6   8  -5  244.36    9.90   0
  -6  -8   5  234.48    7.91   0
   6   8   5  273.24    9.81   0
  -6  -8  -5  180.79   10.43   0
   6  -8   5  189.71    7.75   0
  -6   8   5  189.65   11.92   0
   7  -8  -5   14.05    9.94   0
  -7  -8   5   27.21    7.78   0
  -7   8  -5   47.32    9.82   0
   7   8   5   39.21    9.74   0
  -7   8  -5   32.43    8.46   0
  -7  -8   5   27.30    9.37   0
  -7  -8  -5   68.92    8.85   0
   7  -8   5   67.42   10.13   0
  -7   8   5   62.93    9.91   0
  -8   8  -5  500.07   12.00   0
  -8  -8   5  386.06   10.07   0
   8   8   5  438.19   13.51   0
  -8  -8   5  421.37   12.81   0
  -8   8  -5  450.40   11.13   0
   8  -8  -5  436.33    9.32   0
   8  -8  -5  446.26   11.65   0
   8  -8   5  454.52   11.95   0
  -8   8   5  471.92   11.32   0
  -9  -8   5   64.51    9.96   0
  -9   8  -5   60.88    9.84   0
  -9  -8   5   44.11    9.70   0
  -9   8  -5   53.91   10.62   0
   9   8   5   68.73   10.68   0
   9  -8  -5   49.22   10.51   0
   9  -8  -5   37.44   11.19   0
  -9  -8  -5   96.43    9.52   0
   9  -8   5   75.91   10.09   0
  -9   8   5   57.35   11.01   0
  10  -8  -5  454.41   12.52   0
 -10   8  -5  454.20   12.35   0
 -10   8  -5  491.50   13.67   0
  10  -8  -5  449.87   10.17   0
 -10  -8   5  394.41   10.75   0
 -10  -8   5  443.19   11.57   0
  10  -8   5  500.33   11.76   0
 -10   8   5  471.93   12.57   0
  10  -8   5  402.27    5.19   0
 -11  -8   5   63.19   10.46   0
 -11   8  -5  102.07   11.89   0
  11  -8  -5   88.26   15.47   0
 -11   8  -5   68.02   11.84   0
  11  -8  -5   67.86    9.40   0
 -11  -8   5   78.41   11.29   0
 -11  -8  -5   41.37    8.22   0
 -11  -8  -5   83.03   10.75   0
  11  -8   5   41.46   14.25   0
 -11   8   5   44.14   12.31   0
 -11  -8  -5   47.86   12.19   0
   0   9  -5 1261.72   10.85   0
   0   9   5 1206.11   11.45   0
   0  -9   5 1089.57   10.04   0
   0   9   5 1265.27    7.22   0
   0  -9  -5 1193.71   11.17   0
   0  -9   5 1186.65    6.39   0
  -1   9  -5  107.60    8.97   0
   1   9   5  130.30    4.96   0
   1  -9  -5  104.76    9.10   0
  -1  -9   5  111.90    7.91   0
   1   9   5  136.92    9.14   0
  -1   9  -5  123.49    6.48   0
  -1  -9   5  114.34    4.55   0
   1   9  -5  145.82    8.53   0
   1  -9   5  155.68    8.28   0
  -1   9   5  158.03    5.70   0
  -1   9   5  147.67    9.25   0
  -1  -9  -5  164.26    9.03   0
   1  -9   5  147.86    5.55   0
   2  -9  -5  337.54    9.76   0
  -2   9  -5  381.56    9.78   0
   2   9   5  336.34    3.65   0
  -2  -9   5  350.42    4.39   0
  -2  -9   5  323.33    8.37   0
   2   9   5  347.65    9.73   0
  -2   9   5  321.34    9.83   0
   2   9  -5  320.80    5.28   0
  -2   9   5  342.70    6.75   0
  -2  -9  -5  321.46    9.33   0
  -3  -9   5  150.06    8.83   0
   3   9   5  166.15   11.61   0
  -3   9  -5  167.20    9.90   0
   3  -9  -5  154.30    9.67   0
  -3  -9   5  161.64    3.30   0
  -3  -9   5  145.17    7.72   0
  -3   9  -5  168.16    6.57   0
   3   9  -5  171.12    3.85   0
   3  -9   5  166.41    9.09   0
  -3   9   5  189.32    7.14   0
  -3  -9  -5  182.25    8.99   0
   3  -9   5  183.23    7.14   0
  -3   9   5  198.53    9.59   0
   4   9   5  723.25   10.95   0
  -4  -9   5  610.25   10.29   0
   4  -9  -5  631.18   10.95   0
  -4  -9   5  676.86    2.99   0
  -4  -9   5  570.32    8.86   0
  -4   9   5  663.17   10.80   0
  -5  -9   5  247.80    9.69   0
   5  -9  -5  246.44   10.32   0
  -5   9  -5  278.67   10.68   0
  -5  -9   5  224.99    9.58   0
  -5   9  -5  284.42    7.97   0
   5   9   5  253.88    9.91   0
  -5   9   5  232.71   10.32   0
   5  -9   5  239.37    8.96   0
  -5  -9  -5  236.66    8.88   0
  -6  -9   5  605.65   10.95   0
  -6   9  -5  682.19    9.40   0
  -6  -9   5  533.14   10.48   0
  -6   9  -5  611.23   13.53   0
   6  -9  -5  604.96   11.60   0
   6  -9   5  576.76    8.98   0
  -6   9   5  598.12   11.46   0
   7  -9  -5  132.11   10.91   0
  -7  -9   5  133.70   10.35   0
  -7   9  -5  163.99   10.60   0
  -7  -9   5  131.39    9.35   0
   7   9   5  144.59   12.83   0
  -7   9  -5  155.12   12.89   0
   7  -9   5  111.42    8.36   0
  -7   9   5   95.31   10.89   0
  -7  -9  -5  111.03    9.40   0
  -8  -9   5  214.59   10.94   0
  -8  -9   5  181.39    9.83   0
  -8   9  -5  244.57   11.09   0
   8  -9  -5  215.29   14.05   0
   8  -9  -5  215.25    9.49   0
   8   9   5  223.78   11.17   0
  -8   9  -5  221.77   11.93   0
  -8  -9  -5  229.10   10.02   0
   8  -9   5  218.79    9.59   0
  -8   9   5  225.24   11.58   0
  -9  -9   5  215.42   11.10   0
   9   9   5  214.45   11.71   0
   9  -9  -5  251.18   12.27   0
  -9  -9   5  195.93   10.19   0
  -9   9  -5  264.15   10.84   0
   9  -9  -5  232.92    9.98   0
  -9   9  -5  255.10   11.71   0
   9  -9   5  173.81   12.74   0
  -9   9   5  174.24   11.96   0
  -9  -9  -5  191.90   10.19   0
 -10  -9   5   37.24   11.22   0
 -10   9  -5   40.05   11.20   0
 -10   9  -5   17.04   14.53   0
 -10  -9   5   32.34   10.12   0
  10  -9  -5   29.52   11.94   0
 -10  -9  -5   32.67   10.47   0
  10  -9   5   25.03    5.42   0
  10  -9   5   28.68   10.98   0
   0  10  -5  221.06    9.11   0
   0 -10   5  212.84    5.38   0
   0  10   5  208.96   10.13   0
   0  10   5  215.68    6.25   0
   0 -10  -5  229.77    9.76   0
   0 -10   5  186.14    8.34   0
   0  10  -5  214.78    7.45   0
  -1  10  -5   74.21    9.21   0
   1  10   5   63.25    5.34   0
   1 -10  -5   92.71   11.41   0
  -1 -10   5   65.40    7.76   0
   1  10   5   65.49    9.58   0
  -1  10  -5   75.34    6.89   0
  -1 -10   5   70.68    5.06   0
  -1  10   5   76.08    9.59   0
  -1  10   5   59.25    6.16   0
   1 -10   5   44.94    8.22   0
  -1 -10  -5   49.71   11.17   0
   1 -10   5   63.93    5.72   0
   2  10   5  159.77    3.40   0
  -2  10  -5  172.99    9.56   0
   2 -10  -5  131.77    9.82   0
  -2  10  -5  158.38    7.81   0
   2  10   5  165.88   10.00   0
  -2 -10   5  154.79    4.74   0
  -2  10   5  207.71    6.98   0
   2 -10   5  198.12    8.92   0
  -2 -10  -5  197.85    9.53   0
   2 -10   5  215.57    6.82   0
  -2  10   5  173.57   12.23   0
   3 -10  -5  182.43   10.18   0
  -3 -10   5  202.40    9.35   0
  -3  10  -5  198.35   10.28   0
  -3 -10   5  172.96    7.86   0
  -3  10  -5  203.58    7.06   0
   3  10   5  175.06   12.24   0
  -3 -10   5  191.08    3.74   0
   3  10  -5  206.54    4.43   0
  -3  10   5  221.30   10.49   0
  -3  10   5  238.23    6.50   0
   3 -10   5  179.84    9.44   0
  -3 -10  -5  219.30    9.45   0
   3 -10   5  229.88    7.64   0
   4  10   5  198.05   10.52   0
  -4 -10   5  183.77   11.59   0
   4 -10  -5  212.92   12.63   0
  -4  10  -5  220.33   13.04   0
  -4 -10   5  163.38    7.86   0
  -4  10  -5  215.86    7.68   0
  -4 -10   5  195.01    3.04   0
  -4  10   5  211.80   10.58   0
  -4  10   5  259.44    8.59   0
  -4 -10  -5  238.97    9.56   0
   4 -10   5  255.02    8.39   0
  -5  10  -5  723.49   12.40   0
  -5 -10   5  642.29   11.14   0
  -5 -10   5  555.27   10.29   0
   5  10   5  699.20   13.88   0
  -5  10  -5  729.98   10.77   0
   5 -10  -5  651.34   11.61   0
  -5  10   5  699.71    8.80   0
   5 -10   5  679.77   10.07   0
  -5 -10  -5  678.01   10.71   0
  -5  10   5  660.20   11.91   0
   6 -10  -5  199.03   11.09   0
  -6  10  -5  233.11    8.81   0
   6  10   5  219.75   10.93   0
  -6  10   5  238.69    8.35   0
   6 -10   5  204.27    8.39   0
  -6  10   5  203.65   11.08   0
  -6 -10  -5  243.41   11.62   0
   7 -10  -5  607.69   12.60   0
  -7 -10   5  610.37   12.06   0
   7  10   5  638.55   14.64   0
  -7  10  -5  653.30   14.85   0
  -7 -10   5  488.93   10.57   0
  -7  10  -5  707.44   12.54   0
  -7 -10  -5  632.90   11.17   0
  -7  10   5  632.76   11.70   0
   7 -10   5  597.72   10.03   0
  -7  10   5  608.12   12.77   0
  -8  10  -5   68.51   12.13   0
   8  10   5   59.09   11.26   0
   8 -10  -5   67.47   11.65   0
  -8  10   5   63.64   11.05   0
   8 -10   5   49.28    9.51   0
  -8  10   5   49.96   11.85   0
  -8 -10  -5   55.42    9.99   0
  -9 -10   5  535.70   15.40   0
  -9 -10   5  412.41   10.88   0
  -9  10  -5  592.03   13.41   0
  -9  10  -5  632.71   12.35   0
   9  10   5  549.10   13.45   0
   9 -10  -5  498.22   11.64   0
   9 -10  -5  581.45   13.96   0
  -9  10   5  618.44   11.38   0
   9 -10   5  614.07   14.06   0
  -9  10   5  576.63   13.83   0
   0  11  -5  316.74   11.52   0
   0  11  -5  331.73    7.30   0
   0 -11   5  262.65   10.42   0
   0 -11   5  303.39    6.81   0
  -1  11  -5   29.98    9.47   0
   1  11   5   45.28    5.49   0
   1 -11  -5   47.06    9.67   0
   1  11   5   38.63   12.50   0
  -1  11  -5   47.99    7.37   0
  -1  11   5   39.61   10.30   0
  -1  11   5   43.43    6.49   0
  -1 -11  -5   34.12    9.73   0
   1 -11   5   49.42    8.49   0
   1 -11   5   56.44    6.02   0
   2 -11  -5  468.38   13.34   0
  -2 -11   5  370.53    8.55   0
  -2 -11   5  445.64    5.31   0
  -2  11   5  379.21   11.44   0
  -2  11   5  404.42    8.05   0
   2  11  -5  406.30    6.26   0
  -3  11  -5   44.13   10.08   0
  -3  11  -5   38.63    8.82   0
   3  11   5   39.24   10.28   0
   3 -11  -5   25.07   10.34   0
  -3  11   5   44.19   10.90   0
  -3  11   5   67.02    6.66   0
  -3 -11  -5   53.91    9.56   0
   3 -11   5   63.78    6.39   0
   4 -11  -5  583.26   11.73   0
  -4 -11   5  566.76    4.21   0
  -4 -11   5  484.20   10.11   0
  -4 -11   5  544.34   11.15   0
   4  11  -5  557.00    4.49   0
  -4  11   5  581.12    8.44   0
   4 -11   5  560.66    7.99   0
  -4  11   5  567.40   12.11   0
  -5 -11   5  125.10   12.58   0
   5 -11  -5  124.46   13.38   0
  -5  11  -5  119.73   11.53   0
   5  11   5  132.53   13.28   0
  -5 -11   5   75.23    9.32   0
  -5  11  -5  133.51    8.42   0
  -5  11   5   86.22    9.42   0
  -5 -11  -5   87.46    9.64   0
   5 -11   5   93.71    7.57   0
  -5  11   5  101.47   11.32   0
  -6  11  -5  148.84   14.42   0
   6 -11  -5  127.86   11.37   0
  -6 -11   5  121.18   10.87   0
  -6 -11   5  104.29    7.84   0
  -6  11  -5  157.90   11.15   0
  -6  11   5  155.91    8.65   0
   6 -11   5  140.86    8.51   0
  -6 -11  -5  142.15   10.20   0
  -6  11   5  143.39   11.57   0
  -7 -11   5  100.56   11.19   0
  -7 -11   5   79.74    9.59   0
   7 -11  -5  116.00   12.06   0
  -7  11  -5  115.08   12.12   0
  -7  11  -5  138.44   12.12   0
   7  11   5  102.21   11.49   0
  -7  11   5  111.85   12.41   0
  -7  11   5  113.30   11.19   0
   7 -11   5  102.75   11.24   0
  -7 -11  -5  114.82   10.07   0
  -8 -11   5   20.18   11.57   0
  -8  11  -5   23.54   12.30   0
  -8 -11   5    9.76    9.46   0
  -8  11  -5   17.89   10.41   0
   8  11   5   23.09   14.30   0
   8 -11  -5    2.23   12.31   0
  -8  11   5   44.93    9.44   0
   8 -11   5   39.04    9.90   0
  -8 -11  -5   50.18   10.18   0
  -8  11   5   36.36   12.48   0
   0  12  -5    7.33    9.42   0
   0  12  -5   14.40    8.17   0
   0 -12  -5    0.09    9.93   0
   0  12   5   12.40    6.79   0
   0  12   5   11.75   10.63   0
   0 -12   5   11.77   10.21   0
   0 -12   5    7.12    5.92   0
  -1  12  -5  198.01   10.34   0
   1  12   5  177.88    5.72   0
   1 -12  -5  162.57   10.93   0
  -1 -12   5  137.49   10.47   0
   1  12   5  181.02   11.42   0
  -1 -12   5  193.07    5.47   0
  -1  12  -5  195.05    8.24   0
  -1  12   5  217.17   11.47   0
  -1  12   5  194.01    7.28   0
  -1 -12  -5  210.47   10.79   0
   1 -12   5  174.57    9.23   0
   1 -12   5  212.87    6.82   0
   2 -12  -5  125.20   10.84   0
  -2  12  -5  149.10   10.43   0
  -2 -12   5   85.78    9.68   0
   2  12   5  128.70   13.64   0
  -2  12  -5  142.28    7.30   0
  -2 -12   5  123.73    5.81   0
  -2  12   5  162.98   11.40   0
  -2  12   5  145.62    7.84   0
  -2 -12  -5  160.70   10.42   0
   2  12  -5  173.13    6.49   0
   2 -12   5  167.61    7.50   0
  -3  12  -5   92.29   10.60   0
   3 -12  -5   84.10   10.93   0
   3  12   5  107.56   13.18   0
  -3 -12   5   76.06   10.08   0
  -3 -12   5   46.08    9.41   0
  -3 -12   5   68.24    4.65   0
  -3  12  -5   88.11    9.36   0
   3  12  -5  100.92    5.55   0
  -3  12   5  109.58   11.45   0
  -3 -12  -5   98.41    9.92   0
   3 -12   5  108.41    6.78   0
  -4 -12   5  263.67   11.08   0
  -4  12  -5  284.38   14.32   0
  -4 -12   5  275.09    4.11   0
  -4 -12   5  202.44    8.11   0
  -4  12  -5  287.85   10.58   0
   4 -12  -5  269.65   11.84   0
   4  12   5  297.11   14.12   0
  -4  12   5  264.98   14.81   0
   4  12  -5  268.60    4.66   0
  -4  12   5  289.17   10.05   0
  -4 -12  -5  266.34   10.82   0
   4 -12   5  284.90    7.78   0
  -5 -12   5  113.35    2.70   0
  -5 -12   5  109.37   11.12   0
   5  12   5  117.10   14.01   0
  -5 -12   5   78.33    9.24   0
  -5  12  -5  117.92    9.13   0
  -5  12  -5  110.66   11.95   0
  -5  12   5  119.28   10.12   0
  -5 -12  -5  130.76   12.50   0
   5 -12   5  119.86    8.05   0
   6 -12  -5  503.79   13.35   0
  -6 -12   5  479.80   12.45   0
  -6  12  -5  492.49   13.49   0
  -6 -12   5  341.13    9.88   0
  -6  12  -5  526.89   12.82   0
   6  12   5  482.38   13.27   0
  -6  12   5  484.78   10.25   0
  -6 -12  -5  521.11   11.70   0
   6 -12   5  461.61    9.90   0
  -6  12   5  464.24   13.62   0
   0  13  -5   68.29   12.13   0
   0  13   5   55.97    7.10   0
   0 -13  -5   72.11   11.11   0
   0  13  -5   62.76    7.50   0
   0  13   5   67.86   11.95   0
   0 -13   5   46.25   10.65   0
   0 -13   5   65.78    6.27   0
  -1  13  -5  386.32    9.30   0
  -1  13  -5  368.16   11.29   0
   1 -13  -5  377.26   11.89   0
  -1 -13   5  356.93    7.13   0
  -1 -13   5  239.13    9.22   0
  -1  13   5  365.46   12.44   0
   1 -13   5  350.40    7.82   0
  -2  13  -5   61.59   10.62   0
  -2  13  -5   62.48    9.05   0
   2 -13  -5   44.62   11.23   0
  -2 -13   5   39.64    8.15   0
   2  13   5   62.81   14.12   0
  -2 -13   5   56.00    5.65   0
  -2  13   5   54.37   11.75   0
  -2  13   5   43.94    9.61   0
  -2 -13  -5   62.90   10.59   0
   2  13  -5   48.83    6.79   0
   2 -13   5   46.73    7.57   0
  -3 -13   5  412.23   11.98   0
  -3 -13   5  435.54    5.60   0
   3 -13  -5  442.64   12.63   0
  -3  13  -5  433.45   12.48   0
  -3 -13   5  273.06   10.35   0
  -3  13  -5  485.00   11.06   0
   3  13   5  416.65   12.85   0
  -3  13   5  445.02   13.23   0
   3  13  -5  442.04    6.60   0
  -3  13   5  398.39   10.11   0
  -3 -13  -5  494.13   11.91   0
   3 -13   5  485.61    9.57   0
  -4 -13   5   83.12    4.48   0
   4  13   5   93.74   11.67   0
  -4 -13   5   88.70   11.38   0
   4 -13  -5   98.26   12.01   0
  -4  13  -5   96.78   11.99   0
  -4 -13   5   52.13    9.48   0
  -4  13  -5  100.93   11.00   0
  -4  13   5   92.94   12.61   0
   4  13  -5   70.99    4.85   0
  -4  13   5   70.27    8.32   0
  -4 -13  -5   79.45   10.56   0
   4 -13   5   93.50    9.48   0
   0   0   6 1089.15    7.02   0
   0   0  -6 1089.32    6.54   0
   0   0   6 1105.12    5.55   0
   0   0   6 1097.67    6.17   0
   0   0  -6 1095.51    6.04   0
  -1   0  -6  150.67    3.59   0
   1   0   6  162.16    4.03   0
   1   0   6  157.61    7.44   0
   1   0  -6  168.21    4.40   0
  -1   0   6  156.61    4.02   0
  -1   0  -6  144.37    5.65   0
  -1   0   6  156.27    5.36   0
   1   0  -6  157.31    5.18   0
   2   0   6 1373.58    8.96   0
  -2   0   6 1472.24    5.33   0
   2   0  -6 1543.81    6.64   0
   2   0   6 1472.75    6.43   0
  -2   0   6 1442.10    6.86   0
  -2   0  -6 1425.92    7.00   0
   2   0  -6 1474.71    6.78   0
  -2   0  -6 1454.80    5.36   0
  -3   0  -6  360.49    5.67   0
  -3   0  -6  342.06    5.84   0
   3   0  -6  345.63    5.58   0
   3   0   6  341.70    7.19   0
   3   0   6  332.78    5.41   0
  -3   0   6  327.30    5.53   0
  -3   0  -6  342.62    4.03   0
  -3   0   6  336.04    4.08   0
   3   0  -6  359.67    5.41   0
  -4   0  -6  344.11    3.36   0
   4   0  -6  327.00    4.55   0
  -4   0  -6  367.97    7.15   0
  -4   0  -6  350.70    6.44   0
   4   0   6  324.11    5.54   0
  -4   0   6  358.10    5.80   0
  -4   0   6  349.19    4.29   0
   4   0  -6  367.58    5.70   0
   5   0  -6   48.19    5.47   0
   5   0  -6   51.98    4.76   0
  -5   0  -6   46.27    2.54   0
  -5   0  -6   47.54    7.12   0
   5   0   6   55.61    4.84   0
  -5   0  -6   44.07    6.36   0
  -5   0  -6   57.68    6.16   0
  -5   0   6   52.09    5.47   0
  -5   0   6   51.18    4.26   0
   6   0  -6 1155.26    8.79   0
  -6   0  -6 1213.67    8.89   0
   6   0  -6 1103.30    6.07   0
  -6   0  -6 1266.26    8.98   0
  -6   0   6 1137.04    6.91   0
  -6   0  -6 1119.66   10.09   0
  -6   0   6 1141.92    8.79   0
   7   0  -6 1747.59    7.41   0
  -7   0   6 1695.23    7.75   0
  -7   0  -6 1882.04   10.43   0
  -7   0  -6 1647.96   10.16   0
   7   0  -6 1723.23    9.11   0
  -7   0  -6 1794.79   10.04   0
  -7   0   6 1719.97    9.00   0
   8   0  -6  259.56    6.91   0
  -8   0  -6  264.63    8.17   0
  -8   0   6  254.41    6.16   0
  -8   0  -6  282.44    8.36   0
   8   0  -6  271.03    5.85   0
  -8   0  -6  251.35    8.09   0
   9   0  -6  571.50    8.04   0
  -9   0   6  541.75    7.37   0
   9   0  -6  630.81    7.23   0
  -9   0  -6  627.43    9.62   0
  -9   0  -6  577.33    9.47   0
  -9   0  -6  621.19    8.88   0
  10   0  -6   21.27    7.19   0
 -10   0  -6   27.35    8.35   0
 -10   0   6   32.67    6.80   0
  10   0  -6   28.96    5.39   0
 -10   0  -6   32.49    8.66   0
 -10   0  -6   26.09   10.89   0
  11   0  -6  142.48    9.64   0
 -11   0  -6  171.32    8.92   0
 -11   0   6  117.66    7.51   0
  11   0  -6  194.54    7.85   0
 -11   0  -6  136.63    9.81   0
 -11   0  -6  158.86   10.01   0
  12   0  -6  130.66    9.95   0
 -12   0  -6  151.39    9.51   0
 -12   0   6  124.16    8.37   0
  12   0  -6  157.93    7.07   0
 -12   0  -6  126.49   10.54   0
 -12   0  -6  138.23   10.84   0
 -13   0  -6  110.85   10.24   0
 -13   0   6   83.23    9.13   0
 -13   0  -6   97.44   11.35   0
 -13   0   6  107.78    8.73   0
 -13   0  -6   94.24   11.65   0
   0   1   6  536.29    4.91   0
   0  -1   6  534.43    4.83   0
   0  -1   6  557.91    7.03   0
   0   1  -6  552.61    5.17   0
   0  -1   6  554.35    4.28   0
   0  -1  -6  556.68    5.43   0
   0   1  -6  543.95    5.56   0
  -1  -1   6  275.85    4.79   0
  -1  -1   6  286.37    6.11   0
   1  -1  -6  301.34    6.49   0
   1   1   6  291.30    6.57   0
   1   1   6  286.46    4.83   0
  -1  -1   6  306.14    3.38   0
  -1   1  -6  285.91    4.05   0
   1  -1  -6  282.12    4.65   0
  -1   1  -6  289.31    5.34   0
   1   1  -6  289.84    4.37   0
   1  -1   6  284.05    3.98   0
  -1  -1  -6  269.91    6.55   0
  -1   1   6  289.36    4.32   0
   1   1  -6  294.54    5.64   0
  -1  -1  -6  293.32    4.61   0
   1  -1   6  270.87    8.28   0
   1  -1   6  295.95    4.61   0
  -2   1  -6 1081.66    5.26   0
  -2  -1   6 1132.48    4.19   0
  -2   1  -6 1109.22    8.36   0
  -2  -1   6 1086.18    6.52   0
   2   1   6 1108.78    7.17   0
   2   1   6 1058.00    7.76   0
  -2   1  -6 1042.87    6.08   0
   2  -1  -6 1108.50    6.50   0
  -2  -1  -6 1242.88    5.29   0
   2  -1   6 1130.92    8.19   0
   2   1  -6 1331.17    5.52   0
  -2  -1  -6 1246.12    7.96   0
   2  -1   6 1199.17    5.25   0
   2   1  -6 1259.63    6.68   0
  -3   1  -6 2880.89    6.45   0
  -3   1  -6 3022.75   10.12   0
   3   1   6 2757.43    9.14   0
   3  -1  -6 3036.19    9.27   0
  -3  -1   6 2992.29    5.58   0
  -3   1  -6 2987.71    9.04   0
  -3   1  -6 3355.88    8.92   0
  -3  -1   6 2955.69    9.11   0
   3   1   6 2984.77    9.30   0
   3  -1  -6 3029.60    8.89   0
   3   1  -6 3029.18    9.01   0
  -3   1   6 2913.66    7.42   0
   3   1  -6 3064.72    6.13   0
   3  -1   6 2882.88   11.08   0
   3  -1   6 2922.40    6.48   0
  -3  -1  -6 2994.24    6.36   0
  -3  -1  -6 2993.04    9.84   0
  -4  -1   6 1052.82    4.27   0
  -4   1  -6 1096.59    8.79   0
  -4   1  -6 1054.66    8.47   0
   4   1   6 1030.55    6.41   0
  -4   1  -6 1137.14    7.19   0
   4   1   6 1032.91    7.48   0
  -4  -1   6 1019.45    6.99   0
  -4  -1  -6 1036.96    4.27   0
   4   1  -6 1049.42    7.83   0
  -4  -1  -6 1022.17    7.85   0
   4   1  -6 1013.13    4.32   0
   4  -1   6  986.20    8.23   0
  -4  -1  -6 1077.49    6.83   0
  -5   1  -6 1325.14    8.69   0
   5   1   6 1253.96    6.44   0
  -5   1  -6 1211.80    8.13   0
  -5  -1   6 1180.51    8.69   0
  -5  -1   6 1251.55    5.02   0
   5  -1  -6 1226.67    7.26   0
   5  -1  -6 1250.85    7.54   0
  -5  -1  -6 1280.52    7.68   0
  -5  -1  -6 1230.26    9.57   0
   5   1  -6 1234.45    7.68   0
  -5   1   6 1216.39    7.07   0
   5   1  -6 1250.77    4.84   0
  -5  -1  -6 1226.48    4.08   0
  -6   1  -6  205.35    8.43   0
  -6  -1   6  216.29    4.69   0
  -6   1  -6  216.15    8.22   0
  -6  -1   6  199.84    6.27   0
  -6   1  -6  194.27    6.95   0
   6  -1  -6  190.57    5.64   0
  -6  -1  -6  239.64    2.41   0
   6   1  -6  251.68    6.39   0
  -6  -1  -6  247.50    6.70   0
  -6  -1  -6  239.36    7.51   0
  -6  -1  -6  281.63    9.02   0
  -6   1   6  241.39    5.85   0
   6   1  -6  250.09    3.86   0
  -7   1  -6 1044.05    9.06   0
  -7   1  -6 1151.71    8.72   0
  -7  -1   6 1098.22    8.27   0
   7  -1  -6 1152.45    9.33   0
  -7  -1   6 1086.26    6.48   0
  -7   1  -6 1211.78    9.29   0
   7  -1  -6 1089.42    7.72   0
   7   1  -6 1104.49    8.40   0
  -7  -1  -6 1176.26    8.47   0
  -7  -1  -6 1099.84    9.64   0
  -7   1   6 1120.69    8.03   0
  -7  -1  -6 1217.94    9.82   0
   7   1  -6 1233.82    5.76   0
  -8   1  -6  633.03    8.94   0
  -8   1  -6  696.46    9.40   0
  -8  -1   6  660.03    6.11   0
  -8   1  -6  711.50    9.05   0
  -8  -1   6  635.36    7.80   0
   8  -1  -6  658.75    7.63   0
   8  -1  -6  658.96    7.64   0
   8   1  -6  633.55    7.83   0
  -8  -1  -6  670.88    7.87   0
  -8  -1  -6  618.81    9.00   0
  -8   1   6  609.86    7.82   0
   8   1  -6  731.67    5.92   0
  -8  -1  -6  675.63    9.20   0
   9  -1  -6  401.59    7.70   0
  -9   1  -6  396.83   10.61   0
   9  -1  -6  417.45    6.50   0
  -9   1  -6  416.42    9.18   0
  -9   1  -6  428.80    7.93   0
   9   1  -6  465.38    7.99   0
  -9  -1  -6  497.72    7.98   0
  -9   1   6  427.65    7.93   0
  -9  -1  -6  474.32   10.99   0
   9   1  -6  503.35    6.28   0
  -9  -1  -6  492.34    9.61   0
  10  -1  -6  228.45    9.14   0
 -10   1  -6  221.19    9.17   0
 -10   1  -6  215.48    9.37   0
 -10   1  -6  217.55    7.77   0
 -10  -1   6  199.54    6.47   0
  10  -1  -6  220.73    7.96   0
 -10  -1   6  223.74    7.41   0
  10   1  -6  196.14    7.80   0
 -10  -1  -6  222.55    7.81   0
 -10   1   6  204.37    6.79   0
 -10  -1  -6  207.78   11.38   0
  10   1  -6  242.11    6.51   0
 -10  -1  -6  231.00   11.59   0
 -11   1  -6  329.83   10.24   0
 -11   1  -6  341.47   10.16   0
  11  -1  -6  378.39    8.98   0
 -11   1  -6  340.82   12.36   0
  11  -1  -6  338.67    8.41   0
 -11  -1  -6  213.09    8.42   0
 -11  -1  -6  216.40   10.12   0
 -11   1   6  113.01    8.08   0
 -11  -1  -6  228.89   10.44   0
 -12   1  -6  163.13   10.92   0
  12  -1  -6  163.36    8.29   0
 -12   1  -6  159.12   10.34   0
 -12  -1   6  137.65    7.61   0
 -12  -1   6  173.46    7.29   0
  12  -1  -6  194.80    7.99   0
 -12   1  -6  146.84   10.69   0
 -12  -1  -6  177.58    8.88   0
 -12  -1  -6  174.69   10.74   0
 -12   1   6  164.51    9.57   0
 -12  -1  -6  149.19   10.96   0
  13  -1  -6  106.81   10.73   0
 -13  -1   6  109.24    7.93   0
 -13   1  -6  110.78    9.11   0
 -13  -1   6   82.40    8.24   0
  13  -1  -6  111.83   10.25   0
 -13   1  -6   98.44   13.61   0
 -13   1  -6   81.65   11.46   0
 -13  -1  -6  122.38    7.63   0
 -13  -1  -6  149.63   11.32   0
 -13   1   6  102.43   10.14   0
 -13  -1  -6  108.10   11.73   0
   0  -2  -6  128.56    5.68   0
   0   2  -6  133.75    5.36   0
   0  -2   6  142.68    8.54   0
   0   2   6  137.74    4.89   0
   0   2  -6  136.37    3.91   0
   0  -2  -6  136.25    5.02   0
   0  -2   6  135.44    4.28   0
   1   2   6  902.16    6.26   0
  -1   2  -6  877.49    5.98   0
   1   2   6  897.74    6.34   0
  -1  -2   6  896.14    9.07   0
   1  -2  -6  923.90    6.56   0
  -1   2  -6  905.45    5.62   0
  -1   2  -6 1039.28    5.19   0
   1  -2  -6  900.08    7.17   0
  -1  -2   6  856.76    5.97   0
   1   2  -6  850.86    5.96   0
   1   2  -6  843.23    4.48   0
  -1  -2  -6  805.06    6.74   0
   1  -2   6  814.12    8.34   0
  -1   2   6  835.11    6.71   0
   1  -2   6  800.20    5.61   0
  -1  -2  -6  820.16    4.95   0
  -2  -2   6 1571.00    9.24   0
  -2   2  -6 1548.65    8.82   0
   2  -2  -6 1538.61    7.00   0
   2   2   6 1469.35    7.21   0
  -2  -2   6 1434.68    7.29   0
   2   2   6 1529.12    7.60   0
   2  -2  -6 1562.94    8.08   0
  -2  -2   6 1598.62    3.46   0
  -2   2  -6 1709.22    6.18   0
  -2   2  -6 1517.94    6.53   0
   2   2  -6 1415.96    7.23   0
  -2   2   6 1389.26    7.35   0
   2  -2   6 1337.86    9.14   0
  -2  -2  -6 1326.63    7.82   0
   2  -2   6 1314.49    5.73   0
   2   2  -6 1473.14    4.31   0
  -2  -2  -6 1375.26    5.20   0
   3   2   6  843.50    7.06   0
   3  -2  -6  862.45    6.44   0
  -3   2  -6  874.77    7.16   0
   3  -2  -6  907.97    8.05   0
  -3   2  -6  982.65    5.89   0
  -3   2  -6  901.10    9.37   0
  -3  -2   6  921.48    2.68   0
  -3  -2   6  828.14    6.74   0
  -3   2   6  742.97    5.78   0
   3  -2   6  738.47    9.34   0
   3  -2   6  711.06    4.36   0
   3   2  -6  759.82    2.70   0
  -3  -2  -6  716.76    7.29   0
  -3  -2  -6  735.64    4.63   0
   3   2  -6  772.80    6.55   0
  -4   2  -6  749.69    8.12   0
   4  -2  -6  723.96    7.85   0
  -4   2  -6  715.33    6.71   0
   4   2   6  730.79    7.25   0
  -4  -2   6  750.67    2.83   0
  -4   2  -6  782.47    6.37   0
   4  -2  -6  736.47    7.53   0
  -4  -2   6  724.73    7.96   0
   4   2  -6  833.46    6.98   0
   4  -2   6  756.40    4.05   0
   4   2  -6  891.94    2.71   0
   4  -2   6  739.28    7.85   0
  -4  -2  -6  800.14    4.19   0
   5  -2  -6 1230.67    7.61   0
  -5  -2   6 1318.47    3.89   0
  -5   2  -6 1355.57    9.40   0
  -5   2  -6 1233.65    9.04   0
  -5   2  -6 1406.14    8.87   0
   5  -2  -6 1267.01    8.89   0
   5  -2   6 1282.04    8.61   0
   5   2  -6 1462.73    3.87   0
  -5   2   6 1325.64    8.16   0
   6  -2  -6 1395.83    8.03   0
  -6   2  -6 1559.53    9.56   0
  -6  -2   6 1464.77   10.00   0
  -6   2  -6 1379.62    9.15   0
  -6  -2   6 1518.90    4.62   0
  -6   2  -6 1618.74    9.23   0
  -6  -2  -6 1549.96    9.85   0
   6   2  -6 1525.64    9.04   0
  -6  -2  -6 1659.91    7.27   0
  -6  -2  -6 1467.59    4.28   0
   6   2  -6 1789.96    4.70   0
  -7   2  -6 1141.41    9.34   0
  -7  -2   6 1123.61    5.26   0
  -7   2  -6 1198.80    9.29   0
  -7  -2   6 1099.59    8.58   0
   7   2  -6 1018.79    8.53   0
  -7  -2  -6 1056.85    9.87   0
   7   2  -6 1219.55    5.10   0
  -7  -2  -6 1007.41    3.18   0
  -8  -2   6  576.60    7.96   0
  -8   2  -6  603.85    8.42   0
   8  -2  -6  583.49    8.36   0
  -8  -2   6  585.00    5.40   0
  -8   2  -6  548.64    8.79   0
  -8   2  -6  628.86    8.83   0
   8  -2  -6  573.39    7.65   0
   8   2  -6  614.87    8.04   0
  -8  -2  -6  648.04    7.87   0
  -8   2   6  605.13    7.40   0
  -8  -2  -6  634.55    9.43   0
  -8  -2  -6  694.09   11.44   0
  -9  -2   6  433.43    5.36   0
  -9  -2   6  463.41    5.75   0
  -9  -2   6  453.53    9.49   0
  -9  -2  -6  465.31    9.36   0
  -9  -2  -6  482.92    7.91   0
  -9  -2  -6  506.89    9.75   0
 -10  -2   6   72.46    6.05   0
 -10   2  -6   63.46    8.84   0
 -10  -2   6   83.02    4.95   0
  10  -2  -6   67.31    7.22   0
 -10  -2   6   72.61    9.20   0
 -10   2  -6   79.71    8.89   0
  10  -2  -6   75.83    7.27   0
 -10   2  -6   99.43    9.55   0
 -10  -2  -6  131.37    9.45   0
 -10  -2  -6  133.84    7.84   0
 -10   2   6  114.42    8.96   0
 -10  -2  -6  140.86    9.81   0
 -11  -2   6  222.59    6.04   0
 -11  -2   6  197.85    7.09   0
 -11  -2   6  203.90    8.20   0
 -11  -2  -6  223.54   10.15   0
 -11  -2  -6  254.96   12.66   0
 -11  -2  -6  231.06    7.47   0
 -12   2  -6  186.09   10.79   0
  12  -2  -6  182.46    8.43   0
 -12   2  -6  198.89    9.39   0
 -12  -2   6  155.54    7.90   0
 -12  -2   6  204.36    7.55   0
 -12   2  -6  207.63   10.89   0
  12  -2  -6  205.92    8.61   0
 -12  -2  -6  169.07   10.97   0
 -12  -2  -6  169.84    7.98   0
 -12   2   6  161.06   10.32   0
 -12  -2  -6  181.24   11.31   0
  13  -2  -6  133.93   10.80   0
 -13   2  -6  149.13   11.37   0
 -13  -2   6  145.10    8.18   0
 -13   2  -6  136.38   11.74   0
 -13   2  -6  147.18   14.30   0
 -13  -2   6  117.46    8.55   0
  13  -2  -6  151.03   11.30   0
 -13  -2  -6  185.99   13.92   0
 -13  -2  -6  165.13    9.71   0
 -13   2   6  156.22    9.35   0
 -13  -2  -6  153.88   11.97   0
   0  -3   6 1257.44    9.18   0
   0   3  -6 1338.77    4.85   0
   1  -3  -6  452.36    5.39   0
  -1  -3   6  448.69    7.62   0
   1  -3  -6  449.62    7.06   0
   1   3   6  455.88    6.30   0
  -1   3  -6  496.16    4.35   0
  -1   3  -6  440.63    7.67   0
  -1  -3   6  433.95    5.74   0
   1  -3   6  468.91    4.94   0
  -1  -3  -6  518.13    7.02   0
   1  -3   6  505.61   10.00   0
  -1   3   6  496.61    6.03   0
   1   3  -6  542.84    3.52   0
   1   3  -6  571.84    2.82   0
   2   3   6  171.87    6.14   0
  -2   3  -6  157.13    7.20   0
   2  -3  -6  157.05    6.31   0
  -2   3  -6  164.48    4.55   0
  -2   3  -6  191.65    4.99   0
   2  -3   6  152.61    4.73   0
  -2  -3  -6  157.49    6.55   0
   2  -3   6  171.68    7.66   0
  -3  -3   6 1114.29    8.09   0
   3  -3  -6 1117.48    9.42   0
   3   3   6 1119.91    9.02   0
   3  -3  -6 1127.93    6.96   0
  -3  -3   6 1041.86    7.54   0
   3  -3   6  927.10    8.83   0
  -3  -3  -6  963.43    7.94   0
  -3   3   6  973.66    6.88   0
   4  -3  -6 1498.54    8.86   0
   4   3   6 1509.50    9.01   0
  -4   3  -6 1565.27    9.97   0
  -4   3  -6 1447.07    7.77   0
  -4  -3   6 1429.90    8.55   0
   4   3   6 1548.73    4.85   0
  -4   3  -6 1714.36    8.54   0
   4  -3  -6 1520.49    7.95   0
   4  -3   6 1470.09    9.50   0
  -4  -3  -6 1530.13   10.38   0
  -4   3   6 1536.19    7.94   0
   4  -3   6 1431.48    5.39   0
  -5  -3   6  831.96    7.92   0
   5  -3  -6  852.58    9.26   0
   5   3   6  838.51    8.47   0
   5  -3  -6  863.02    7.33   0
  -5  -3  -6  763.07    8.42   0
   5  -3   6  713.06    3.85   0
  -5   3   6  771.95    7.18   0
   6  -3  -6  835.64    9.34   0
   6   3   6  872.60   10.36   0
  -6  -3   6  874.35    2.71   0
  -6   3  -6  890.22    9.25   0
  -6   3  -6  939.49    8.04   0
  -6   3  -6  809.86    8.06   0
   6  -3  -6  898.42    7.72   0
  -6  -3   6  849.91    9.56   0
  -6   3   6  882.13    9.07   0
  -6  -3  -6  922.75    9.02   0
   6  -3   6  812.10    3.30   0
   7  -3  -6  112.65    6.87   0
  -7  -3   6  114.08    2.58   0
  -7   3  -6  121.87    7.37   0
  -7   3  -6  110.73    9.49   0
   7  -3  -6  116.14    6.59   0
  -7  -3   6  107.66    3.18   0
  -7   3  -6  129.43    7.47   0
  -7  -3   6  124.98    6.96   0
  -7  -3  -6   94.22    4.95   0
  -7   3   6   79.41    6.87   0
  -7  -3  -6   84.93    7.95   0
  -8  -3   6  499.93    4.09   0
  -8   3  -6  476.10   10.45   0
  -8   3  -6  440.05    8.69   0
  -8  -3   6  457.16    4.29   0
  -8  -3   6  477.82    7.95   0
  -8   3  -6  487.50   10.22   0
   8  -3  -6  427.90    8.98   0
   8  -3  -6  480.55    7.76   0
  -8  -3  -6  608.78    5.94   0
  -8   3   6  541.32    9.29   0
  -8  -3  -6  648.67   11.88   0
  -8  -3  -6  527.25    3.16   0
  -8  -3  -6  580.92    9.59   0
  -9  -3   6   39.08    3.99   0
   9  -3  -6   36.69    8.88   0
  -9   3  -6   39.18    8.33   0
  -9   3  -6   16.57   10.16   0
  -9   3  -6   45.33    8.03   0
  -9  -3   6   38.10    4.16   0
  -9  -3   6   34.34    7.39   0
   9  -3  -6   22.41    6.81   0
  -9  -3  -6   13.84    8.95   0
  -9  -3  -6   14.67    5.64   0
  -9   3   6   30.99    9.04   0
  -9  -3  -6   24.15    9.19   0
 -10  -3   6  324.96   10.18   0
 -10   3  -6  332.66   10.93   0
 -10  -3   6  306.11    5.39   0
 -10   3  -6  322.60    9.75   0
 -10  -3   6  349.57    5.36   0
  10  -3  -6  339.89    8.21   0
 -10   3  -6  344.41   11.45   0
  10  -3  -6  324.43    8.04   0
 -10  -3  -6  275.71   10.08   0
 -10  -3  -6  268.87    6.66   0
 -10   3   6  258.65    8.13   0
 -10  -3  -6  277.58   10.42   0
  11  -3  -6  182.70    7.92   0
 -11   3  -6  180.95   10.25   0
 -11   3  -6  207.48    9.26   0
  11  -3  -6  199.75    8.52   0
 -11   3  -6  163.20   10.32   0
 -11   3   6  162.33   10.28   0
  12  -3  -6  341.12   10.66   0
 -12  -3   6  385.20   10.95   0
 -12  -3   6  341.37    7.13   0
 -12  -3   6  405.21    7.08   0
  12  -3  -6  425.92    9.86   0
 -12  -3  -6  336.86    8.69   0
 -12  -3  -6  377.23   11.47   0
 -12   3   6  297.67   11.50   0
 -12  -3  -6  323.91   11.84   0
   0   4  -6 1105.35    4.82   0
   0  -4   6  959.23    6.76   0
   0  -4   6  951.50    9.10   0
   0   4   6 1057.24    7.74   0
   0  -4  -6 1019.98    8.70   0
  -1   4  -6  383.24    4.85   0
  -1   4  -6  355.39    7.84   0
  -1  -4   6  348.21    7.71   0
   1  -4  -6  347.87    7.69   0
   1   4   6  358.36    6.75   0
  -1   4  -6  384.57    4.76   0
  -1  -4   6  336.22    6.18   0
  -1   4   6  379.22    7.87   0
   1   4  -6  396.68    2.66   0
   1  -4   6  392.30    8.42   0
   1  -4   6  376.06    6.11   0
   1   4  -6  412.78    3.22   0
  -1  -4  -6  382.50    7.38   0
   2   4   6  479.70    7.01   0
   2   4   6  501.09    5.37   0
  -2   4  -6  471.87    8.22   0
  -2  -4   6  486.64    7.84   0
  -2   4  -6  488.70    5.73   0
  -2  -4   6  454.56    6.63   0
   2  -4  -6  502.25    7.95   0
  -2   4  -6  538.34    5.32   0
   2  -4   6  419.96    5.84   0
  -2   4   6  454.67    8.05   0
  -2  -4  -6  454.49    7.31   0
   2  -4   6  433.91    8.26   0
  -3  -4   6 1223.38    8.92   0
   3  -4  -6 1206.08    7.59   0
   3   4   6 1228.52    8.72   0
   3   4   6 1167.08    4.70   0
   3  -4  -6 1210.07    9.27   0
  -3  -4   6 1123.13    8.22   0
  -3   4  -6 1181.86    7.53   0
  -3   4  -6 1183.44    9.64   0
  -3   4  -6 1286.29    7.26   0
   3  -4   6 1092.89    5.62   0
  -3  -4  -6 1245.01    8.89   0
   3  -4   6 1211.13    9.72   0
  -3   4   6 1259.43    8.16   0
  -4  -4   6  696.33    7.83   0
  -4   4  -6  680.20    7.45   0
  -4  -4   6  763.63    7.99   0
  -4   4  -6  701.98    9.28   0
   4   4   6  687.99    8.33   0
  -4   4  -6  751.28    6.36   0
   4  -4   6  577.72    4.96   0
  -4  -4  -6  646.13    9.63   0
  -4   4   6  664.35    8.76   0
   4  -4   6  617.55    8.73   0
   5  -4  -6  999.33    9.09   0
  -5   4  -6  957.77    7.79   0
  -5   4  -6 1072.38   10.08   0
   5   4   6 1026.51    9.22   0
  -5   4  -6 1088.15    7.81   0
   5  -4  -6 1015.60    7.99   0
  -5  -4   6  978.28    8.74   0
   5  -4   6  957.43    5.13   0
  -5  -4  -6 1082.58    9.23   0
   5  -4   6 1073.62    9.83   0
  -5   4   6 1056.71    8.30   0
   6  -4  -6  407.92    7.01   0
   6  -4  -6  378.94    9.82   0
  -6   4  -6  403.68    8.80   0
  -6   4  -6  346.86    8.78   0
  -6   4  -6  432.37    8.72   0
  -6  -4   6  378.90    7.91   0
  -6   4   6  421.69    7.83   0
   6  -4   6  373.81    3.75   0
   7  -4  -6  727.44    9.13   0
   7  -4  -6  783.28    8.20   0
  -7  -4   6  753.37    8.85   0
  -7   4  -6  706.25    8.82   0
   7   4   6  762.10    9.80   0
  -7   4  -6  824.47    8.83   0
   7  -4   6  666.77    2.96   0
  -7   4   6  716.80   10.10   0
  -7  -4  -6  753.16    9.55   0
  -8   4  -6  161.15    8.65   0
   8  -4  -6  156.35    9.86   0
  -8  -4   6  171.01    2.88   0
  -8   4  -6  171.48    8.33   0
   8  -4  -6  172.63    7.44   0
  -8   4  -6  194.28    8.34   0
  -8   4   6  225.27    8.20   0
  -8  -4  -6  263.45   11.11   0
   9  -4  -6  115.03   10.08   0
  -9  -4   6  113.37    3.41   0
   9  -4  -6  122.39    7.29   0
  -9  -4   6  123.07    9.99   0
  -9  -4   6  120.55    3.60   0
  -9  -4  -6  114.05    3.85   0
  -9  -4  -6  118.15    3.85   0
  -9   4   6  125.98    9.98   0
  -9  -4  -6  137.85    9.97   0
  -9  -4  -6  134.19    9.36   0
 -10  -4   6  380.46    4.65   0
 -10  -4   6  374.22    9.02   0
 -10   4  -6  376.11   10.03   0
 -10   4  -6  378.63    9.52   0
 -10  -4   6  331.93    4.67   0
  10  -4  -6  347.35    9.36   0
 -10   4  -6  345.84   10.12   0
  10  -4  -6  358.07    8.42   0
 -10  -4  -6  368.13    4.89   0
 -10   4   6  341.05    9.28   0
 -10  -4  -6  411.10   11.08   0
 -10  -4  -6  385.90   10.58   0
 -11   4  -6   47.40    9.90   0
 -11  -4   6   49.18    5.02   0
 -11   4  -6   33.46   11.62   0
 -11   4  -6   45.71   10.06   0
 -11  -4   6   34.95    5.07   0
  11  -4  -6   62.98    9.32   0
 -11  -4   6   61.42   10.78   0
  11  -4  -6   49.04    9.52   0
 -11  -4  -6   70.75   10.29   0
 -11  -4  -6   53.50    5.11   0
 -11   4   6   45.86   11.48   0
 -11  -4  -6   54.20   13.32   0
  12  -4  -6  131.11    8.58   0
 -12   4  -6  132.02   11.14   0
 -12   4  -6  125.58   11.14   0
 -12   4  -6  129.27   12.76   0
 -12  -4   6  107.16    5.41   0
 -12  -4   6  131.19    5.32   0
  12  -4  -6  121.12   10.22   0
 -12  -4   6  124.61    9.26   0
 -12  -4  -6   93.80    5.63   0
 -12   4   6   89.95   10.11   0
 -12  -4  -6   99.95   14.10   0
 -12  -4  -6  104.41   11.14   0
   0  -5   6  120.52    7.19   0
   0   5  -6  128.13    7.50   0
   0  -5   6  124.35    7.77   0
   0   5  -6  133.58    3.37   0
  -1  -5   6  368.20    6.77   0
  -1   5  -6  404.84    8.33   0
  -1  -5   6  367.01    8.43   0
   1  -5  -6  405.86    8.17   0
   1   5   6  369.00    8.77   0
   1  -5   6  314.35    7.01   0
  -1   5   6  334.73    7.17   0
   1  -5   6  339.65    8.42   0
   1   5  -6  349.93    3.02   0
  -1  -5  -6  334.19    7.87   0
   1   5  -6  341.87    3.18   0
  -2   5  -6 1132.88    6.38   0
  -2  -5   6 1021.08    8.58   0
   2   5   6 1066.13    8.77   0
   2   5   6 1101.28    5.06   0
  -2  -5   6 1089.65    9.58   0
  -2   5  -6 1099.12    9.76   0
   2  -5  -6 1082.01    9.60   0
   2  -5   6  857.00    6.59   0
  -2   5   6  936.46    8.27   0
  -2  -5  -6  926.38    8.80   0
   2  -5   6  907.45    9.53   0
   3   5   6  433.61    7.99   0
  -3   5  -6  452.39    5.49   0
  -3  -5   6  448.74    8.24   0
  -3   5  -6  451.70    8.94   0
   3  -5  -6  436.21    8.64   0
   3   5   6  429.56    2.26   0
  -3  -5   6  429.04    7.65   0
   3  -5   6  342.05    5.06   0
   3  -5   6  377.81    8.66   0
   3  -5   6  444.11    6.02   0
  -3   5   6  403.84    7.58   0
  -3  -5  -6  380.30    7.98   0
   4  -5  -6 1840.35   12.81   0
  -4  -5   6 1732.75   11.67   0
  -4   5  -6 1981.49   11.87   0
   4   5   6 1820.65   10.69   0
  -4   5  -6 1969.31    8.50   0
  -4   5   6 1722.77   10.19   0
  -4  -5  -6 1731.28   10.39   0
   4  -5   6 1699.84   11.15   0
   4  -5   6 1962.93   10.17   0
   4  -5   6 1551.03    7.35   0
  -5  -5   6 1471.44   10.33   0
   5  -5  -6 1512.00   12.46   0
  -5  -5   6 1589.56   11.26   0
  -5   5  -6 1569.08   11.49   0
   5  -5  -6 1570.94    9.28   0
  -5   5  -6 1629.67    8.81   0
   5   5   6 1506.39   11.88   0
  -5  -5  -6 1438.11   10.26   0
   5  -5   6 1424.11   11.01   0
   5  -5   6 1562.57    9.36   0
  -5   5   6 1420.28    9.98   0
   5  -5   6 1264.30    6.80   0
   6  -5  -6  831.89    9.77   0
  -6   5  -6  899.01   10.43   0
   6   5   6  881.19   10.13   0
   6  -5  -6  885.84    8.52   0
  -6   5  -6  907.19    8.32   0
   6  -5   6  766.32    4.82   0
  -6  -5  -6  938.69    9.80   0
  -6   5   6  895.99    9.19   0
  -7   5  -6  506.16    9.71   0
  -7  -5   6  448.75    9.06   0
   7   5   6  474.01    9.78   0
   7  -5  -6  448.82   11.24   0
   7  -5  -6  497.26    9.28   0
  -7   5  -6  535.44    8.58   0
  -7  -5  -6  452.04    9.28   0
  -7   5   6  430.92    8.94   0
   7  -5   6  388.47    3.92   0
  -8   5  -6  471.89   10.76   0
   8   5   6  414.26   10.20   0
  -8   5  -6  440.94    9.77   0
   8  -5  -6  441.52    9.66   0
  -8  -5   6  432.50    9.02   0
   8  -5  -6  403.28   11.32   0
  -8  -5  -6  443.82    9.79   0
  -8   5   6  410.04    9.18   0
   8  -5   6  391.62    2.72   0
  -9   5  -6  365.31   11.51   0
  -9   5  -6  389.55   10.17   0
  -9   5  -6  421.01   11.54   0
   9  -5  -6  402.61    8.60   0
   9  -5  -6  381.60    9.73   0
  -9  -5   6  374.91    9.54   0
  -9   5   6  373.81    9.45   0
 -10   5  -6  105.37    9.83   0
 -10   5  -6  128.31    9.67   0
 -10   5  -6  110.67    9.70   0
 -10  -5   6  100.92    3.31   0
 -10  -5   6  100.79    3.37   0
  10  -5  -6  108.13    9.76   0
  10  -5  -6  106.24    8.08   0
 -10  -5   6  109.57    9.18   0
 -10  -5  -6   67.65    4.86   0
 -10   5   6   78.49    9.53   0
 -10  -5  -6   85.46   10.96   0
 -10  -5  -6   74.19   12.42   0
 -11   5  -6  483.63   11.46   0
 -11   5  -6  471.35   11.14   0
 -11  -5   6  433.65    4.38   0
 -11  -5   6  419.08    4.70   0
 -11   5  -6  425.83   11.56   0
  11  -5  -6  441.37   12.95   0
 -11  -5   6  426.87   12.36   0
  11  -5  -6  428.31   11.16   0
 -11   5   6  422.35   12.95   0
 -11  -5  -6  510.83   11.80   0
 -11  -5  -6  479.64   12.31   0
 -12   5  -6  213.95   11.50   0
 -12   5  -6  216.65   11.00   0
 -12   5  -6  186.01   11.54   0
 -12  -5   6  193.72    4.62   0
 -12  -5   6  177.33    5.00   0
  12  -5  -6  196.92   10.92   0
  12  -5  -6  192.25    9.19   0
 -12  -5   6  209.58   10.07   0
 -12   5   6  153.85   10.95   0
 -12  -5  -6  220.82   11.86   0
 -12  -5  -6  183.87   12.73   0
   0  -6   6 1282.17   10.49   0
   0   6   6 1303.25    9.67   0
   0  -6  -6 1289.79   10.27   0
  -1  -6   6   23.51    6.69   0
  -1   6  -6   40.69    8.19   0
  -1  -6   6   43.44    8.14   0
   1  -6  -6   30.92    8.21   0
   1   6   6   43.69    7.25   0
   1  -6   6   34.40    5.77   0
   1   6  -6   45.60    3.00   0
   1  -6   6   48.41   10.11   0
   1  -6   6   41.98    5.40   0
   1   6  -6   46.03    3.24   0
  -1   6   6   50.61    7.36   0
  -1  -6  -6   38.68    9.45   0
  -2   6  -6 1009.40    5.95   0
   2   6   6 1023.83    4.31   0
  -2   6  -6  976.70   10.08   0
   2  -6  -6  961.66    9.90   0
   2   6   6 1024.84    9.27   0
  -2   6   6 1046.86    9.31   0
   2  -6   6  986.99    8.52   0
   2  -6   6 1055.39   11.61   0
   2  -6   6 1187.79    7.31   0
  -2  -6  -6 1070.72    9.73   0
  -3  -6   6  110.90    7.58   0
   3   6   6  133.13    7.94   0
  -3   6  -6  141.41    5.20   0
  -3   6  -6  126.63    8.74   0
  -3  -6   6  137.23    8.14   0
   3  -6  -6  130.19    8.74   0
  -3  -6  -6  183.91    8.02   0
   3  -6   6  153.05    5.49   0
  -3   6   6  164.19    8.01   0
   3  -6   6  140.23    8.57   0
   3  -6   6  178.88    6.72   0
  -4  -6   6  574.14    9.10   0
  -4  -6   6  629.93   10.61   0
  -4   6  -6  617.19   10.02   0
   4  -6  -6  607.12    9.65   0
   4   6   6  657.86    9.40   0
  -4   6  -6  630.61    6.79   0
   4  -6   6  524.11    6.84   0
  -4  -6  -6  620.26    9.08   0
   4  -6   6  554.18    9.53   0
  -4   6   6  592.65    8.88   0
   4  -6   6  646.55    8.45   0
  -5   6  -6  308.86    8.19   0
  -5  -6   6  284.35    9.70   0
   5  -6  -6  284.32   11.32   0
  -5   6  -6  272.58    9.58   0
   5   6   6  282.73    8.97   0
  -5  -6   6  284.85    8.48   0
   5  -6   6  269.78    5.68   0
   5  -6   6  286.34   11.05   0
   5  -6   6  352.46    8.95   0
  -5   6   6  306.26    8.68   0
  -6  -6   6  194.03    8.77   0
  -6   6  -6  229.76    7.43   0
   6  -6  -6  200.71   11.15   0
  -6  -6   6  192.28    7.92   0
  -6   6  -6  218.93    9.42   0
   6   6   6  207.16   11.08   0
   6  -6  -6  194.68    7.56   0
   6  -6   6  156.80    5.63   0
  -6  -6  -6  183.33   10.34   0
   6  -6   6  197.05    9.59   0
  -6   6   6  170.12    8.68   0
  -7  -6   6  904.73   10.57   0
  -7   6  -6  969.63    9.54   0
   7  -6  -6  917.85    9.11   0
  -7   6  -6  938.53   11.27   0
  -7  -6   6  863.27   10.75   0
   7  -6  -6  877.69   12.59   0
   7  -6   6  884.86    5.76   0
   7  -6   6 1115.96   10.40   0
  -7   6   6 1028.55   10.60   0
   8  -6  -6   29.28    9.34   0
  -8   6  -6   31.36    8.17   0
   8   6   6   21.10    9.80   0
  -8  -6   6   21.86    9.36   0
  -8  -6   6   16.57    8.64   0
  -8   6  -6    4.07    9.47   0
   8  -6  -6   29.64    7.79   0
   8  -6   6    6.98    3.51   0
  -8  -6  -6   25.93    8.95   0
   8  -6   6   14.69    8.68   0
  -8   6   6    8.94    8.97   0
  -9   6  -6  364.60    9.98   0
  -9  -6   6  315.89   10.34   0
  -9   6  -6  343.88   10.48   0
   9  -6  -6  339.76    8.71   0
   9  -6  -6  351.45   12.89   0
  -9  -6   6  351.06   10.14   0
  -9  -6  -6  363.07   12.25   0
  -9   6   6  335.74   12.38   0
  10  -6  -6  150.40   12.67   0
 -10   6  -6  136.92   12.41   0
 -10  -6   6  139.89    9.92   0
 -10   6  -6  149.12   10.64   0
 -10   6  -6  142.26   10.23   0
  10  -6  -6  127.14    8.89   0
 -10  -6  -6  153.54   12.77   0
 -10   6   6  143.00   10.15   0
 -10  -6  -6  139.02   11.59   0
 -11   6  -6  164.98   10.96   0
 -11   6  -6  188.39   11.22   0
  11  -6  -6  149.70   13.71   0
 -11   6  -6  186.90   13.28   0
 -11  -6   6  170.83   10.32   0
  11  -6  -6  135.55   11.02   0
 -11  -6  -6  121.97    5.11   0
 -11  -6  -6  145.95   11.41   0
 -11   6   6  125.08   13.41   0
 -11  -6  -6   96.52   14.90   0
   0  -7   6  598.75    9.28   0
   0   7  -6  667.13   11.10   0
   0   7   6  671.32    9.14   0
   0  -7   6  635.17    9.35   0
   0  -7  -6  629.37    9.71   0
   0  -7   6  704.44    5.30   0
  -1  -7   6  132.66    7.37   0
  -1   7  -6  176.88    8.83   0
  -1  -7   6  138.86    8.41   0
   1  -7  -6  172.86    8.87   0
   1   7   6  151.25    8.35   0
  -1  -7   6  177.58    3.62   0
   1  -7   6  131.00    6.69   0
  -1   7   6  163.26    8.16   0
   1  -7   6  160.22    8.62   0
   1  -7   6  167.23    4.96   0
  -1  -7  -6  157.35   10.56   0
   1   7  -6  159.75    3.92   0
  -2   7  -6  982.97    7.16   0
  -2  -7   6  886.82    9.95   0
   2  -7  -6  968.94   10.56   0
   2   7   6  998.58    3.59   0
   2   7   6  959.15    9.89   0
  -2   7  -6  979.02   10.67   0
  -2  -7   6  906.11    9.47   0
  -2   7   6  789.02   11.24   0
   2  -7   6  701.05    7.46   0
   2  -7   6  742.43   10.01   0
   2  -7   6  852.24    6.88   0
  -2  -7  -6  775.53    9.78   0
  -3   7  -6  412.32    9.96   0
  -3  -7   6  383.17   10.44   0
   3  -7  -6  387.62    9.88   0
  -3   7  -6  420.98    7.26   0
   3   7   6  429.01    9.18   0
  -3  -7   6  385.46    8.74   0
  -3   7   6  414.77    9.31   0
  -3  -7  -6  471.65    9.19   0
   3  -7   6  385.31    6.34   0
   3  -7   6  442.21    9.38   0
   3  -7   6  481.07    7.44   0
  -4   7  -6  386.22    7.77   0
   4   7   6  348.66    9.22   0
  -4   7  -6  362.99    9.78   0
  -4  -7   6  325.23   10.30   0
   4  -7  -6  357.49    9.91   0
  -4  -7  -6  239.83    8.69   0
   4  -7   6  210.46    5.86   0
   4  -7   6  244.15    9.01   0
   4  -7   6  266.39    7.68   0
  -4   7   6  248.04   10.83   0
   5  -7  -6  265.04    9.90   0
  -5   7  -6  266.38    9.95   0
   5   7   6  266.03    9.44   0
  -5   7  -6  281.28    8.34   0
  -5  -7   6  234.50    9.13   0
  -5  -7   6  244.63   10.15   0
  -5  -7  -6  280.47    8.95   0
   5  -7   6  206.72    6.46   0
   5  -7   6  225.52    9.45   0
   5  -7   6  263.85    8.56   0
   6  -7  -6    4.86   11.81   0
  -6   7  -6   35.21    9.43   0
  -6   7  -6   20.36    7.27   0
   6   7   6   35.38    9.38   0
  -6  -7  -6   65.18    8.73   0
   6  -7   6   41.05    5.64   0
   6  -7   6   60.26    7.46   0
  -6   7   6   37.77    9.22   0
  -7  -7   6  613.09   10.46   0
   7  -7  -6  640.39   11.24   0
  -7   7  -6  696.30   11.09   0
  -7  -7   6  570.40    9.18   0
  -7   7  -6  656.16   11.17   0
   7  -7   6  544.02    6.52   0
   7  -7   6  655.97   11.43   0
  -7   7   6  606.19   10.65   0
  -8   7  -6   71.95   10.82   0
  -8   7  -6   31.70   10.20   0
   8  -7  -6   29.29   10.12   0
   8  -7  -6   54.46   10.00   0
   8   7   6   44.98   10.15   0
  -8  -7   6   44.59    9.73   0
   8  -7   6   40.90    5.30   0
  -8  -7  -6   67.96    9.31   0
   8  -7   6   58.55    9.06   0
  -8   7   6   62.66    9.54   0
  -9   7  -6  645.38   11.00   0
  -9  -7   6  520.80    9.46   0
  -9   7  -6  598.97   11.73   0
   9  -7  -6  577.83   11.85   0
   9  -7  -6  557.62   12.24   0
  -9  -7   6  542.44   11.38   0
   9  -7   6  457.77    4.31   0
   9  -7   6  573.82   11.26   0
  -9   7   6  535.46   13.66   0
 -10  -7   6  231.05   11.01   0
  10  -7  -6  301.24   11.99   0
 -10   7  -6  254.75   13.65   0
  10  -7  -6  284.43    9.80   0
 -10  -7   6  275.14   11.08   0
 -10   7  -6  319.37   10.67   0
 -10  -7  -6  266.60   11.13   0
 -10  -7  -6  274.81   12.53   0
 -10   7   6  239.76   11.31   0
 -11   7  -6  263.14   11.61   0
 -11  -7   6  198.83   11.36   0
 -11   7  -6  238.42   11.96   0
  11  -7  -6  252.80   12.65   0
 -11   7  -6  224.56   11.49   0
  11  -7  -6  215.39   12.09   0
 -11  -7   6  244.05   11.32   0
 -11   7   6  212.34   14.75   0
   0  -8   6  540.14    9.77   0
   0   8   6  536.35    9.82   0
   0  -8   6  498.46    9.36   0
   0  -8  -6  579.46   10.12   0
   0  -8   6  587.07    4.91   0
  -1  -8   6 1112.11    9.94   0
  -1   8  -6 1196.50   11.22   0
  -1  -8   6 1110.03   12.02   0
   1  -8  -6 1143.31   11.19   0
  -1   8  -6 1227.30    7.30   0
   1   8   6 1297.00    5.20   0
   1   8   6 1195.61   12.66   0
  -1  -8   6 1266.34    5.02   0
   1  -8   6 1068.90    9.00   0
  -1   8   6 1167.34   10.87   0
   1  -8   6 1128.02   10.80   0
  -1  -8  -6 1186.13   11.13   0
   1  -8   6 1261.12    6.87   0
   1   8  -6 1259.42    5.81   0
  -2   8  -6  632.98   12.24   0
   2   8   6  585.04    3.14   0
  -2   8  -6  606.67    7.04   0
   2  -8  -6  594.66   10.49   0
   2  -8   6  579.94    9.79   0
   2  -8   6  595.74    5.83   0
  -2   8   6  583.16   10.08   0
  -3  -8   6  369.75    9.12   0
  -3   8  -6  421.80   10.39   0
  -3   8  -6  410.38    6.49   0
  -3  -8   6  373.52    9.03   0
   3  -8  -6  379.89   12.21   0
   3   8   6  401.90    9.66   0
  -3   8   6  424.51    9.80   0
   3  -8   6  390.14   11.58   0
   3  -8   6  450.98    7.35   0
  -3  -8  -6  425.73    9.48   0
   4  -8  -6  274.50   10.45   0
  -4   8  -6  301.50   10.20   0
  -4   8  -6  316.00    8.25   0
  -4   8   6  284.13    9.83   0
   4  -8   6  295.37    9.65   0
   4  -8   6  312.87    6.84   0
  -5  -8   6  351.21    9.82   0
  -5   8  -6  379.75    7.88   0
   5  -8  -6  323.34   10.84   0
  -5   8  -6  352.46   10.77   0
  -5  -8   6  312.95   10.36   0
   5   8   6  358.19   10.07   0
   5  -8   6  402.63    7.81   0
  -5   8   6  356.46   10.23   0
  -5  -8  -6  397.13    9.78   0
   6  -8  -6  528.34   11.34   0
  -6   8  -6  568.35    8.71   0
  -6  -8   6  450.20   10.92   0
  -6   8  -6  564.55   11.39   0
   6  -8   6  527.48    8.69   0
   6  -8   6  436.94    7.01   0
  -6   8   6  539.54   10.73   0
  -7  -8   6  230.50   10.21   0
   7  -8  -6  211.89   10.91   0
  -7   8  -6  263.60    8.62   0
  -7  -8   6  218.12    8.62   0
  -7   8  -6  271.67   10.84   0
   7   8   6  237.06   10.58   0
   7  -8  -6  238.28    9.01   0
  -7  -8  -6  304.20    9.85   0
   7  -8   6  237.07    6.28   0
   7  -8   6  286.23   10.51   0
  -7   8   6  247.83   10.61   0
  -8  -8   6  533.81   11.51   0
   8   8   6  552.65   12.09   0
  -8   8  -6  576.94   11.96   0
  -8   8  -6  593.73   10.32   0
  -8  -8   6  502.07   11.10   0
   8  -8  -6  553.12   12.23   0
   8  -8  -6  544.83    9.94   0
   8  -8   6  574.81   10.40   0
   8  -8   6  443.54    6.07   0
  -8  -8  -6  625.25   11.09   0
  -9   8  -6  207.28   12.61   0
  -9  -8   6  176.25    8.97   0
  -9   8  -6  189.43   13.93   0
   9   8   6  197.45   11.95   0
  -9  -8   6  198.52   11.02   0
   9  -8   6  171.19    5.57   0
  -9  -8  -6  219.92   13.04   0
   9  -8   6  207.91   10.54   0
 -10  -8   6   22.23   10.79   0
  10  -8  -6   19.37    9.59   0
 -10  -8   6   31.71   10.80   0
 -10  -8  -6   39.26   10.78   0
   0  -9   6 1007.54    9.83   0
   0   9  -6 1169.16   12.77   0
   0   9   6 1102.25   13.43   0
   0  -9   6 1005.29   10.34   0
   0   9   6 1218.69    6.43   0
   0  -9  -6 1076.33   13.48   0
   0  -9   6 1182.13    6.68   0
  -1  -9   6  134.89    8.46   0
  -1   9  -6  145.17    9.39   0
  -1  -9   6  113.59    8.44   0
   1   9   6  140.22    4.50   0
   1  -9  -6  152.48    9.69   0
   1   9   6  136.04    9.53   0
  -1  -9   6  149.96    4.46   0
   1   9  -6  150.08    4.61   0
  -1   9   6  156.00    9.47   0
  -1   9   6  164.14    5.60   0
  -1  -9  -6  173.88    9.51   0
  -2  -9   6  271.14   10.79   0
  -2   9  -6  254.11   10.03   0
   2  -9  -6  264.26   10.09   0
  -2  -9   6  226.29    8.74   0
  -2   9  -6  273.74    7.06   0
  -2  -9   6  262.85    3.46   0
   2   9   6  233.03    9.94   0
  -2   9   6  213.78    9.81   0
   2  -9   6  213.80    9.25   0
   2   9  -6  232.40    3.85   0
  -2  -9  -6  234.61   11.67   0
   2  -9   6  259.77    6.39   0
  -3  -9   6  488.20   11.62   0
  -3   9  -6  534.98   10.91   0
   3  -9  -6  507.94   10.87   0
  -3  -9   6  418.20    9.06   0
  -3   9  -6  548.72    7.23   0
   3   9   6  501.97   10.63   0
  -3   9   6  446.00   10.56   0
   3  -9   6  455.58   10.10   0
   3  -9   6  508.32    7.87   0
  -3  -9  -6  473.67   10.18   0
  -4  -9   6   34.01    9.13   0
   4   9   6   33.47    9.66   0
   4  -9  -6   24.75    9.96   0
  -4   9  -6   36.62   10.21   0
  -4  -9   6   23.71   10.14   0
  -4   9  -6   42.79    6.52   0
   4  -9   6   38.23   11.42   0
   4  -9   6   37.41    6.14   0
  -4  -9  -6   22.81    9.12   0
  -4   9   6   32.22    9.71   0
  -5  -9   6  249.49   10.17   0
   5  -9  -6  271.68   10.86   0
  -5   9  -6  281.05   11.20   0
  -5   9  -6  286.47    7.81   0
  -5  -9   6  224.73   10.42   0
   5   9   6  271.76   10.54   0
   5  -9   6  237.60    8.85   0
  -5  -9  -6  223.69   11.78   0
  -6  -9   6  281.94   10.65   0
  -6   9  -6  297.39    8.66   0
  -6   9  -6  306.97   11.37   0
  -6  -9   6  233.26   10.62   0
   6  -9  -6  277.70   11.33   0
   6   9   6  270.61   12.67   0
   6  -9   6  311.65    8.45   0
  -6   9   6  286.03   10.95   0
  -6  -9  -6  281.18   11.78   0
  -7  -9   6  305.49   11.15   0
  -7   9  -6  342.49    9.50   0
  -7  -9   6  248.42    9.03   0
  -7   9  -6  334.48   11.62   0
   7   9   6  300.95   11.66   0
   7  -9  -6  285.41   11.62   0
   7  -9   6  256.69    7.07   0
   7  -9   6  307.61    9.24   0
  -7   9   6  305.10   11.29   0
  -7  -9  -6  324.87   10.63   0
  -8  -9   6  432.55   11.64   0
  -8   9  -6  488.40   10.54   0
  -8  -9   6  376.52    9.37   0
  -8   9  -6  458.71   12.24   0
   8  -9  -6  416.28   12.71   0
   8  -9  -6  435.70   12.33   0
   8   9   6  451.93   12.30   0
  -8  -9  -6  499.32   11.30   0
   8  -9   6  380.57    7.56   0
   8  -9   6  452.25   10.40   0
  -8   9   6  450.07   14.66   0
  -9  -9   6   68.37   11.19   0
   9   9   6   76.39   12.24   0
  -9  -9   6   49.71    8.92   0
  -9   9  -6   68.22   11.91   0
  -9   9  -6   70.19   12.78   0
   9  -9  -6   63.86   12.14   0
   9  -9  -6   68.10   12.00   0
  -9  -9  -6  104.07   10.86   0
   9  -9   6   57.81    6.19   0
   9  -9   6   66.90   10.38   0
  -9   9   6   59.02   11.88   0
   0  10  -6  148.60    9.46   0
   0  10   6  161.36    5.04   0
   0 -10   6  141.89    8.68   0
   0 -10   6  152.08    4.82   0
  -1 -10   6  814.96   10.43   0
  -1  10  -6  940.58   13.14   0
   1  10   6  833.58    5.76   0
   1 -10  -6  864.33   11.97   0
  -1 -10   6  747.58   11.70   0
   1  10   6  855.08   11.87   0
  -1  10  -6  947.58    8.96   0
  -1 -10   6  912.10    5.60   0
   1  10  -6  823.64    6.31   0
  -1  10   6  781.90   11.84   0
   1 -10   6  717.27   10.15   0
  -1  10   6  884.16    7.37   0
  -1 -10  -6  810.28   11.49   0
   1 -10   6  847.67    6.98   0
  -2 -10   6   15.41   10.93   0
  -2  10  -6   22.54    9.76   0
   2 -10  -6   29.33   12.28   0
  -2 -10   6   27.08    8.00   0
  -2  10  -6   17.90    7.15   0
   2  10   6   38.84   10.18   0
  -2 -10   6   20.41    3.74   0
  -2  10   6    7.45   10.00   0
   2 -10   6    5.62    8.84   0
  -2  10   6    8.43    6.52   0
  -2 -10  -6   10.25    9.80   0
   2  10  -6   14.29    4.32   0
   2 -10   6   12.30    6.23   0
  -3 -10   6  391.42   11.95   0
   3 -10  -6  462.93   11.10   0
  -3 -10   6  372.24    9.12   0
  -3  10  -6  466.63    8.61   0
   3  10   6  418.42   11.20   0
  -3  10   6  425.52   10.89   0
  -3  10   6  448.82    8.05   0
  -3 -10  -6  405.17   12.61   0
   3 -10   6  442.12    7.83   0
   4  10   6  127.65   10.55   0
   4 -10  -6  114.15   10.76   0
  -4  10  -6  124.91   11.02   0
  -4 -10   6   99.84    8.37   0
  -4  10  -6  104.55    7.31   0
  -4 -10   6  116.11    9.83   0
  -4  10   6  120.15   12.91   0
  -4  10   6  139.81    8.19   0
   4 -10   6  132.69    6.65   0
  -4 -10  -6  137.35    9.88   0
   5 -10  -6  143.35   13.41   0
  -5 -10   6  126.76    8.57   0
  -5 -10   6  150.57   10.04   0
   5  10   6  149.72   13.29   0
  -5  10   6  190.45    7.66   0
  -5 -10  -6  182.36   10.27   0
  -5  10   6  184.83   13.37   0
  -6 -10   6   68.45   10.63   0
   6 -10  -6   58.70   11.27   0
  -6  10  -6   78.83   11.31   0
  -6 -10   6   68.00   10.28   0
  -6  10  -6   66.28   10.53   0
   6  10   6   77.52   11.15   0
  -6 -10  -6  110.50   10.18   0
  -6  10   6   90.99   11.20   0
   6 -10   6   81.05    8.18   0
  -7  10  -6   73.30    9.24   0
  -7 -10   6   44.97   13.60   0
   7  10   6   47.22   11.42   0
  -7 -10   6   33.72    8.57   0
   7 -10  -6   64.89   11.96   0
  -7  10  -6   54.73   11.55   0
  -7 -10  -6   42.64   10.08   0
   7 -10   6   41.55    8.80   0
  -7  10   6   30.42   14.30   0
  -8 -10   6  140.01   14.22   0
  -8  10  -6  151.11   12.13   0
  -8 -10   6  121.83    8.77   0
  -8  10  -6  145.93   10.13   0
   8 -10  -6  133.49   12.60   0
   8  10   6  120.84   12.35   0
   8 -10  -6  123.28   10.56   0
   8 -10   6  128.33    6.98   0
   8 -10   6  149.41    9.84   0
  -8 -10  -6  184.84   11.11   0
  -8  10   6  146.58   12.33   0
   0  11  -6   16.51    9.37   0
   0  11   6   30.32    5.88   0
   0 -11  -6   20.81   10.52   0
   0  11   6   32.61   10.66   0
   0 -11   6   10.91    8.37   0
   0 -11   6   23.79    4.89   0
  -1 -11   6  252.80    9.56   0
  -1  11  -6  283.90   10.43   0
   1  11   6  274.66    5.01   0
   1 -11  -6  263.49   10.93   0
  -1 -11   6  239.37    9.10   0
   1  11   6  263.09   11.38   0
  -1 -11   6  290.36    5.18   0
  -1  11  -6  310.04    7.29   0
   1  11  -6  280.86    6.06   0
  -1  11   6  263.98   11.26   0
  -1  11   6  297.48    6.68   0
  -1 -11  -6  278.80   10.84   0
   1 -11   6  246.50    9.46   0
   1 -11   6  302.45    6.27   0
  -2 -11   6  178.35    9.55   0
  -2  11  -6  169.14   10.43   0
   2 -11  -6  173.04   10.92   0
  -2 -11   6  118.99   10.19   0
  -2  11  -6  184.60    7.90   0
  -2 -11   6  169.82    4.12   0
   2  11   6  163.49   13.29   0
  -2  11   6  177.54   11.04   0
  -2  11   6  198.94    7.40   0
  -2 -11  -6  209.37   10.50   0
   2 -11   6  162.38    9.57   0
   2 -11   6  201.99    6.85   0
   2  11  -6  187.83    4.84   0
  -3 -11   6   71.46    9.81   0
  -3  11  -6   65.62   10.60   0
   3 -11  -6   70.99   11.01   0
  -3 -11   6   55.72    8.34   0
  -3  11  -6   72.36    8.51   0
  -3 -11   6   66.25    3.00   0
   3  11   6   51.51   10.66   0
  -3  11   6   43.38   13.62   0
  -3  11   6   39.85    7.85   0
   3 -11   6   27.06    9.53   0
  -3 -11  -6   29.19   12.21   0
   3 -11   6   42.05    7.44   0
   3  11  -6   37.19    3.19   0
  -4 -11   6  285.71   10.77   0
   4  11   6  314.09   11.79   0
  -4  11  -6  325.62   11.81   0
  -4 -11   6  223.06   10.41   0
  -4  11  -6  314.30    8.22   0
  -4  11   6  295.43   11.73   0
  -4  11   6  327.11    9.34   0
  -4 -11  -6  317.54   10.95   0
   4 -11   6  325.52    8.84   0
  -5 -11   6  228.10   11.02   0
   5 -11  -6  229.34   11.84   0
  -5  11  -6  275.78   12.14   0
   5  11   6  232.33   11.94   0
  -5 -11   6  172.31   10.51   0
  -5  11  -6  280.66   10.49   0
  -5  11   6  224.49   14.44   0
  -5  11   6  227.25    9.88   0
   5 -11   6  222.14    9.48   0
  -5 -11  -6  226.24   11.03   0
  -6 -11   6  356.27   11.93   0
   6 -11  -6  387.88   12.73   0
  -6  11  -6  407.92   13.11   0
  -6 -11   6  280.20    9.16   0
  -6  11  -6  421.80    9.79   0
   6  11   6  397.59   12.34   0
  -6  11   6  382.44   12.89   0
  -6  11   6  451.24   11.19   0
   6 -11   6  416.03   10.88   0
  -6 -11  -6  393.70   11.44   0
  -7 -11   6  156.75   11.66   0
   7 -11  -6  138.02   15.37   0
   7  11   6  136.03   12.39   0
  -7  11  -6  112.05   12.52   0
  -7 -11   6  104.10    8.80   0
  -7  11  -6  170.62   10.06   0
  -7  11   6  132.25   12.69   0
  -7  11   6  142.32    9.28   0
   7 -11   6  125.57    9.46   0
  -7 -11  -6  144.49   13.32   0
   0 -12   6  365.03    9.96   0
   0 -12   6  480.77    6.18   0
  -1 -12   6  186.36   10.07   0
  -1  12  -6  214.33   10.66   0
   1  12   6  197.84    5.07   0
   1 -12  -6  212.40   13.83   0
  -1 -12   6  158.53    9.12   0
   1  12   6  209.54   11.75   0
  -1 -12   6  214.05    4.78   0
  -1  12  -6  212.78    7.73   0
   1  12  -6  226.05    6.42   0
  -1  12   6  220.85   14.32   0
  -1  12   6  213.35    7.88   0
  -1 -12  -6  230.93   11.26   0
   1 -12   6  166.71    9.55   0
   1 -12   6  227.61    6.61   0
  -2 -12   6  290.81   10.62   0
  -2  12  -6  321.10   11.29   0
  -2 -12   6  228.30    9.10   0
  -2 -12   6  304.97    4.82   0
  -2  12  -6  316.17    9.00   0
  -2  12   6  284.70   12.38   0
  -2  12   6  318.91    7.99   0
   2 -12   6  230.13   11.99   0
   2 -12   6  333.21    7.72   0
   2  12  -6  304.91    5.68   0
  -3 -12   6  347.91   11.28   0
  -3 -12   6  266.93    9.10   0
  -3 -12   6  380.25    3.63   0
   3 -12  -6  371.32   12.46   0
   3  12   6  381.80   12.65   0
   3  12  -6  349.92    4.21   0
  -3  12   6  350.13   12.53   0
  -3  12   6  347.54    7.60   0
  -3 -12  -6  357.86   11.64   0
  -4 -12   6  385.54   11.83   0
   4  12   6  431.61   15.27   0
   4 -12  -6  431.68   12.91   0
  -4  12  -6  474.01   12.88   0
  -4 -12   6  283.84   10.69   0
  -4  12  -6  485.89   10.67   0
  -4  12   6  447.89   13.27   0
  -4  12   6  495.02    8.71   0
  -4 -12  -6  505.65   11.95   0
   4 -12   6  501.03    8.08   0
  -5 -12   6  226.19   11.81   0
  -5  12  -6  223.21   12.46   0
   5  12   6  224.86   15.31   0
  -5 -12   6  149.35    8.66   0
  -5  12  -6  270.79    9.36   0
   5 -12  -6  217.66   12.57   0
  -5  12   6  210.79   12.85   0
  -5  12   6  232.49    8.92   0
  -5 -12  -6  233.45   13.87   0
   5 -12   6  243.09    9.96   0
   0  13   6  255.34    7.26   0
   0 -13  -6  299.65   12.35   0
   0  13   6  283.82   12.82   0
   0 -13   6  193.77    9.71   0
   0 -13   6  279.57    6.29   0
  -1  13  -6    1.00    7.61   0
  -1 -13   6    6.13   12.35   0
   1  13   6    5.24    4.18   0
   1 -13  -6   29.76   11.56   0
  -1 -13   6    8.81    8.87   0
   1  13   6    2.77   11.93   0
  -1  13  -6   -2.40   10.81   0
  -1 -13   6   12.70    5.41   0
  -1  13   6    9.08    7.81   0
  -1  13   6   10.10   12.24   0
  -1 -13  -6   12.68   11.19   0
   1  13  -6    5.85    6.44   0
   1 -13   6    7.58    9.55   0
   1 -13   6    6.49    6.45   0
  -2  13  -6  160.82   11.23   0
  -2 -13   6  153.00   11.03   0
   2 -13  -6  168.35   12.37   0
  -2  13  -6  154.84    8.94   0
  -2 -13   6   95.14   10.93   0
  -2 -13   6  156.13    5.35   0
   2  13   6  155.46   12.66   0
  -2  13   6  114.88   15.41   0
  -2  13   6  107.58    8.13   0
  -2 -13  -6  138.37   11.63   0
   2 -13   6  114.45    7.63   0
   2  13  -6  119.63    5.71   0
   1   0  -7 3236.55    8.70   0
  -1   0   7 3295.23    9.03   0
  -2   0   7   19.94    5.11   0
   2   0   7    6.07    5.52   0
   2   0   7   13.48    7.61   0
   2   0  -7    9.12    5.58   0
  -2   0  -7   15.65    6.44   0
  -2   0   7   13.88    4.06   0
   2   0  -7   19.13    6.12   0
  -2   0  -7   23.08    3.47   0
  -3   0  -7  511.14    4.49   0
   3   0   7  486.78    7.08   0
   3   0  -7  547.57    5.65   0
  -3   0   7  517.53    4.60   0
   3   0   7  523.36    6.04   0
  -3   0   7  500.89    6.29   0
  -3   0  -7  510.54    6.72   0
   3   0  -7  513.22    6.21   0
  -4   0  -7  240.96    4.08   0
  -4   0  -7  260.21    6.10   0
  -4   0  -7  238.91    7.81   0
  -4   0   7  251.84    4.88   0
   4   0  -7  261.62    4.79   0
   4   0   7  238.14    7.26   0
  -4   0   7  255.99    6.13   0
   4   0  -7  249.35    6.04   0
   5   0  -7  718.24    7.38   0
   5   0  -7  682.07    6.07   0
  -5   0  -7  690.61    4.18   0
  -5   0  -7  744.43    8.29   0
  -5   0  -7  692.23    8.08   0
   5   0   7  693.70    7.46   0
  -5   0   7  705.68    7.47   0
  -5   0  -7  798.11    7.89   0
  -5   0   7  714.15    5.90   0
   6   0  -7  784.71    7.89   0
  -6   0  -7  851.01    9.07   0
  -6   0  -7  803.79   10.28   0
  -6   0  -7  863.48    8.70   0
  -6   0   7  749.51    7.92   0
  -6   0   7  784.86    6.43   0
   6   0  -7  809.02    5.80   0
  -7   0  -7  245.84    8.55   0
  -7   0  -7  229.27    8.15   0
   7   0  -7  241.52    5.33   0
  -7   0  -7  256.92    8.01   0
   7   0  -7  226.25    8.52   0
  -7   0   7  239.81    5.47   0
  -7   0   7  221.01    7.12   0
   8   0  -7 1722.49   10.21   0
  -8   0  -7 1878.28   10.99   0
  -8   0  -7 1715.88   12.87   0
  -8   0   7 1666.79    8.68   0
  -8   0  -7 1891.48   11.66   0
   8   0  -7 1916.06    8.21   0
   9   0  -7  123.47    7.77   0
  -9   0  -7  134.11    8.59   0
  -9   0  -7  117.02    8.94   0
  -9   0   7  119.12    7.24   0
   9   0  -7  134.20    6.34   0
  -9   0  -7  138.80    9.03   0
 -10   0  -7 1021.09   10.57   0
 -10   0  -7  939.32   11.21   0
 -10   0   7  870.57    8.88   0
  10   0  -7 1057.16    8.39   0
 -10   0  -7  951.47   11.41   0
  11   0  -7   62.74    8.37   0
 -11   0   7   36.24    7.16   0
  11   0  -7   74.62    7.32   0
  12   0  -7  177.25   11.18   0
 -12   0  -7  205.74    9.93   0
 -12   0  -7  209.76   13.41   0
 -12   0   7  176.74    8.14   0
  12   0  -7  225.93    8.32   0
 -12   0  -7  213.79   11.47   0
   0  -1   7  212.85    4.73   0
   0   1  -7  205.32    4.69   0
   0  -1  -7  238.23    6.84   0
   0  -1   7  223.56    4.36   0
   0   1   7  222.06    5.64   0
   0  -1   7  207.38    7.02   0
   0   1  -7  219.64    5.38   0
   0   1   7  223.79    5.61   0
   0  -1  -7  226.05    4.65   0
  -1   1  -7 3481.96    8.73   0
  -1  -1   7 3487.23   11.94   0
   1   1   7 3533.58   10.29   0
   1   1   7 3534.87    9.19   0
  -1   1  -7 3588.41    9.76   0
   1  -1  -7 3617.86   10.78   0
  -1  -1   7 3374.21    9.30   0
  -1  -1   7 3617.34    7.12   0
   1  -1  -7 3528.23    9.21   0
   1   1  -7 3478.29    8.90   0
   1   1  -7 3424.94    9.22   0
  -1  -1  -7 3428.39    8.10   0
   1  -1   7 3640.80    8.64   0
   1  -1   7 3397.75   12.76   0
  -1  -1  -7 3342.39   10.02   0
  -1   1   7 3539.72    9.06   0
   1  -1   7 3359.94    8.13   0
  -2   1  -7  421.15    5.61   0
   2   1   7  427.16    5.84   0
   2   1   7  410.71    6.54   0
  -2   1  -7  416.67    4.33   0
  -2  -1   7  440.72    3.92   0
   2  -1  -7  460.09    7.24   0
  -2  -1   7  413.22    5.95   0
   2  -1  -7  435.32    5.73   0
   2   1  -7  510.03    5.99   0
   2  -1   7  475.87    9.27   0
  -2   1   7  503.10    5.59   0
  -2  -1  -7  503.70    6.66   0
   2   1  -7  543.21    5.44   0
   2  -1   7  469.31    4.34   0
  -2  -1  -7  510.30    5.04   0
  -3   1  -7 1134.13    8.08   0
  -3   1  -7 1126.90    8.22   0
   3   1   7 1026.95    8.32   0
   3  -1  -7 1127.32    6.97   0
  -3   1  -7 1248.13    6.97   0
   3   1   7 1092.68    7.36   0
  -3  -1   7 1135.01    4.58   0
  -3  -1   7 1084.74    7.40   0
  -3   1  -7 1075.37    5.47   0
   3  -1  -7 1085.11    7.16   0
   3   1  -7 1011.33    7.14   0
   3   1  -7 1068.72    5.23   0
   3  -1   7  971.09    8.40   0
  -3  -1  -7 1026.27    5.20   0
  -3  -1  -7 1032.23    8.01   0
  -4   1  -7  389.27    4.05   0
  -4   1  -7  428.35    8.68   0
   4  -1  -7  396.91    6.49   0
   4   1   7  380.77    6.62   0
  -4   1  -7  407.64    6.78   0
  -4  -1   7  406.70    3.85   0
  -4   1  -7  469.83    6.39   0
   4   1   7  391.70    6.59   0
  -4  -1   7  388.82    6.64   0
   4  -1  -7  417.95    6.28   0
   4   1  -7  390.54    6.42   0
  -4   1   7  382.06    4.75   0
  -4  -1  -7  383.50    8.42   0
   4   1  -7  379.02    4.07   0
   4  -1   7  368.43    8.47   0
  -4  -1  -7  378.66    3.87   0
   5  -1  -7  170.75    4.81   0
  -5  -1   7  164.92    3.77   0
  -5  -1   7  170.75    6.62   0
   5  -1  -7  180.44    6.34   0
   5   1  -7  179.90    6.45   0
   5  -1   7  160.89    6.55   0
  -5   1   7  166.68    4.54   0
   5   1  -7  159.09    3.75   0
   6  -1  -7  941.28    7.15   0
  -6   1  -7 1029.40    9.18   0
  -6   1  -7 1067.04    8.69   0
  -6   1  -7  973.42   10.15   0
  -6  -1   7  950.06    5.32   0
   6  -1  -7  997.22    8.21   0
  -6  -1  -7  874.04    3.78   0
   6   1  -7  867.52    8.17   0
   6   1  -7  925.94    5.12   0
  -6  -1  -7  904.73    9.23   0
  -6  -1  -7  950.95    8.22   0
   6  -1   7  904.23    8.96   0
  -6  -1  -7  996.11    9.26   0
  -6   1   7  890.62    6.92   0
  -7   1  -7   20.90    8.61   0
   7  -1  -7   14.81    7.99   0
  -7   1  -7   12.29    8.93   0
   7  -1  -7   12.90    5.91   0
  -7  -1  -7   26.48    6.78   0
  -7  -1  -7   18.05    7.90   0
  -7  -1  -7    7.15    7.87   0
  -7   1   7   11.09    6.01   0
   8  -1  -7  335.84    7.57   0
   8  -1  -7  324.49    7.17   0
  -8   1  -7  352.51    8.19   0
  -8  -1   7  329.54    7.69   0
  -8  -1   7  321.86    5.76   0
  -8   1  -7  373.69   10.32   0
  -8   1  -7  330.59    8.73   0
   8   1  -7  320.45    7.76   0
  -8  -1  -7  349.24    7.83   0
  -8  -1  -7  316.96    8.93   0
  -8   1   7  316.44    7.21   0
  -8  -1  -7  360.52    9.04   0
   8   1  -7  377.66    5.00   0
   9  -1  -7  178.83    9.43   0
  -9   1  -7  196.45    7.84   0
   9  -1  -7  210.53    5.98   0
  -9   1  -7  192.87   10.66   0
  -9   1  -7  202.80    8.90   0
  -9  -1  -7  150.85    8.02   0
  -9  -1  -7  137.98    9.08   0
  -9   1   7  114.39    7.08   0
  -9  -1  -7  128.55    9.12   0
  10  -1  -7  661.81   10.79   0
 -10   1  -7  684.52   10.74   0
 -10  -1   7  591.22    7.54   0
  10  -1  -7  694.85    8.81   0
 -10   1  -7  614.81   10.59   0
 -10   1  -7  666.38   12.55   0
  10   1  -7  672.55    9.54   0
 -10  -1  -7  742.52    9.16   0
 -10  -1  -7  674.15   12.89   0
 -10   1   7  613.53    8.64   0
  10   1  -7  787.95    7.04   0
 -10  -1  -7  721.44   11.13   0
  11  -1  -7   32.40    8.46   0
 -11   1  -7   30.13    8.11   0
 -11  -1   7   27.88    7.16   0
  11  -1  -7   46.48    8.20   0
 -11   1  -7   31.54    9.88   0
 -11   1  -7   23.18    9.79   0
 -11  -1  -7   51.79    8.48   0
 -11  -1  -7   69.14   10.26   0
 -11   1   7   54.91    8.11   0
 -11  -1  -7   58.70   10.39   0
 -12   1  -7  188.13    8.96   0
 -12  -1   7  182.53    6.89   0
 -12  -1   7  155.54    7.06   0
  12  -1  -7  212.69    9.32   0
 -12   1  -7  170.15   11.01   0
  12  -1  -7  174.69   11.09   0
 -12   1  -7  187.96   11.17   0
 -12  -1  -7  191.18    9.07   0
 -12  -1  -7  189.61   11.21   0
 -12   1   7  162.52    9.09   0
 -12  -1  -7  200.38   11.35   0
   0   2  -7 1791.54    7.43   0
   0  -2   7 1797.20   10.08   0
   0   2  -7 1827.58    6.61   0
   0   2   7 1839.44    7.75   0
   0  -2  -7 1782.34    7.07   0
   0  -2   7 1689.49    7.25   0
   0  -2  -7 1813.79    8.86   0
  -1   2  -7  184.61    5.25   0
  -1   2  -7  159.47    4.47   0
  -1  -2   7  158.87    7.09   0
  -1   2  -7  186.52    4.60   0
   1  -2  -7  158.12    5.07   0
  -1  -2   7  141.60    5.34   0
   1  -2   7   97.58    4.14   0
   1   2  -7   96.68    4.27   0
   1  -2   7   99.74    7.78   0
  -1   2   7   95.04    5.80   0
   1   2  -7   91.51    5.21   0
  -2   2  -7  618.00    5.71   0
  -2   2  -7  648.54    9.51   0
  -2  -2   7  699.62    7.72   0
   2   2   7  689.56    7.26   0
  -2   2  -7  660.71    5.80   0
   2  -2  -7  682.69    7.21   0
   2   2   7  695.15    7.92   0
  -2   2  -7  739.30    6.11   0
   2  -2  -7  673.23    6.19   0
  -2  -2   7  752.49    3.48   0
  -2  -2   7  666.98    6.61   0
   2  -2   7  838.49    5.71   0
   2  -2   7  853.01    9.12   0
  -2  -2  -7  916.05    7.81   0
  -2   2   7  878.73    6.05   0
   2   2  -7  925.42    7.00   0
  -2  -2  -7  893.65    5.13   0
  -3   2  -7  410.20    9.16   0
  -3  -2   7  386.53    6.36   0
   3  -2  -7  399.26    6.19   0
  -3  -2   7  407.97    2.73   0
   3  -2  -7  401.50    8.11   0
  -3   2  -7  413.13    5.89   0
   3   2   7  379.30    6.58   0
  -3   2  -7  457.99    6.38   0
  -3  -2  -7  313.21    4.66   0
   3   2  -7  296.02    6.19   0
  -3   2   7  321.43    6.30   0
   3   2  -7  315.54    2.94   0
   3  -2   7  308.85    7.88   0
  -3  -2  -7  317.86    6.96   0
   3  -2   7  313.98    4.44   0
   4  -2  -7  260.30    6.22   0
  -4   2  -7  252.89    7.67   0
   4  -2  -7  255.84    7.78   0
  -4   2  -7  273.49    5.85   0
   4   2   7  249.24    6.91   0
  -4   2  -7  240.63    6.34   0
  -4   2   7  260.84    6.47   0
   4  -2   7  249.41    9.03   0
  -4  -2  -7  281.53    7.46   0
   4  -2   7  268.32    3.82   0
  -4  -2  -7  275.01    4.11   0
  -5   2  -7  229.57    6.87   0
   5  -2  -7  227.48    7.41   0
  -5   2  -7  240.96    7.70   0
   5  -2  -7  235.46    6.52   0
  -5  -2   7  238.83    2.88   0
  -5   2  -7  248.61    6.47   0
  -5  -2   7  232.55    8.26   0
   5   2   7  227.11    7.36   0
  -5  -2  -7  240.92    3.97   0
   5   2  -7  222.69    6.90   0
   5  -2   7  237.17    8.50   0
  -5   2   7  236.29    6.71   0
   5   2  -7  266.85    2.78   0
  -5  -2  -7  253.22    7.76   0
  -6   2  -7  304.34    7.44   0
  -6  -2   7  307.01    3.24   0
  -6  -2   7  292.48    7.49   0
  -6   2  -7  324.32    8.25   0
   6  -2  -7  294.21    7.42   0
  -6   2  -7  336.98    8.52   0
   6  -2  -7  317.86    7.06   0
   6   2  -7  278.40    7.38   0
  -6  -2  -7  303.55    6.25   0
  -6  -2  -7  284.66    8.14   0
  -6  -2  -7  276.06    3.36   0
   6  -2   7  273.24    7.37   0
   6   2  -7  322.91    3.39   0
  -6   2   7  265.60    7.05   0
   7  -2  -7  377.85    7.45   0
  -7   2  -7  346.71    8.26   0
  -7   2  -7  399.50    8.70   0
  -7   2  -7  400.77    8.06   0
  -7  -2   7  363.37    9.26   0
  -7  -2   7  376.50    4.08   0
   7  -2  -7  373.35    6.60   0
   7   2  -7  504.96    8.20   0
  -7  -2  -7  569.79    6.69   0
  -7  -2  -7  543.90    9.27   0
  -7  -2  -7  577.36   11.05   0
   7   2  -7  599.23    3.90   0
  -7   2   7  457.98    7.81   0
  -7  -2  -7  476.67    3.16   0
  -8   2  -7  527.84   10.47   0
  -8   2  -7  485.14    9.03   0
   8  -2  -7  504.55    8.33   0
  -8   2  -7  550.81    8.87   0
   8  -2  -7  515.38    7.91   0
  -8  -2  -7  526.09    9.91   0
  -8  -2  -7  538.20    7.92   0
  -8  -2  -7  566.13    9.97   0
  -8   2   7  502.15    7.10   0
   9  -2  -7  930.93    9.34   0
  -9   2  -7  992.49   10.01   0
  -9   2  -7  883.41   10.39   0
  -9   2  -7  943.07   10.36   0
  -9  -2   7  842.64    5.93   0
  -9  -2   7  937.52    5.85   0
   9  -2  -7  912.18    9.60   0
  -9  -2   7  907.59    9.52   0
  -9  -2  -7  818.32   10.86   0
   9   2  -7  815.84    9.68   0
  -9  -2  -7  870.20    7.77   0
  -9   2   7  767.03    9.36   0
  -9  -2  -7  882.52   11.13   0
  10  -2  -7  401.10   10.29   0
 -10   2  -7  374.24   10.17   0
 -10   2  -7  393.61   11.04   0
 -10   2  -7  418.75   10.08   0
  10  -2  -7  401.00    9.25   0
 -10  -2  -7  398.97   10.56   0
 -10  -2  -7  424.85    7.57   0
 -10   2   7  324.27    8.86   0
 -10  -2  -7  405.70   10.74   0
 -11  -2   7  524.18    6.70   0
 -11   2  -7  487.04   11.16   0
  11  -2  -7  479.89    9.55   0
 -11   2  -7  518.95    9.94   0
 -11  -2   7  451.66    6.86   0
  11  -2  -7  539.35    8.55   0
 -11  -2   7  473.92    9.44   0
 -11   2  -7  529.57   11.12   0
 -11  -2  -7  523.33   11.61   0
 -11  -2  -7  544.03    9.10   0
 -11   2   7  455.96    9.86   0
 -11  -2  -7  535.77   13.95   0
  12  -2  -7  167.72    9.15   0
 -12   2  -7  184.98    9.65   0
 -12   2  -7  165.67   11.14   0
 -12   2  -7  172.89   11.20   0
 -12  -2   7  174.74    6.71   0
 -12  -2   7  150.73    6.90   0
  12  -2  -7  194.64    8.39   0
 -12  -2  -7  199.94   11.42   0
 -12  -2  -7  177.74    9.17   0
 -12   2   7  170.44    9.85   0
 -12  -2  -7  194.82   11.72   0
   0  -3   7 1228.09   11.17   0
   0   3   7 1211.54    7.72   0
   0  -3  -7 1193.95    6.68   0
   0   3  -7 1231.47    5.75   0
   0  -3  -7 1231.92    8.79   0
   0  -3   7 1094.37    6.79   0
   1   3   7  511.79    6.71   0
  -1  -3   7  474.30    6.14   0
   1   3   7  505.90    6.02   0
   1  -3  -7  510.84    5.87   0
  -1   3  -7  534.56    5.48   0
   1  -3  -7  527.69    7.71   0
  -1   3  -7  578.28    4.84   0
  -1  -3   7  518.92    8.25   0
  -1  -3  -7  487.80    7.44   0
   1   3  -7  488.57    4.33   0
   1  -3   7  452.63    8.72   0
  -1   3   7  493.39    7.39   0
   1   3  -7  547.57    3.16   0
  -1  -3  -7  490.69    6.00   0
   1  -3   7  470.36    5.90   0
  -2   3  -7 1074.68   10.42   0
  -2  -3   7 1093.98    9.00   0
   2   3   7 1052.18    8.88   0
   2  -3  -7 1095.26    7.13   0
   2  -3  -7 1065.06    9.98   0
  -2   3  -7 1096.57    7.19   0
  -2   3  -7 1220.95    6.56   0
  -2  -3   7  998.07    7.43   0
   2   3  -7 1051.33    7.58   0
  -2  -3  -7  994.42    8.41   0
  -2   3   7 1013.10    8.06   0
   2  -3   7 1013.53    9.64   0
   2   3  -7 1109.15    3.19   0
  -2  -3  -7 1011.29    6.41   0
   2   3  -7 1127.23    2.55   0
   2  -3   7  949.12    6.25   0
  -3   3  -7  397.56    6.03   0
  -3  -3   7  382.16    7.60   0
  -3   3  -7  407.69    8.14   0
   3  -3  -7  409.34    7.52   0
   3   3   7  401.98    7.28   0
  -3   3  -7  435.90    5.51   0
   3  -3  -7  414.04    7.57   0
  -3  -3   7  363.30    6.73   0
  -3   3   7  388.99    6.10   0
   3  -3   7  372.17    4.92   0
  -3  -3  -7  394.84    5.13   0
  -3  -3  -7  404.90    9.14   0
   3  -3   7  375.54    9.97   0
   3   3  -7  405.71    6.78   0
   4   3   7 1130.90    9.03   0
  -4   3  -7 1210.92   10.08   0
   4  -3  -7 1158.67    9.10   0
   4   3   7 1143.74    5.58   0
  -4   3  -7 1174.65    8.77   0
  -4   3  -7 1304.73    8.27   0
   4  -3  -7 1176.36    8.15   0
  -4  -3   7 1103.25    8.42   0
   4   3  -7 1086.90    9.47   0
   4  -3   7 1037.96    9.78   0
  -4  -3  -7 1046.08    9.29   0
  -4  -3  -7 1053.80    5.63   0
   4  -3   7  981.87    5.68   0
  -4   3   7 1034.90    7.56   0
   5  -3  -7  934.28    9.99   0
  -5   3  -7  987.30    9.88   0
  -5   3  -7  885.30    8.02   0
  -5   3  -7 1013.74    7.74   0
   5   3   7  883.89    8.89   0
   5  -3  -7  956.30    8.12   0
  -5  -3   7  877.56    8.49   0
   5  -3   7  761.20    4.46   0
   5   3  -7  791.46    8.21   0
  -5   3   7  788.69    7.37   0
   5  -3   7  751.47    9.12   0
   6  -3  -7  907.89    9.68   0
   6   3   7  926.54   11.14   0
  -6   3  -7  979.45   11.42   0
  -6   3  -7  868.12    8.64   0
  -6   3  -7  990.19    8.49   0
   6  -3  -7  905.92    8.50   0
  -6  -3   7  884.18    9.08   0
  -6  -3  -7  916.41    5.01   0
   6  -3   7  894.87    9.30   0
  -6  -3  -7  996.54    9.93   0
  -6   3   7  899.37    8.92   0
   7  -3  -7  765.55    9.71   0
  -7   3  -7  887.36    8.78   0
  -7   3  -7  808.39    9.86   0
  -7  -3   7  809.80    2.65   0
  -7  -3   7  783.05    2.43   0
  -7   3  -7  770.56    9.06   0
  -7  -3   7  765.06    8.99   0
   7  -3  -7  817.53    8.61   0
  -7   3   7  687.20    7.95   0
  -7  -3  -7  713.56    9.75   0
  -7  -3  -7  676.60    4.24   0
   8  -3  -7   14.37    8.41   0
  -8   3  -7    4.45    8.33   0
  -8   3  -7    0.17    8.20   0
  -8   3  -7    1.53    7.85   0
  -8  -3   7    1.40    2.75   0
  -8  -3   7    5.17    7.60   0
  -8  -3   7    4.09    3.08   0
   8  -3  -7   -6.11    7.13   0
  -8  -3  -7   17.35    4.82   0
  -8  -3  -7    4.67    9.27   0
  -8  -3  -7    6.49    8.97   0
  -8   3   7    3.84    6.80   0
  -8  -3  -7    9.73    2.85   0
  -9   3  -7  407.61    9.51   0
  -9   3  -7  360.44    9.60   0
  -9  -3   7  388.35    4.32   0
  -9  -3   7  419.28    4.13   0
  -9   3  -7  409.03    9.41   0
  -9  -3   7  407.08   10.66   0
   9  -3  -7  395.97    9.52   0
   9  -3  -7  422.80    8.49   0
  -9  -3  -7  437.50    6.01   0
  -9  -3  -7  461.63   10.58   0
  -9   3   7  372.37    7.89   0
  -9  -3  -7  428.10   10.44   0
  10  -3  -7   35.71    7.97   0
 -10   3  -7   45.14    9.41   0
 -10  -3   7   34.84    8.35   0
 -10  -3   7   36.39    4.42   0
 -10  -3   7   42.77    4.26   0
  10  -3  -7   28.65    9.30   0
 -10  -3  -7   54.66    5.79   0
 -10   3   7   36.27    9.25   0
 -10  -3  -7   65.94   12.57   0
 -10  -3  -7   38.31    9.93   0
  11  -3  -7  516.81    9.73   0
 -11   3  -7  551.24   12.63   0
 -11   3  -7  532.47   11.35   0
 -11  -3   7  498.93    5.47   0
 -11  -3   7  557.60    5.86   0
  11  -3  -7  560.08    9.50   0
 -11  -3   7  531.56   11.62   0
 -11   3  -7  549.71   11.18   0
 -11  -3  -7  605.54    7.77   0
 -11  -3  -7  635.23   12.42   0
 -11  -3  -7  623.42   12.00   0
  12  -3  -7   29.86   10.83   0
 -12   3  -7   18.38   10.99   0
 -12   3  -7   22.04   12.09   0
 -12  -3   7   31.04    5.79   0
 -12  -3   7   36.36    5.33   0
  12  -3  -7   32.75    8.94   0
 -12  -3   7   39.28    9.17   0
 -12  -3  -7   34.09    7.30   0
 -12   3   7   25.21    8.80   0
 -12  -3  -7   36.36   11.76   0
 -12  -3  -7   37.66   11.43   0
   0  -4   7  767.43    7.78   0
   0   4  -7  848.00    4.98   0
   0  -4   7  790.42    9.45   0
   0   4   7  817.12    8.74   0
   0  -4  -7  801.90    8.64   0
  -1  -4   7   19.56    5.69   0
  -1   4  -7   11.65    7.68   0
  -1  -4   7   43.63    7.94   0
   1  -4  -7   27.99    7.38   0
   1   4   7   39.08    6.37   0
   1  -4  -7   32.89    5.32   0
  -1   4  -7   25.80    4.41   0
   1   4  -7   55.97    2.53   0
   1  -4   7   50.03   10.10   0
  -1   4   7   55.11    6.03   0
   1   4  -7   51.91    3.19   0
  -1  -4  -7   53.54    7.26   0
   1  -4   7   42.00    4.84   0
   2   4   7 1141.30    8.71   0
  -2   4  -7 1209.92   10.03   0
  -2  -4   7 1156.54    9.69   0
  -2   4  -7 1196.38    7.13   0
   2  -4  -7 1127.87   11.00   0
   2  -4  -7 1164.46    7.72   0
  -2   4  -7 1233.85    6.42   0
  -2  -4   7 1057.98    8.22   0
   2  -4   7 1031.53    7.16   0
  -2  -4  -7 1112.62    9.24   0
  -2   4   7 1111.49    8.08   0
   2  -4   7 1157.40   10.49   0
  -3  -4   7  288.84    8.19   0
  -3   4  -7  279.34    8.61   0
  -3  -4   7  253.59    7.11   0
   3   4   7  248.18    5.04   0
   3  -4  -7  288.11    9.64   0
   3   4   7  265.46    7.45   0
  -3   4  -7  259.43    5.60   0
  -3   4  -7  294.48    5.19   0
  -3  -4  -7  266.42    7.92   0
   3  -4   7  274.88    8.80   0
   3  -4   7  239.40    4.34   0
  -4  -4   7 1729.13   10.53   0
   4  -4  -7 1741.81   11.97   0
  -4  -4   7 1671.38   11.23   0
   4   4   7 1778.69    4.99   0
  -4   4  -7 1803.49   11.60   0
   4   4   7 1673.19   10.22   0
   4  -4  -7 1753.48    9.31   0
  -4   4  -7 1861.61    8.47   0
  -4  -4  -7 1788.61   10.62   0
   4  -4   7 1660.99   11.37   0
   4  -4   7 1583.49    6.63   0
  -4   4   7 1779.31   10.37   0
  -5  -4   7  668.66    8.48   0
  -5   4  -7  659.16    9.82   0
  -5   4  -7  631.70    8.81   0
   5   4   7  602.02   10.54   0
  -5   4  -7  697.07    7.43   0
  -5  -4   7  617.20    8.45   0
   5  -4   7  488.28    9.06   0
   5  -4   7  435.99    4.37   0
  -6  -4   7  169.77    8.03   0
   6   4   7  194.38    8.35   0
   6  -4  -7  157.21    9.82   0
  -6   4  -7  152.21    7.14   0
   6  -4  -7  186.81    7.37   0
  -6   4  -7  174.36    6.81   0
  -6  -4  -7  246.12    8.58   0
   6  -4   7  241.79   10.51   0
  -6   4   7  223.10    7.30   0
   6  -4   7  210.48    3.79   0
  -7   4  -7  442.35    8.14   0
  -7   4  -7  413.46   11.15   0
  -7   4  -7  415.81    8.35   0
  -7  -4   7  394.63   10.52   0
   7  -4   7  360.25    3.04   0
  -8   4  -7  121.17    8.44   0
  -8   4  -7  126.80   11.10   0
   8  -4  -7  113.11    9.92   0
  -8  -4   7  112.90    8.50   0
  -8   4  -7  129.25    9.94   0
   8  -4  -7  113.64    7.75   0
  -8  -4  -7   78.13    9.24   0
  -8   4   7   82.36    7.68   0
  -8  -4  -7   75.04    3.39   0
  -9   4  -7  628.89   10.45   0
  -9   4  -7  666.62   10.40   0
   9  -4  -7  651.24    9.13   0
  -9  -4   7  652.26    9.99   0
   9  -4  -7  621.31   11.16   0
  -9   4  -7  655.08   10.14   0
  -9   4   7  612.31    9.24   0
 -10   4  -7   41.01    9.43   0
 -10  -4   7   26.27    2.73   0
  10  -4  -7   30.65    8.55   0
 -10  -4   7   24.22    3.08   0
 -10   4  -7   23.05    9.65   0
 -10   4  -7   50.22    9.23   0
  10  -4  -7   18.13   10.06   0
 -10   4   7   21.41   10.32   0
  11  -4  -7  667.22   11.96   0
 -11   4  -7  671.71   13.55   0
 -11  -4   7  623.40    4.63   0
 -11   4  -7  667.20   11.96   0
  11  -4  -7  682.50   12.61   0
 -11  -4   7  659.29    4.29   0
 -11  -4   7  684.22   10.81   0
 -11   4  -7  725.31   13.97   0
 -11   4   7  605.10   10.49   0
 -11  -4  -7  743.95   12.87   0
 -12   4  -7   60.50   13.55   0
  12  -4  -7   60.10   11.07   0
 -12   4  -7   54.05   12.82   0
 -12   4  -7   57.19   11.29   0
 -12  -4   7   49.51    4.85   0
  12  -4  -7   61.94   11.86   0
 -12  -4   7   61.96    4.36   0
 -12  -4   7   70.38   12.02   0
 -12   4   7   49.56   11.79   0
 -12  -4  -7   84.04   12.08   0
 -12  -4  -7   89.40   11.64   0
   0  -5   7  787.86    7.48   0
   0   5  -7  882.63    4.55   0
   0  -5   7  780.97    9.83   0
   0   5   7  833.09    9.83   0
   0  -5  -7  830.07    9.66   0
   0   5  -7  872.85    4.91   0
  -1  -5   7  617.12    7.58   0
  -1  -5   7  607.76    9.61   0
  -1   5  -7  659.60    9.15   0
   1  -5  -7  655.86   11.16   0
  -1   5  -7  681.43    6.13   0
   1   5   7  658.91    8.25   0
   1  -5   7  636.97    7.75   0
   1  -5   7  657.61    9.55   0
  -1   5   7  697.28    9.51   0
   1   5  -7  695.93    3.29   0
   1   5  -7  723.93    3.50   0
  -1  -5  -7  677.99   10.55   0
   2   5   7 1023.06    9.18   0
  -2   5  -7 1045.56   10.19   0
  -2  -5   7  989.24    9.97   0
   2   5   7 1048.41    5.83   0
  -2  -5   7 1026.29   11.65   0
  -2   5  -7 1030.11    6.91   0
   2  -5  -7 1028.72   11.73   0
  -2   5  -7 1110.09    6.55   0
   2  -5   7  933.55    7.81   0
  -2   5   7  998.19    8.76   0
   2  -5   7  995.86   10.25   0
  -2  -5  -7  982.71    9.54   0
  -3   5  -7  350.96    9.12   0
   3   5   7  335.54    7.97   0
   3   5   7  312.54    3.84   0
   3  -5  -7  329.71    9.08   0
  -3   5  -7  350.03    5.61   0
   3  -5  -7  339.42    7.00   0
  -3   5  -7  386.04    6.29   0
   3  -5   7  241.96    5.00   0
  -3   5   7  293.90    9.05   0
  -3  -5  -7  293.55    8.14   0
   3  -5   7  272.82   10.73   0
  -4  -5   7  311.57    8.30   0
  -4  -5   7  326.99   10.09   0
  -4   5  -7  351.33    9.60   0
  -4   5  -7  308.14    6.26   0
   4  -5  -7  329.72    9.09   0
  -4   5  -7  340.75    7.17   0
   4  -5  -7  328.33    7.25   0
   4  -5   7  314.95    5.57   0
   4  -5   7  365.23   11.19   0
  -4   5   7  347.17    7.91   0
  -5   5  -7  764.59    9.18   0
   5   5   7  766.41    9.68   0
   5  -5  -7  789.91    9.94   0
  -5   5  -7  801.08   10.83   0
  -5  -5   7  747.43    9.51   0
   5  -5  -7  797.21    9.92   0
  -5   5  -7  845.80    7.92   0
  -5  -5  -7  714.82    9.69   0
   5  -5   7  667.15   11.87   0
  -5   5   7  679.72    9.99   0
   5  -5   7  615.95    5.55   0
   6  -5  -7  263.59    9.29   0
  -6  -5   7  277.40    8.40   0
   6  -5  -7  281.26    7.82   0
  -6   5  -7  272.69    9.78   0
   6   5   7  236.85    9.27   0
  -6  -5   7  267.02    8.65   0
  -6   5  -7  280.02    9.01   0
  -6   5  -7  303.73    7.43   0
   6  -5   7  233.41    9.34   0
  -6   5   7  235.65    8.19   0
   6  -5   7  213.08    4.53   0
   7  -5  -7  120.44    9.06   0
  -7  -5   7  118.87    8.03   0
   7   5   7  125.41    9.27   0
   7  -5  -7  129.28    7.84   0
  -7  -5   7  125.56    8.64   0
  -7   5  -7  131.07    7.70   0
  -7  -5  -7  116.82    8.97   0
  -7   5   7  111.39    8.11   0
   7  -5   7  107.81    3.50   0
   8   5   7  207.76   10.13   0
  -8   5  -7  224.86    9.66   0
  -8  -5   7  213.54    9.11   0
  -8   5  -7  230.16    8.39   0
  -8  -5  -7  155.47   11.75   0
   9  -5  -7  180.58   10.22   0
  -9  -5   7  177.86    9.69   0
   9  -5  -7  200.95   11.58   0
  -9   5  -7  211.79    9.20   0
  -9  -5  -7  275.30   10.46   0
  -9  -5  -7  260.26   11.19   0
  -9   5   7  233.13   11.13   0
 -10  -5   7   95.92    9.54   0
 -10  -5  -7   40.51    4.26   0
 -10  -5  -7   65.57   10.73   0
 -10  -5  -7   57.93   11.42   0
 -10  -5  -7   38.85    3.34   0
 -11   5  -7  123.30   13.03   0
 -11   5  -7  137.22   10.93   0
 -11   5  -7  139.47   10.62   0
  11  -5  -7  151.32   10.24   0
 -11  -5   7  122.75   12.32   0
  11  -5  -7  150.65   11.26   0
 -11  -5  -7  125.69   11.54   0
 -11   5   7  114.26   12.10   0
 -11  -5  -7  123.21   12.17   0
   0   6  -7  261.02    4.10   0
   0   6   7  256.75    7.89   0
   0  -6  -7  244.17    8.86   0
  -1  -6   7 1325.16    9.45   0
  -1   6  -7 1436.80   10.98   0
  -1  -6   7 1310.67   11.22   0
   1  -6  -7 1396.56   11.36   0
   1   6   7 1386.98   10.05   0
  -1   6  -7 1458.52    6.55   0
   1  -6   7 1198.99    8.42   0
  -1   6   7 1261.02   10.04   0
   1  -6   7 1220.24   10.76   0
   1   6  -7 1339.04    4.02   0
   1   6  -7 1376.57    4.16   0
  -1  -6  -7 1245.41   10.63   0
   2   6   7   85.70    8.01   0
   2   6   7   88.89    4.19   0
  -2   6  -7   73.15    8.88   0
   2  -6  -7   95.62   10.82   0
  -2  -6  -7  147.83    8.63   0
  -2   6   7  120.17    7.83   0
  -3  -6   7 1075.63    9.81   0
  -3   6  -7 1224.75    8.07   0
   3   6   7 1136.56   11.77   0
  -3   6  -7 1193.27   11.27   0
  -3  -6   7 1096.89   10.59   0
   3  -6  -7 1123.50   11.25   0
  -3  -6  -7 1050.28   10.31   0
   3  -6   7  961.54    7.12   0
  -3   6   7 1010.05   11.16   0
   3  -6   7 1026.98   10.82   0
  -4   6  -7  459.45    7.47   0
  -4  -6   7  402.22    9.26   0
  -4   6  -7  425.73   10.06   0
  -4  -6   7  383.69    8.79   0
   4   6   7  428.39    9.22   0
   4  -6   7  384.73    6.55   0
  -4  -6  -7  420.17    9.17   0
   4  -6   7  404.74   11.50   0
  -4   6   7  416.73    8.80   0
  -5   6  -7  169.49    7.86   0
  -5  -6   7  155.99    8.49   0
   5  -6  -7  152.60    9.52   0
  -5   6  -7  175.48    9.75   0
   5   6   7  169.35    9.09   0
   5  -6  -7  168.93    7.54   0
   5  -6   7  191.43    5.58   0
  -5  -6  -7  207.12    9.07   0
   5  -6   7  219.08    9.52   0
  -5   6   7  208.17    8.47   0
  -6   6  -7  798.47    8.69   0
   6  -6  -7  741.69   10.63   0
  -6  -6   7  707.58    9.71   0
  -6   6  -7  767.71   11.26   0
   6   6   7  712.81   10.74   0
   6  -6  -7  751.90    9.24   0
  -6  -6   7  733.95   10.45   0
   6  -6   7  559.50    6.28   0
  -6  -6  -7  626.22   10.22   0
  -6   6   7  620.72    9.37   0
   6  -6   7  616.06   10.66   0
  -7   6  -7  167.19    8.23   0
   7  -6  -7  140.56    9.88   0
  -7  -6   7  157.21    8.54   0
  -7   6  -7  160.23    9.91   0
   7   6   7  150.61    9.91   0
  -7   6  -7  141.64    8.13   0
   7  -6  -7  136.97    9.98   0
  -7  -6   7  137.60    9.34   0
   7  -6   7  121.28    4.55   0
  -7  -6  -7  151.64    9.61   0
  -7   6   7  124.66    8.81   0
   8  -6  -7  552.57   13.05   0
  -8   6  -7  597.69   11.36   0
   8   6   7  546.15   11.40   0
  -8  -6   7  488.39    9.34   0
  -8   6  -7  551.39   11.19   0
  -8   6  -7  542.04    9.72   0
   8  -6  -7  556.72    9.55   0
  -8  -6   7  515.66   10.65   0
  -8  -6  -7  599.06   10.85   0
  -8   6   7  526.68   10.32   0
   8  -6   7  488.26    4.13   0
  -9   6  -7   51.55    9.07   0
  -9  -6   7   29.46    8.61   0
  -9   6  -7   41.10   10.22   0
   9  -6  -7   42.01    8.51   0
  -9   6  -7   43.92    9.23   0
  -9  -6   7   47.70   12.02   0
   9  -6  -7   27.47   10.14   0
  -9  -6  -7   38.60   10.23   0
  -9   6   7   42.90    9.46   0
 -10   6  -7  571.84   11.08   0
 -10  -6   7  457.03   10.15   0
 -10   6  -7  538.10   12.12   0
  10  -6  -7  525.60   11.86   0
 -10  -6   7  506.65   11.62   0
  10  -6  -7  499.92   10.41   0
 -10   6  -7  508.31   11.15   0
 -10  -6  -7  604.85   11.97   0
 -10   6   7  514.76   11.16   0
 -11   6  -7   40.80   10.57   0
 -11  -6   7   40.40   11.63   0
 -11   6  -7   52.82   13.78   0
  11  -6  -7   32.87    9.75   0
 -11   6  -7   46.89   10.70   0
  11  -6  -7   32.91   11.08   0
 -11  -6   7   45.92   10.74   0
 -11  -6  -7   49.08    4.20   0
 -11  -6  -7   74.64   11.58   0
 -11  -6  -7   58.93   12.41   0
 -11   6   7   42.41   10.58   0
 -11  -6  -7   40.31    3.70   0
   0  -7   7    5.24    8.56   0
   0   7  -7    6.67    3.98   0
   0  -7   7   11.95    8.79   0
   0   7   7   24.59    8.18   0
   0   7  -7    2.78    4.20   0
   0  -7  -7   20.73    9.07   0
   1  -7  -7 1067.29   11.23   0
   1   7   7 1042.96   10.39   0
  -1   7   7 1000.55   10.09   0
  -1  -7  -7 1048.57   11.07   0
  -2  -7   7  113.11    8.10   0
   2   7   7  124.09    4.00   0
  -2   7  -7  112.65    9.32   0
  -2   7  -7  118.38    5.66   0
  -2  -7   7   83.96    8.91   0
   2  -7  -7  104.24    9.42   0
   2   7   7  119.50    8.34   0
   2  -7   7  138.18    6.66   0
  -2   7   7  152.29   10.25   0
   2  -7   7  150.38    9.21   0
  -2  -7  -7  177.22    8.95   0
  -3  -7   7  658.05    9.58   0
   3   7   7  663.68    9.96   0
  -3   7  -7  732.78    6.53   0
  -3   7  -7  719.96   10.54   0
  -3  -7   7  663.79   10.08   0
   3  -7  -7  679.90   12.94   0
   3  -7   7  543.11    7.08   0
  -3   7   7  605.62    9.71   0
  -3  -7  -7  617.11   10.00   0
   3  -7   7  580.54   10.08   0
   3  -7   7  703.63    7.77   0
  -4  -7   7  390.92    9.48   0
  -4   7  -7  444.74    6.88   0
  -4   7  -7  410.20   12.58   0
  -4  -7   7  369.88    9.43   0
   4  -7  -7  402.01   10.60   0
   4   7   7  402.20    9.64   0
  -4   7   7  383.87    9.43   0
   4  -7   7  342.97    7.15   0
  -4  -7  -7  384.66    9.66   0
   4  -7   7  350.94    9.93   0
   4  -7   7  430.62    8.39   0
  -5   7  -7  250.95    8.35   0
   5  -7  -7  213.63   10.30   0
  -5  -7   7  213.00    8.96   0
  -5   7  -7  219.02   10.36   0
  -5  -7   7  200.61    9.52   0
   5  -7  -7  195.85    8.15   0
   5   7   7  234.80    9.68   0
   5  -7   7  227.64    6.56   0
  -5  -7  -7  266.82   11.49   0
   5  -7   7  221.00   10.08   0
   5  -7   7  271.14    7.33   0
  -5   7   7  227.99   11.20   0
   6   7   7  563.75   11.02   0
  -6   7  -7  692.09    8.76   0
   6  -7  -7  596.82   11.45   0
  -6   7  -7  650.31   11.52   0
   6  -7  -7  607.33    9.26   0
   6  -7   7  417.92    6.47   0
  -6  -7  -7  463.54   12.30   0
  -6   7   7  477.43   10.14   0
   7  -7  -7  115.47   10.54   0
  -7   7  -7  162.44    8.23   0
  -7  -7   7  120.93   10.08   0
  -7  -7   7  112.64   10.57   0
  -7   7  -7  146.16   10.52   0
   7   7   7  135.41   10.35   0
   7  -7  -7  139.70   10.32   0
  -7  -7  -7  131.21    9.82   0
   7  -7   7  109.40    5.61   0
  -7   7   7  133.75    9.62   0
  -8   7  -7  676.37   10.28   0
  -8   7  -7  654.70   12.35   0
   8   7   7  604.56   12.12   0
   8  -7   7  479.89    5.12   0
  -8  -7  -7  607.86   11.30   0
   9  -7  -7   40.06   10.96   0
  -9   7  -7   32.76    9.36   0
  -9  -7   7   30.62   10.70   0
  -9   7  -7   44.74    9.45   0
   9   7   7   21.60   11.23   0
  -9  -7   7   11.88    9.18   0
  -9   7  -7   41.20   10.97   0
   9  -7  -7   35.48    9.31   0
  -9  -7  -7   34.54   12.70   0
  -9   7   7   38.69   10.21   0
   9  -7   7   31.97    3.35   0
 -10   7  -7  701.25   12.11   0
 -10  -7   7  521.16   12.73   0
 -10   7  -7  652.44   13.00   0
  10  -7  -7  621.75   13.34   0
 -10  -7   7  593.78   12.56   0
 -10   7  -7  623.92   11.91   0
 -10  -7  -7  634.75   14.99   0
 -10  -7  -7  591.63   16.45   0
 -10   7   7  548.21   12.31   0
   0  -8   7  184.01    7.72   0
   0  -8   7  198.28    9.28   0
   0   8   7  219.17    9.30   0
   0  -8  -7  220.68   12.02   0
   0   8  -7  240.24    5.55   0
  -1  -8   7  521.05   10.61   0
  -1   8  -7  581.72   10.44   0
  -1  -8   7  502.38    9.86   0
   1  -8  -7  606.16   10.72   0
   1   8   7  605.28    4.48   0
   1   8   7  535.36   10.12   0
   1   8  -7  588.33    4.29   0
   1  -8   7  487.41    8.19   0
  -1   8   7  527.63    9.92   0
   1  -8   7  513.49    9.88   0
   1  -8   7  622.66    6.57   0
  -1  -8  -7  556.86   10.59   0
   1   8  -7  619.58    4.11   0
  -2  -8   7  164.16    8.54   0
  -2   8  -7  196.39    9.91   0
   2   8   7  194.98    3.39   0
  -2   8  -7  193.35    6.28   0
  -2  -8   7  176.55    8.96   0
   2  -8  -7  173.75   10.13   0
   2   8   7  179.63    2.84   0
   2   8   7  195.11   11.12   0
  -2   8   7  183.85    9.35   0
   2  -8   7  196.02    8.39   0
   2  -8   7  198.37    9.46   0
   2  -8   7  233.91    6.18   0
  -2  -8  -7  209.76    9.50   0
   3   8   7  116.40    9.16   0
  -3   8  -7  120.30   12.05   0
  -3   8  -7  106.63    5.71   0
  -3  -8   7  102.19    8.89   0
   3  -8  -7  109.08   10.14   0
   3  -8   7  134.93    7.94   0
  -3   8   7  114.85    9.56   0
   3  -8   7  116.17    9.38   0
   3  -8   7  151.50    6.91   0
  -3  -8  -7  152.98    9.34   0
  -4  -8   7   27.77    9.00   0
  -4   8  -7   30.34    9.90   0
  -4   8  -7   32.30    7.54   0
   4   8   7    5.25    9.51   0
  -4  -8   7   12.84   10.79   0
   4  -8   7   11.20    7.37   0
   4  -8   7   12.78    9.34   0
   4  -8   7   24.54    6.29   0
  -4  -8  -7   40.02    9.27   0
  -5   8  -7  424.44    7.69   0
   5  -8  -7  380.77   11.35   0
  -5   8  -7  403.85   11.35   0
   5   8   7  390.09   10.72   0
   5  -8   7  355.48    7.40   0
   5  -8   7  370.43   10.58   0
   5  -8   7  424.77    9.18   0
  -5   8   7  362.78   10.53   0
  -5  -8  -7  418.10   10.39   0
   6  -8  -7  224.59   11.29   0
  -6   8  -7  281.65    9.66   0
  -6  -8   7  204.90   11.19   0
  -6   8  -7  226.36   11.11   0
   6   8   7  231.94   10.54   0
  -6  -8   7  227.59   10.35   0
   6  -8  -7  249.33   10.97   0
  -6  -8  -7  229.82   10.13   0
   6  -8   7  206.86    6.66   0
   6  -8   7  245.91    9.84   0
  -6   8   7  235.87   10.49   0
   7  -8  -7  186.33   11.43   0
  -7   8  -7  188.05   10.56   0
  -7  -8   7  140.72    9.24   0
  -7   8  -7  200.53   11.23   0
[truncated: 221,188 more chars]
