# Supplementary material for: Rerefinement of the crystal structure of tri­chlorido­sulfonium­(IV) hexa­chlorido­uranate(V), (SCl3)[UCl6]
Source: IUCrdata. 2020 Jul 17;5(Pt 7):x200960. doi: 10.1107/S2414314620009608 (PMC9462248; doi:10.1107/S2414314620009608)
Supplement: Supplementary file 2 [file x-05-x200960-Isup2.hkl]

data_I                                                                          
_shelx_title ' 1_a.res in P2(1)2(1)2(1)'                                        
_shelx_refln_list_code          4                                               
_shelx_F_calc_maximum      356.04                                               
_exptl_crystal_F_000      1044.00                                               
_reflns_d_resolution_high  0.7290                                               
                                                                                
loop_                                                                           
 _space_group_symop_operation_xyz                                               
 'x, y, z'                                                                      
 '-x+1/2, -y, z+1/2'                                                            
 '-x, y+1/2, -z+1/2'                                                            
 'x+1/2, -y+1/2, -z'                                                            
                                                                                
_cell_length_a    10.5345                                                       
_cell_length_b    10.5450                                                       
_cell_length_c    11.2166                                                       
_cell_angle_alpha  90.000                                                       
_cell_angle_beta   90.000                                                       
_cell_angle_gamma  90.000                                                       
                                                                                
_shelx_F_squared_multiplier     1.000                                           
                                                                                
loop_                                                                           
 _refln_index_h                                                                 
 _refln_index_k                                                                 
 _refln_index_l                                                                 
 _refln_F_squared_calc                                                          
 _refln_F_squared_meas                                                          
 _refln_F_squared_sigma                                                         
 _refln_observed_status                                                         
   2   0   0     126761.69     134124.17       459.11 o                         
   4   0   0      14097.45      14470.50       361.39 o                         
   6   0   0       4142.20       4387.93       214.10 o                         
   8   0   0        367.58        417.29        57.35 o                         
  10   0   0         31.24        273.38        72.45 o                         
  12   0   0        162.87        168.45        96.22 o                         
  14   0   0       3654.07       3106.44       154.09 o                         
   1   1   0        607.20        807.45        58.56 o                         
   2   1   0        171.13        238.04        26.58 o                         
   3   1   0        774.24        852.35        28.29 o                         
   4   1   0       4934.01       5093.86       104.34 o                         
   5   1   0      27788.68      28283.16       519.71 o                         
   6   1   0        379.33        436.53        34.72 o                         
   7   1   0      15726.62      15879.33       267.91 o                         
   8   1   0       1358.11       1403.38        53.48 o                         
   9   1   0      42597.89      40927.32      1090.27 o                         
  10   1   0      12912.04      13051.37       126.59 o                         
  11   1   0      23486.97      23310.21        90.55 o                         
  12   1   0        759.41        782.64        59.77 o                         
  13   1   0       3896.15       3758.08       145.75 o                         
  14   1   0        807.61        847.27        68.08 o                         
   0   2   0      64551.19      67437.64      2298.50 o                         
   1   2   0      92167.30      92624.20      1288.88 o                         
   2   2   0      29117.07      28497.45       430.87 o                         
   3   2   0       4033.29       3911.31        43.26 o                         
   4   2   0      10505.43      10665.22       298.96 o                         
   5   2   0      24553.35      24899.31       609.71 o                         
   6   2   0       8270.49       8501.58       224.23 o                         
   7   2   0       4507.47       4660.31        63.66 o                         
   8   2   0        285.94        374.72        43.30 o                         
   9   2   0         16.26         69.34        39.78 o                         
  10   2   0        243.01        301.10        35.77 o                         
  11   2   0        114.21         83.92        67.32 o                         
  12   2   0        146.11        141.00        75.85 o                         
  13   2   0       1872.80       1928.81       100.15 o                         
  14   2   0        433.08        376.36        64.72 o                         
   1   3   0         12.12        216.22        21.82 o                         
   2   3   0       4693.88       4881.08        64.09 o                         
   3   3   0      30358.53      30233.44       365.15 o                         
   4   3   0      18852.82      18903.99       250.21 o                         
   5   3   0        651.99        727.72        34.79 o                         
   6   3   0      26410.58      27493.77       813.98 o                         
   7   3   0       4771.46       4945.98       109.57 o                         
   8   3   0      18182.87      18432.57       318.20 o                         
   9   3   0       1257.49       1347.56        39.44 o                         
  10   3   0      42132.25      40649.55       729.11 o                         
  11   3   0       1324.82       1297.21        49.90 o                         
  12   3   0      24830.86      24824.90       421.12 o                         
  13   3   0        535.39        620.11        60.11 o                         
  14   3   0       9618.49       8959.74       533.09 o                         
   0   4   0       2949.95       3356.35       154.62 o                         
   1   4   0      77189.47      74682.59      1280.33 o                         
   2   4   0       3280.45       3246.92        85.58 o                         
   3   4   0      77322.83      75408.41       981.94 o                         
   4   4   0         73.75        190.99        36.78 o                         
   5   4   0      20921.70      20979.74       397.29 o                         
   6   4   0        645.82        687.75        31.30 o                         
   7   4   0        126.78        290.95        35.86 o                         
   8   4   0        179.17        252.01        49.99 o                         
   9   4   0        477.93        527.99        47.60 o                         
  10   4   0        186.29        197.24        42.11 o                         
  11   4   0       1671.08       1731.85        83.24 o                         
  12   4   0         16.75         39.68        36.36 o                         
  13   4   0       1204.88       1186.67        53.46 o                         
   1   5   0        718.33       1198.48        63.99 o                         
   2   5   0       3628.20       3833.41       114.91 o                         
   3   5   0      19043.25      18905.18       182.82 o                         
   4   5   0       1151.29       1431.52        92.31 o                         
   5   5   0      19275.01      19571.36       284.33 o                         
   6   5   0       9122.67       9242.49        94.07 o                         
   7   5   0       6562.72       6791.69       185.39 o                         
   8   5   0       5507.66       5623.36       140.49 o                         
   9   5   0       2196.01       2354.07        53.28 o                         
  10   5   0      12297.64      12570.93       239.77 o                         
  11   5   0       5097.40       5036.28       158.16 o                         
  12   5   0       4870.83       4851.34       163.05 o                         
  13   5   0       4454.58       4166.38       185.53 o                         
   0   6   0      70931.45      68932.79      1178.56 o                         
   1   6   0      12047.40      11933.54       200.97 o                         
   2   6   0      52826.50      52412.55       773.20 o                         
   3   6   0        657.94        721.80        44.27 o                         
   4   6   0      19534.07      19320.14       229.51 o                         
   5   6   0       1101.80       1219.60        36.21 o                         
   6   6   0       7074.81       7165.13       117.79 o                         
   7   6   0       1298.63       1416.62        36.92 o                         
   8   6   0       1716.43       1865.84        40.51 o                         
   9   6   0       2105.71       2066.10        38.28 o                         
  10   6   0         87.89        147.65        42.97 o                         
  11   6   0       2760.00       2744.77        90.44 o                         
  12   6   0        748.11        766.72        44.82 o                         
  13   6   0       1014.03        895.47        65.06 o                         
   1   7   0        248.36        658.53        76.65 o                         
   2   7   0         37.05        156.21        29.72 o                         
   3   7   0       4066.47       4268.36        81.23 o                         
   4   7   0       4111.89       4109.29       102.38 o                         
   5   7   0      11764.08      11685.05       139.88 o                         
   6   7   0         15.89         28.29        34.94 o                         
   7   7   0      20010.67      19830.63       190.06 o                         
   8   7   0         15.37         74.22        36.69 o                         
   9   7   0      31539.59      31752.00       240.15 o                         
  10   7   0        257.11        277.08        36.36 o                         
  11   7   0      14940.70      14915.74       310.73 o                         
  12   7   0        277.17        291.92        45.51 o                         
   0   8   0      26420.20      25479.31       590.72 o                         
   1   8   0       7377.15       7175.82        91.14 o                         
   2   8   0      12000.96      11891.58       198.95 o                         
   3   8   0        386.70        458.67        35.45 o                         
   4   8   0       6638.80       6628.35       196.34 o                         
   5   8   0       2122.40       2115.25        49.40 o                         
   6   8   0       3140.79       3201.65       104.12 o                         
   7   8   0       6733.31       6713.74        79.88 o                         
   8   8   0        543.21        714.05        42.74 o                         
   9   8   0          4.18         93.89        40.94 o                         
  10   8   0        268.69        239.00        37.43 o                         
  11   8   0        126.55        152.84        40.92 o                         
  12   8   0        592.30        565.10        64.63 o                         
   1   9   0        100.84        164.10        37.68 o                         
   2   9   0       5553.93       5518.92       116.02 o                         
   3   9   0       5719.48       5895.74       103.38 o                         
   4   9   0      20685.21      20587.49       306.09 o                         
   5   9   0         81.38         92.33        34.44 o                         
   6   9   0       8000.22       7986.47       129.05 o                         
   7   9   0       7063.39       6882.49       127.85 o                         
   8   9   0      11170.12      10926.06       255.52 o                         
   9   9   0       4137.41       4053.22       116.78 o                         
  10   9   0       6080.98       5846.01       185.36 o                         
  11   9   0       1034.65        913.65        52.35 o                         
   0  10   0         34.57         33.81       105.54 o                         
   1  10   0      20966.35      20736.91       137.79 o                         
   2  10   0       1238.48       1266.72        42.33 o                         
   3  10   0      25518.85      25778.98       669.45 o                         
   4  10   0        848.69        967.41        47.30 o                         
   5  10   0       9733.17       9447.70       232.47 o                         
   6  10   0       3997.30       4151.40       108.19 o                         
   7  10   0       3861.73       3857.46        63.46 o                         
   8  10   0         11.44         -2.99        37.58 o                         
   9  10   0         35.53         57.73        35.55 o                         
  10  10   0          7.77         51.02        54.96 o                         
   1  11   0         96.23        266.23        68.10 o                         
   2  11   0       3171.30       3198.41        58.29 o                         
   3  11   0       5179.97       5223.55       120.88 o                         
   4  11   0       4473.04       4730.90       141.24 o                         
   5  11   0       1408.67       1584.02        86.12 o                         
   6  11   0      11020.94      11359.50       136.10 o                         
   7  11   0        197.08        141.30        57.44 o                         
   8  11   0       7855.33       7965.99       163.43 o                         
   9  11   0        180.87        160.11        56.50 o                         
   0  12   0        371.12        513.04        92.31 o                         
   1  12   0        506.46        547.36        44.02 o                         
   2  12   0       6076.13       6327.24        78.28 o                         
   3  12   0       5252.47       5378.93        72.08 o                         
   4  12   0       8261.09       8592.06       205.14 o                         
   5  12   0        894.30        919.61        80.78 o                         
   6  12   0       4712.78       4983.68       102.07 o                         
   7  12   0        279.76        325.87        57.90 o                         
   8  12   0       1782.15       1784.58        62.28 o                         
   1  13   0        585.66        696.23        46.67 o                         
   2  13   0         22.38        -20.05        58.87 o                         
   3  13   0       3426.65       3507.72        63.64 o                         
   4  13   0          7.44         68.10        59.19 o                         
   5  13   0       4537.24       4629.69       116.71 o                         
   6  13   0          7.91         -2.01        61.19 o                         
   0  14   0       2492.65       2434.25        96.56 o                         
   1  14   0        287.43        277.24        53.40 o                         
   2  14   0       5772.90       5765.58        70.40 o                         
   3  14   0        793.19        769.27        62.28 o                         
   1   0   1         34.32        306.23        19.02 o                         
   2   0   1      26126.07      24777.38      1100.67 o                         
   3   0   1         19.85         57.59        20.22 o                         
   4   0   1      28978.10      28269.17       541.89 o                         
   5   0   1        311.82        401.17        40.54 o                         
   6   0   1      54531.61      54283.48      1338.41 o                         
   7   0   1       1361.81       1358.34        42.13 o                         
   8   0   1      25404.93      24927.24       838.49 o                         
   9   0   1       3686.38       3791.94        97.50 o                         
  10   0   1      13273.05      13306.17       275.49 o                         
  11   0   1        782.77        766.37        51.96 o                         
  12   0   1       1192.59       1293.44        66.00 o                         
  13   0   1          1.68         -9.15        53.66 o                         
  14   0   1       3634.04       3594.71       185.39 o                         
 -14   1   1        665.25        614.23        76.05 o                         
 -13   1   1       2767.29       2774.53        76.34 o                         
 -12   1   1       1501.24       1342.31       112.44 o                         
 -11   1   1       2232.00       2355.25        80.16 o                         
 -10   1   1        502.86        576.66       128.12 o                         
  -9   1   1       4157.28       4241.37        51.41 o                         
  -8   1   1       3815.20       3731.24        74.99 o                         
  -7   1   1       8618.91       8269.67       262.22 o                         
  -6   1   1      12713.77      12319.37       260.13 o                         
  -5   1   1      41243.46      40666.71       824.39 o                         
  -4   1   1      26853.42      26840.07       516.56 o                         
  -3   1   1      28025.92      28572.39       670.23 o                         
  -2   1   1      15438.07      15495.04       195.92 o                         
  -1   1   1      51925.18      50404.55      2739.77 o                         
   0   1   1      14767.88      16192.81       340.04 o                         
   1   1   1      52622.59      53390.95      1390.89 o                         
   2   1   1      14808.80      15565.24       316.95 o                         
   3   1   1      26661.27      26714.17       557.54 o                         
   4   1   1      25490.39      25470.86       586.98 o                         
   5   1   1      39031.64      39250.20       564.54 o                         
   6   1   1      13476.54      13523.55       217.20 o                         
   7   1   1       9589.59       9552.46       131.98 o                         
   8   1   1       4058.83       3881.76        96.04 o                         
   9   1   1       4298.90       4372.72        40.17 o                         
  10   1   1        362.32        505.93        53.90 o                         
  11   1   1       2246.89       2248.00        74.19 o                         
  12   1   1       1348.00       1388.72        54.83 o                         
  13   1   1       2944.27       2931.91        75.10 o                         
  14   1   1        592.03        631.05        65.59 o                         
 -14   2   1       2413.54       2202.16        90.67 o                         
 -13   2   1       4258.71       4135.14        91.93 o                         
 -12   2   1       1376.53       1473.58        87.19 o                         
 -11   2   1       8790.79       8671.93       126.96 o                         
 -10   2   1       9884.47       9625.14       154.66 o                         
  -9   2   1      21723.49      20626.35       662.58 o                         
  -8   2   1       7022.75       6596.27       218.71 o                         
  -7   2   1      21117.00      21136.10       811.22 o                         
  -6   2   1      36350.75      35739.92       589.58 o                         
  -5   2   1      27570.77      27586.28       752.64 o                         
  -4   2   1      28110.59      27515.79       243.38 o                         
  -3   2   1      11818.00      11552.86       168.52 o                         
  -2   2   1       2442.08       2286.63        39.56 o                         
  -1   2   1       3330.95       3339.88        47.24 o                         
   0   2   1         54.25        121.83        22.36 o                         
   1   2   1       3128.21       3181.13        42.88 o                         
   2   2   1       2810.82       2741.03        46.25 o                         
   3   2   1      13402.86      13804.22       216.04 o                         
   4   2   1      28852.95      29162.05       632.11 o                         
   5   2   1      30130.72      30352.17      1074.00 o                         
   6   2   1      34433.68      34179.15       769.48 o                         
   7   2   1      21936.21      22253.57       463.34 o                         
   8   2   1       6551.55       6461.63       166.25 o                         
   9   2   1      20001.02      19931.90       382.67 o                         
  10   2   1      10229.41      10137.53       148.78 o                         
  11   2   1       9829.43       9941.54       144.38 o                         
  12   2   1       1404.83       1461.60        95.32 o                         
  13   2   1       3645.19       3639.53       105.90 o                         
  14   2   1       2467.19       2505.76       117.90 o                         
 -14   3   1       5819.40       5426.62       205.76 o                         
 -13   3   1        847.34        848.48        85.33 o                         
 -12   3   1       3895.78       3992.14       163.27 o                         
 -11   3   1        103.55        117.62        47.92 o                         
 -10   3   1        708.60        813.57        71.98 o                         
  -9   3   1       3050.98       2976.29        54.20 o                         
  -8   3   1       1574.44       1630.27        42.14 o                         
  -7   3   1        970.35       1029.54        50.19 o                         
  -6   3   1      33690.39      34065.89      1043.78 o                         
  -5   3   1       5152.88       5138.76       112.24 o                         
  -4   3   1      54333.90      53802.64       778.60 o                         
  -3   3   1       4309.78       4580.95        52.67 o                         
  -2   3   1       9949.36      10069.37       244.83 o                         
  -1   3   1      19762.02      20495.51       269.83 o                         
   0   3   1      24435.51      25195.73       396.31 o                         
   1   3   1      17942.83      18446.39       269.28 o                         
   2   3   1      12408.34      12345.91       227.06 o                         
   3   3   1       3564.19       3735.22        52.37 o                         
   4   3   1      52481.69      51341.56       626.18 o                         
   5   3   1       4928.24       5172.70        99.48 o                         
   6   3   1      34280.36      35062.00       904.53 o                         
   7   3   1        836.28        891.54        26.94 o                         
   8   3   1       1793.08       1837.32        37.58 o                         
   9   3   1       2718.75       2751.85        44.26 o                         
  10   3   1        682.24        781.76        53.55 o                         
  11   3   1         98.82        172.93        44.07 o                         
  12   3   1       4673.73       4671.24       323.05 o                         
  13   3   1       1063.78       1056.32        65.18 o                         
  14   3   1       5954.30       5765.44       241.59 o                         
 -13   4   1       3848.64       3708.50       133.05 o                         
 -12   4   1       1539.38       1630.83        74.89 o                         
 -11   4   1       9325.25       8868.57       236.65 o                         
 -10   4   1       4362.20       4267.36       129.07 o                         
  -9   4   1      11857.83      11799.02       216.49 o                         
  -8   4   1       6937.66       7154.12       221.48 o                         
  -7   4   1      11474.48      11590.07       367.02 o                         
  -6   4   1       3483.15       3511.31        98.00 o                         
  -5   4   1      55492.26      54749.56      1547.75 o                         
  -4   4   1       6599.01       6832.84        76.50 o                         
  -3   4   1      20434.73      20134.73       197.53 o                         
  -2   4   1       1601.23       1713.33        75.30 o                         
  -1   4   1       5174.38       5331.37       156.47 o                         
   0   4   1        122.36        296.33        37.92 o                         
   1   4   1       4608.30       4724.41        82.95 o                         
   2   4   1       2056.17       2035.67        39.51 o                         
   3   4   1      20426.47      20366.05       395.51 o                         
   4   4   1       6127.46       6188.67        82.39 o                         
   5   4   1      53015.86      52431.74       780.36 o                         
   6   4   1       3557.03       3606.08        45.03 o                         
   7   4   1      12505.99      12620.16       318.05 o                         
   8   4   1       6161.51       6362.94       166.16 o                         
   9   4   1      13155.72      13309.86       197.10 o                         
  10   4   1       4782.82       4815.18        61.84 o                         
  11   4   1       8823.83       8869.13       130.98 o                         
  12   4   1       1850.28       1891.27        66.56 o                         
  13   4   1       3573.40       3358.34       107.81 o                         
 -13   5   1       1335.40       1310.86        56.59 o                         
 -12   5   1       2768.01       2628.81       118.26 o                         
 -11   5   1         60.85         59.13        37.40 o                         
 -10   5   1        829.18        911.13        39.66 o                         
  -9   5   1       1938.84       2003.25        54.73 o                         
  -8   5   1       4669.62       4942.45       151.41 o                         
  -7   5   1       3692.48       3723.38       162.33 o                         
  -6   5   1      13274.53      13109.66       266.54 o                         
  -5   5   1      17988.86      18163.49       314.89 o                         
  -4   5   1      35273.78      35085.90       513.37 o                         
  -3   5   1      21661.30      21904.98       620.20 o                         
  -2   5   1      20088.62      20601.06       745.30 o                         
  -1   5   1      43271.63      42495.91       685.00 o                         
   0   5   1      22992.53      23000.38       324.73 o                         
   1   5   1      44050.16      43008.82       381.20 o                         
   2   5   1      16707.03      16641.47       200.42 o                         
   3   5   1      20690.65      20077.30       261.69 o                         
   4   5   1      37992.06      38212.52       281.36 o                         
   5   5   1      18184.79      18144.86       263.89 o                         
   6   5   1      14171.57      14011.75       215.28 o                         
   7   5   1       2949.51       3003.91        83.26 o                         
   8   5   1       4233.48       4294.39        56.27 o                         
   9   5   1       1665.24       1664.80        36.21 o                         
  10   5   1        771.19        837.63        72.17 o                         
  11   5   1        129.02        151.57        43.22 o                         
  12   5   1       3111.26       3253.75       101.65 o                         
  13   5   1       1336.32       1238.90        47.39 o                         
 -13   6   1       1461.42       1283.14        84.19 o                         
 -12   6   1       4810.21       4526.70       199.27 o                         
 -11   6   1        133.89        120.16        41.02 o                         
 -10   6   1      13226.84      13439.79       189.87 o                         
  -9   6   1        191.77        202.64        42.36 o                         
  -8   6   1      18234.37      18543.81       340.13 o                         
  -7   6   1       2663.49       2856.67        60.59 o                         
  -6   6   1      18904.88      19052.67       536.21 o                         
  -5   6   1       8086.09       8137.73       166.23 o                         
  -4   6   1      15313.79      15796.83       325.57 o                         
  -3   6   1      13445.33      13741.14       326.31 o                         
  -2   6   1       6644.34       6733.38       112.59 o                         
  -1   6   1      20204.51      19927.17       361.69 o                         
   0   6   1       3291.44       3837.90       222.05 o                         
   1   6   1      21357.59      20983.55       188.18 o                         
   2   6   1       8606.75       8806.93       229.74 o                         
   3   6   1      14293.88      13993.79       195.90 o                         
   4   6   1      13414.08      13269.29       181.59 o                         
   5   6   1       7827.16       7725.91        81.75 o                         
   6   6   1      16652.27      16660.00       304.45 o                         
   7   6   1       2726.58       2804.28        65.46 o                         
   8   6   1      19808.70      20014.00       309.98 o                         
   9   6   1        517.54        515.28        43.03 o                         
  10   6   1      13574.31      13418.51       248.27 o                         
  11   6   1        195.22        207.13        42.14 o                         
  12   6   1       4620.87       4649.96       108.48 o                         
  13   6   1       1460.35       1310.18        60.92 o                         
 -12   7   1        295.84        286.12        34.49 o                         
 -11   7   1       1748.80       1821.91        42.96 o                         
 -10   7   1         10.61         -0.25        39.77 o                         
  -9   7   1       1119.77       1128.39        36.20 o                         
  -8   7   1       1515.75       1616.39        41.73 o                         
  -7   7   1       4850.76       4688.80       138.35 o                         
  -6   7   1       1017.30       1123.54        32.71 o                         
  -5   7   1       7876.79       8058.26       200.22 o                         
  -4   7   1        292.67        508.79       111.29 o                         
  -3   7   1      22209.65      22721.20       914.47 o                         
  -2   7   1       6085.96       5985.79       125.59 o                         
  -1   7   1      27669.83      27192.01       469.28 o                         
   0   7   1       5443.46       5529.08        79.49 o                         
   1   7   1      25492.29      25258.60       250.33 o                         
   2   7   1       5735.33       5694.52        90.12 o                         
   3   7   1      20632.27      20885.92       237.52 o                         
   4   7   1        480.45        622.42        37.90 o                         
   5   7   1       9409.49       9344.35        88.93 o                         
   6   7   1       1274.98       1316.80        46.81 o                         
   7   7   1       4314.77       4456.81        59.19 o                         
   8   7   1       1243.49       1244.87        46.23 o                         
   9   7   1       1190.40       1287.68        39.81 o                         
  10   7   1         28.74         95.68        39.91 o                         
  11   7   1       1516.92       1512.15        40.22 o                         
  12   7   1        397.05        408.90        48.04 o                         
 -11   8   1       5802.15       5692.58       192.88 o                         
 -10   8   1       6260.01       5912.71       205.16 o                         
  -9   8   1      11990.92      11802.60       243.95 o                         
  -8   8   1      13426.98      13416.22       243.52 o                         
  -7   8   1      12200.57      12175.35       143.69 o                         
  -6   8   1      14312.17      14661.36       265.04 o                         
  -5   8   1       1120.76       1206.55        52.11 o                         
  -4   8   1       4777.29       4726.48        94.04 o                         
  -3   8   1        873.63        865.30        69.58 o                         
  -2   8   1       5641.07       5510.23        94.94 o                         
  -1   8   1        554.42        640.94        37.37 o                         
   0   8   1        616.44        810.59        39.43 o                         
   1   8   1        615.36        629.24        36.55 o                         
   2   8   1       6040.20       5930.53       131.16 o                         
   3   8   1       1322.64       1368.12        36.41 o                         
   4   8   1       3767.87       3783.77        46.88 o                         
   5   8   1       1327.65       1384.93        37.84 o                         
   6   8   1      13037.68      12833.84       222.12 o                         
   7   8   1      13418.97      13224.94       295.70 o                         
   8   8   1      12977.46      12897.12       226.40 o                         
   9   8   1      12633.37      12527.51       189.26 o                         
  10   8   1       6974.34       6760.33        98.66 o                         
  11   8   1       5182.15       5003.74       142.65 o                         
 -11   9   1         66.47         90.72        60.34 o                         
 -10   9   1        350.72        318.04        54.00 o                         
  -9   9   1       1920.41       2025.53        59.90 o                         
  -8   9   1        154.45        215.32        81.66 o                         
  -7   9   1       1722.90       1666.76        56.93 o                         
  -6   9   1       1496.53       1549.29        50.59 o                         
  -5   9   1       2192.03       2216.50        67.77 o                         
  -4   9   1       6712.21       6759.58        95.96 o                         
  -3   9   1       4804.86       4835.37        51.90 o                         
  -2   9   1      28499.21      28072.12       400.75 o                         
  -1   9   1       6457.42       6369.76       117.45 o                         
   0   9   1      22108.70      21512.74       191.59 o                         
   1   9   1       7613.86       7484.11        80.91 o                         
   2   9   1      27144.46      26678.48       215.80 o                         
   3   9   1       4908.43       4901.99       124.93 o                         
   4   9   1       6076.52       6088.34       101.25 o                         
   5   9   1       2024.27       1970.85        61.75 o                         
   6   9   1       1464.77       1508.95        74.51 o                         
   7   9   1       1677.31       1672.32        44.17 o                         
   8   9   1        247.80        353.24        41.83 o                         
   9   9   1       1707.71       1695.44       101.06 o                         
  10   9   1        297.98        269.77        42.74 o                         
  11   9   1        131.67        217.89        72.70 o                         
 -10  10   1         46.81         14.11        60.62 o                         
  -9  10   1       6494.40       6773.54        99.41 o                         
  -8  10   1        455.54        612.96        66.23 o                         
  -7  10   1       9632.22       9919.14       177.25 o                         
  -6  10   1        624.04        693.84        49.66 o                         
  -5  10   1       5785.82       5931.45       120.65 o                         
  -4  10   1        416.35        487.91        48.86 o                         
  -3  10   1       4359.85       4447.36        55.50 o                         
  -2  10   1        127.60        124.62        41.86 o                         
  -1  10   1       1012.46       1034.52        59.32 o                         
   0  10   1        226.16        357.07        40.07 o                         
   1  10   1        767.05        829.60        59.73 o                         
   2  10   1        174.82        205.09        35.42 o                         
   3  10   1       4603.34       4702.06        69.45 o                         
   4  10   1        526.03        576.13        40.29 o                         
   5  10   1       6030.05       6046.28       169.61 o                         
   6  10   1        681.16        654.03        41.80 o                         
   7  10   1       9725.85       9811.10       286.87 o                         
   8  10   1        425.59        406.91        41.09 o                         
   9  10   1       6476.33       6189.86       248.15 o                         
  10  10   1         49.50         65.21        41.70 o                         
  -9  11   1        263.81        242.53        70.74 o                         
  -8  11   1        418.82        447.25        67.52 o                         
  -7  11   1        611.76        643.40        60.00 o                         
  -6  11   1       1688.71       1724.88        68.89 o                         
  -5  11   1       2945.48       2988.71        57.21 o                         
  -4  11   1       6397.60       6365.45       139.83 o                         
  -3  11   1       5895.49       5989.25       109.02 o                         
  -2  11   1      15829.37      15931.62       164.50 o                         
  -1  11   1       5705.83       5794.54        55.00 o                         
   0  11   1      15740.23      15674.62       115.29 o                         
   1  11   1       5594.63       5685.07        97.32 o                         
   2  11   1      14909.47      14986.26       186.06 o                         
   3  11   1       5708.59       5893.87        67.46 o                         
   4  11   1       5631.25       5616.76       167.41 o                         
   5  11   1       2514.65       2459.92       148.71 o                         
   6  11   1       2160.52       2107.94        81.72 o                         
   7  11   1        668.94        625.08        54.44 o                         
   8  11   1        618.24        644.41        43.55 o                         
   9  11   1        224.60        183.26        41.13 o                         
  -7  12   1       2089.89       2133.61        71.92 o                         
  -6  12   1       2527.58       2454.07        59.54 o                         
  -5  12   1       2832.84       3000.64        87.18 o                         
  -4  12   1       1628.99       1670.88        64.18 o                         
  -3  12   1       2948.45       3106.71       109.18 o                         
  -2  12   1        301.94        276.39        61.92 o                         
  -1  12   1        387.65        326.14       162.77 o                         
   0  12   1        753.03        804.24        49.26 o                         
   1  12   1        449.23        408.00        58.77 o                         
   2  12   1        605.75        701.34        69.36 o                         
   3  12   1       3100.28       3278.70        62.30 o                         
   4  12   1       1731.58       1720.54        64.12 o                         
   5  12   1       2783.05       2907.56        76.91 o                         
   6  12   1       2207.92       2334.46        59.34 o                         
   7  12   1       2296.29       2216.42       117.17 o                         
  -6  13   1        130.33        197.60        71.46 o                         
  -5  13   1       1539.45       1475.34        92.31 o                         
  -4  13   1        260.31        206.86        62.57 o                         
  -3  13   1       6188.55       6382.02       102.81 o                         
  -2  13   1        274.72        186.83        58.85 o                         
  -1  13   1       9284.91       9459.06       135.03 o                         
   0  13   1         10.41        -17.98        47.82 o                         
   1  13   1       8644.26       8923.13        76.31 o                         
   2  13   1        190.21        183.50        55.00 o                         
   3  13   1       6145.22       6313.32        65.14 o                         
   4  13   1        182.84        315.38        56.21 o                         
   5  13   1       1921.63       1887.48        73.58 o                         
   6  13   1        104.07        151.07        72.98 o                         
  -3  14   1        100.28        152.36        57.81 o                         
  -2  14   1       1012.23       1045.99        80.63 o                         
  -1  14   1        108.54        114.15        53.10 o                         
   0  14   1        234.62        228.70        56.01 o                         
   1  14   1        167.35        127.30        51.36 o                         
   2  14   1        863.59        929.18        66.96 o                         
   3  14   1         94.59        110.05        58.95 o                         
   0   0   2     118538.12     123012.02       775.14 o                         
   1   0   2         79.35        283.70        35.28 o                         
   2   0   2      86240.33      87011.36       832.96 o                         
   3   0   2      73321.15      75223.09      1020.68 o                         
   4   0   2      55136.25      55578.77       718.95 o                         
   5   0   2       7523.91       8079.67        84.64 o                         
   6   0   2       7511.25       7529.45        87.94 o                         
   7   0   2       1328.19       1371.42        62.66 o                         
   8   0   2        560.03        585.41        44.06 o                         
   9   0   2       2549.40       2654.20        52.57 o                         
  10   0   2         43.44         67.00        44.92 o                         
  11   0   2       2968.91       2849.80       106.41 o                         
  12   0   2       1635.53       1646.24        88.81 o                         
  13   0   2        596.30        605.81        57.61 o                         
  14   0   2       3434.80       3233.94       120.17 o                         
 -14   1   2       1639.45       1597.40       121.47 o                         
 -13   1   2       7234.27       6949.69       153.08 o                         
 -12   1   2       2443.34       2497.94        69.48 o                         
 -11   1   2      18266.93      18575.16       279.43 o                         
 -10   1   2       3870.08       3889.25        67.78 o                         
  -9   1   2      23680.23      23618.15       440.97 o                         
  -8   1   2       5358.38       5596.97       142.54 o                         
  -7   1   2      24635.41      24866.81       612.35 o                         
  -6   1   2      11740.83      11655.73       277.30 o                         
  -5   1   2      18353.28      18205.83       391.00 o                         
  -4   1   2       5286.07       5582.91       157.08 o                         
  -3   1   2      23220.77      23097.74       510.37 o                         
  -2   1   2       6347.94       6468.44        95.06 o                         
  -1   1   2       4339.30       4524.16        71.21 o                         
   0   1   2      13495.98      13763.12        74.57 o                         
   1   1   2       3973.14       4446.55       145.84 o                         
   2   1   2       7306.10       7508.90       118.87 o                         
   3   1   2      28977.07      29999.18       432.55 o                         
   4   1   2       4091.39       4089.74        80.38 o                         
   5   1   2      19362.01      19699.88       226.58 o                         
   6   1   2      13124.16      12934.05       172.10 o                         
   7   1   2      23177.86      23121.92       342.17 o                         
   8   1   2       4232.72       3959.31       138.70 o                         
   9   1   2      25165.58      24909.68       427.04 o                         
  10   1   2       3694.68       3538.82        79.64 o                         
  11   1   2      16640.08      16130.83       300.17 o                         
  12   1   2       2882.97       2880.75        52.26 o                         
  13   1   2       7462.97       7452.00       173.70 o                         
  14   1   2       1391.24       1298.85        66.03 o                         
 -14   2   2        371.61        369.86        69.69 o                         
 -13   2   2       2288.81       2161.38        67.09 o                         
 -12   2   2        957.55        937.00        66.53 o                         
 -11   2   2        483.19        494.02        51.88 o                         
 -10   2   2       5042.61       4951.60        68.60 o                         
  -9   2   2       1650.15       1635.38        86.21 o                         
  -8   2   2        812.10        862.98        31.05 o                         
  -7   2   2        902.87        944.77        72.04 o                         
  -6   2   2       4405.81       4367.38       119.17 o                         
  -5   2   2      11550.99      11725.10       124.84 o                         
  -4   2   2      10594.29      10824.33       123.61 o                         
  -3   2   2      44270.19      45786.11       613.06 o                         
  -2   2   2      25968.03      25838.35       233.83 o                         
  -1   2   2      59137.80      59239.44       389.13 o                         
   0   2   2      48239.61      47900.20       349.19 o                         
   1   2   2      60378.24      58305.20       980.52 o                         
   2   2   2      22599.88      22877.71       446.43 o                         
   3   2   2      41295.73      42218.73       647.72 o                         
   4   2   2      11555.96      11867.10       156.22 o                         
   5   2   2      12561.86      12917.90       218.76 o                         
   6   2   2       2885.44       2971.89        56.44 o                         
   7   2   2       1072.53       1267.83        60.32 o                         
   8   2   2        850.94        921.55        27.58 o                         
   9   2   2       1921.36       1942.44        47.85 o                         
  10   2   2       5036.13       4935.82        69.45 o                         
  11   2   2        408.78        495.79        46.55 o                         
  12   2   2        943.42       1028.52        71.79 o                         
  13   2   2       2844.37       2880.41        71.69 o                         
  14   2   2        442.34        506.60        67.90 o                         
 -13   3   2       1133.24       1080.65        63.14 o                         
 -12   3   2      11342.29      11676.26       274.61 o                         
 -11   3   2       3179.85       3164.67        68.25 o                         
 -10   3   2      24258.28      24239.35       252.14 o                         
  -9   3   2       2362.93       2134.20       100.52 o                         
  -8   3   2      30803.63      30841.74       580.17 o                         
  -7   3   2       1128.19       1162.86        61.45 o                         
  -6   3   2      26455.07      26795.88       101.40 o                         
  -5   3   2         77.94        213.23        52.29 o                         
  -4   3   2      12925.43      12647.56       169.36 o                         
  -3   3   2       5629.00       5687.02        91.24 o                         
  -2   3   2       7973.22       7942.98        84.80 o                         
  -1   3   2      15560.03      15420.27        94.51 o                         
   0   3   2      53574.92      53174.98       665.46 o                         
   1   3   2      15710.71      15095.62       326.16 o                         
   2   3   2       8449.96       8298.37       113.90 o                         
   3   3   2       5100.14       5173.77        93.86 o                         
   4   3   2      14650.32      15155.97       372.50 o                         
   5   3   2         47.83         65.95        24.15 o                         
   6   3   2      26478.78      27050.13       906.54 o                         
   7   3   2       1001.38       1100.24        26.55 o                         
   8   3   2      31931.28      31859.26       769.07 o                         
   9   3   2       2119.45       2111.79        45.20 o                         
  10   3   2      23764.15      23560.15       279.16 o                         
  11   3   2       2666.66       2662.10        57.12 o                         
  12   3   2      10426.03      10333.61       247.22 o                         
  13   3   2       1302.77       1286.31        46.74 o                         
 -13   4   2       1174.53       1301.03       111.38 o                         
 -12   4   2       3137.04       3088.43        49.56 o                         
 -11   4   2       1256.08       1221.09        39.08 o                         
 -10   4   2        318.34        321.72        36.30 o                         
  -9   4   2        539.28        591.92        43.06 o                         
  -8   4   2       5064.50       4961.55       152.51 o                         
  -7   4   2       5329.52       5275.38       351.99 o                         
  -6   4   2       4392.93       4475.01        80.81 o                         
  -5   4   2      13872.86      13552.94       458.84 o                         
  -4   4   2       2194.35       2220.33        44.60 o                         
  -3   4   2      35263.55      33439.80       474.38 o                         
  -2   4   2       3312.03       3274.03        51.38 o                         
  -1   4   2      79339.50      74385.02      1054.93 o                         
   0   4   2       1602.87       1594.78        26.09 o                         
   1   4   2      80315.93      77959.23      1487.58 o                         
   2   4   2       4212.41       4284.93        27.63 o                         
   3   4   2      36516.06      36229.19       301.49 o                         
   4   4   2       2150.78       2181.31        36.73 o                         
   5   4   2      15683.41      16028.09       375.41 o                         
   6   4   2       4317.66       4447.04        99.67 o                         
   7   4   2       3928.74       4015.44        83.99 o                         
   8   4   2       5056.91       5140.25        87.66 o                         
   9   4   2        403.07        406.27        36.89 o                         
  10   4   2        317.28        364.10        36.25 o                         
  11   4   2       1420.84       1524.36        37.40 o                         
  12   4   2       3288.82       3206.17        81.87 o                         
  13   4   2       1521.56       1617.45        49.85 o                         
 -13   5   2       2675.13       2526.35        72.32 o                         
 -12   5   2       4594.48       4735.09       111.65 o                         
 -11   5   2       4729.25       4450.76       194.48 o                         
 -10   5   2      12287.56      12755.86       117.85 o                         
  -9   5   2      10610.61      10495.87       229.98 o                         
  -8   5   2      10969.64      11382.85       348.96 o                         
  -7   5   2      11871.60      11592.04       273.18 o                         
  -6   5   2      11905.49      12325.54       213.80 o                         
  -5   5   2      11098.70      10763.20       139.98 o                         
  -4   5   2       2626.52       2485.10        45.23 o                         
  -3   5   2       7562.77       7125.31       132.22 o                         
  -2   5   2       2258.69       2256.37        79.60 o                         
  -1   5   2       4098.96       3677.51        44.02 o                         
   0   5   2       4334.94       4274.80        72.91 o                         
   1   5   2       4001.31       3695.33        44.00 o                         
   2   5   2       1740.50       1749.87        59.29 o                         
   3   5   2       7314.45       7221.74        82.11 o                         
   4   5   2       2734.95       2796.21        45.15 o                         
   5   5   2       8237.12       8128.95       221.44 o                         
   6   5   2      14970.90      15261.14       368.05 o                         
   7   5   2      11161.69      11345.41       168.51 o                         
   8   5   2      12155.17      12342.43       210.75 o                         
   9   5   2       9757.29       9849.79       136.23 o                         
  10   5   2      11209.05      11289.87       198.13 o                         
  11   5   2       5466.30       5538.64       103.60 o                         
  12   5   2       4303.89       4325.75        74.53 o                         
  13   5   2       2751.28       2680.55        71.19 o                         
 -12   6   2       2393.49       2202.11        91.36 o                         
 -11   6   2       2483.44       2495.08        77.82 o                         
 -10   6   2        502.53        572.92        32.34 o                         
  -9   6   2        687.89        771.42        38.28 o                         
  -8   6   2       4694.77       4462.61       119.57 o                         
  -7   6   2        384.30        396.42        55.67 o                         
  -6   6   2       8274.28       8083.58       176.35 o                         
  -5   6   2       2648.93       2755.39       102.03 o                         
  -4   6   2      20357.45      19807.44        81.16 o                         
  -3   6   2       4584.35       4557.53       114.05 o                         
  -2   6   2      34844.25      34870.09       347.75 o                         
  -1   6   2       5725.81       5682.35       120.01 o                         
   0   6   2      40125.02      39905.60       408.77 o                         
   1   6   2       6007.35       5820.37        40.72 o                         
   2   6   2      36205.43      34863.59       265.16 o                         
   3   6   2       5059.52       5010.94        91.72 o                         
   4   6   2      20766.31      20259.94       232.14 o                         
   5   6   2       3000.24       3083.91        72.60 o                         
   6   6   2       8758.28       8893.61       164.23 o                         
   7   6   2        717.53        768.98        32.63 o                         
   8   6   2       4031.62       4120.87        63.29 o                         
   9   6   2        738.22        824.45        55.97 o                         
  10   6   2        380.65        405.02        38.13 o                         
  11   6   2       2239.65       2277.13        47.61 o                         
  12   6   2       1772.71       1813.06        78.18 o                         
 -12   7   2        153.73         73.90        57.70 o                         
 -11   7   2      10525.10      10243.88       260.96 o                         
 -10   7   2        385.47        399.97        39.10 o                         
  -9   7   2      15199.59      15775.19       311.51 o                         
  -8   7   2        449.87        469.42        67.22 o                         
  -7   7   2      16804.01      17064.59        93.93 o                         
  -6   7   2       4993.87       5022.63        81.57 o                         
  -5   7   2      17947.80      17779.26       369.92 o                         
  -4   7   2       2549.65       2578.92        92.83 o                         
  -3   7   2       6613.16       6465.48       203.47 o                         
  -2   7   2       3039.66       3025.30        72.07 o                         
  -1   7   2        783.51        862.23        62.30 o                         
   0   7   2       6248.34       6117.01        83.81 o                         
   1   7   2       1106.89       1104.99        68.92 o                         
   2   7   2       2583.15       2492.92        30.71 o                         
   3   7   2       7758.03       7654.34       124.70 o                         
   4   7   2       2308.26       2302.36        42.35 o                         
   5   7   2      17224.84      16344.54       717.56 o                         
   6   7   2       5464.57       5575.80        71.99 o                         
   7   7   2      17528.88      18191.51       409.19 o                         
   8   7   2        524.95        619.72        32.68 o                         
   9   7   2      13992.74      14241.98       260.95 o                         
  10   7   2        227.73        189.39        38.75 o                         
  11   7   2      10830.17      10606.36       205.60 o                         
  12   7   2        120.01         82.63        48.78 o                         
 -11   8   2        434.04        331.61        46.96 o                         
 -10   8   2       1510.09       1619.03        75.27 o                         
  -9   8   2        943.07       1046.66        60.35 o                         
  -8   8   2       1721.77       1884.46        89.67 o                         
  -7   8   2       1776.56       1771.42        54.09 o                         
  -6   8   2       3183.74       3243.03       101.78 o                         
  -5   8   2       4282.82       4225.75       123.88 o                         
  -4   8   2      11151.14      11018.94       332.51 o                         
  -3   8   2       7040.17       6999.01       190.02 o                         
  -2   8   2      16765.96      16533.52       369.00 o                         
  -1   8   2       4751.74       4674.15        88.30 o                         
   0   8   2      20115.49      19442.03       182.55 o                         
   1   8   2       5203.44       5027.94        59.55 o                         
   2   8   2      17427.70      17020.64       118.25 o                         
   3   8   2       7726.75       7529.92        45.07 o                         
   4   8   2      11505.16      11473.99       120.66 o                         
   5   8   2       5444.42       5437.00        72.97 o                         
   6   8   2       2355.42       2420.41        82.44 o                         
   7   8   2       2000.45       2020.02        34.90 o                         
   8   8   2       1240.56       1269.41        37.99 o                         
   9   8   2        907.87        943.25        81.01 o                         
  10   8   2       1403.32       1483.07        38.61 o                         
  11   8   2        494.95        564.92        46.77 o                         
 -11   9   2       1542.34       1414.44       125.01 o                         
 -10   9   2       6368.60       6418.53       138.72 o                         
  -9   9   2       2485.03       2606.85        69.06 o                         
  -8   9   2       8450.11       8842.55       111.72 o                         
  -7   9   2       1794.72       1828.45        95.41 o                         
  -6   9   2      10257.17      10364.62       237.81 o                         
  -5   9   2       2813.62       2816.57       126.14 o                         
  -4   9   2      10004.18      10001.07       180.81 o                         
  -3   9   2        427.48        368.51        52.44 o                         
  -2   9   2       1970.91       1962.46        51.03 o                         
  -1   9   2       6225.33       6116.19        63.03 o                         
   0   9   2      10441.42      10325.49       103.83 o                         
   1   9   2       6007.17       5928.56        64.50 o                         
   2   9   2       1713.65       1717.57        58.28 o                         
   3   9   2        741.90        784.45        50.88 o                         
   4   9   2      10661.11      10743.74       231.01 o                         
   5   9   2       2350.06       2343.97        57.57 o                         
   6   9   2      10293.03      10278.46       237.09 o                         
   7   9   2       1924.62       1929.45        51.88 o                         
   8   9   2       8309.83       8219.91       169.99 o                         
   9   9   2       2694.00       2693.23       102.50 o                         
  10   9   2       5535.51       5243.94       143.08 o                         
  11   9   2       1605.74       1426.26        65.55 o                         
 -10  10   2        759.39        794.24        63.56 o                         
  -9  10   2        292.66        390.95        69.19 o                         
  -8  10   2       1194.88       1303.39        71.30 o                         
  -7  10   2       4682.92       4705.38       125.19 o                         
  -6  10   2       2637.65       2576.57       213.64 o                         
  -5  10   2       8027.07       8067.75       155.96 o                         
  -4  10   2        226.85        283.93        47.23 o                         
  -3  10   2      14017.55      14139.79       159.29 o                         
  -2  10   2        459.92        562.84        55.11 o                         
  -1  10   2      17142.84      17246.70       176.08 o                         
   0  10   2        582.11        711.62        45.27 o                         
   1  10   2      16909.79      16629.87       254.73 o                         
   2  10   2        437.20        427.11        37.04 o                         
   3  10   2      14522.44      14279.71       302.78 o                         
   4  10   2        264.93        157.67        47.18 o                         
   5  10   2       8770.68       8711.12       224.23 o                         
   6  10   2       2678.20       2775.81        71.73 o                         
   7  10   2       3952.27       3907.18        93.54 o                         
   8  10   2       1217.94       1133.19        61.04 o                         
   9  10   2        354.19        380.62        40.62 o                         
  10  10   2        837.36        787.50        43.43 o                         
  -9  11   2        873.40        830.81        85.41 o                         
  -8  11   2       7192.79       7435.16        74.96 o                         
  -7  11   2       2948.23       3086.33        71.30 o                         
  -6  11   2       5041.54       5303.85       117.59 o                         
  -5  11   2       1831.33       1922.36        85.29 o                         
  -4  11   2       3538.58       3637.83        71.24 o                         
  -3  11   2       4917.63       4870.91        71.21 o                         
  -2  11   2       2024.78       2028.42        71.66 o                         
  -1  11   2        445.69        484.16        61.85 o                         
   0  11   2        504.46        566.24        76.77 o                         
   1  11   2        431.43        496.24        39.68 o                         
   2  11   2       2676.51       2674.83        64.72 o                         
   3  11   2       5320.74       5235.61       211.58 o                         
   4  11   2       4165.07       4159.09       105.10 o                         
   5  11   2       1430.78       1388.84        57.21 o                         
   6  11   2       5564.72       5426.65       127.08 o                         
   7  11   2       2139.92       2080.24        66.22 o                         
   8  11   2       7074.22       6674.63       244.42 o                         
   9  11   2       1065.74        926.89        61.15 o                         
  -7  12   2       1208.98       1300.37        73.06 o                         
  -6  12   2       3102.03       3162.54        87.21 o                         
  -5  12   2       1246.01       1384.66        60.13 o                         
  -4  12   2       4195.78       4400.00        88.11 o                         
  -3  12   2       3572.86       3612.82       110.29 o                         
  -2  12   2       6155.87       6350.40        74.60 o                         
  -1  12   2       3500.55       3598.68        48.62 o                         
   0  12   2       6526.58       6653.55        81.39 o                         
   1  12   2       3666.25       3734.26        81.71 o                         
   2  12   2       6888.60       7000.11        55.92 o                         
   3  12   2       2565.68       2457.89       140.30 o                         
   4  12   2       5739.25       5605.17       227.53 o                         
   5  12   2       1180.28       1162.09        80.61 o                         
   6  12   2       2922.26       2786.23       130.54 o                         
   7  12   2       1362.59       1260.93        63.78 o                         
  -6  13   2        171.81         67.02       168.22 o                         
  -5  13   2       4720.58       4558.47        90.91 o                         
  -4  13   2       2172.25       2190.54        58.65 o                         
  -3  13   2       3459.16       3516.69        65.13 o                         
  -2  13   2        886.85        958.40        56.96 o                         
  -1  13   2        560.82        563.12        57.79 o                         
   0  13   2         30.01         65.26        71.40 o                         
   1  13   2        648.62        693.72        49.56 o                         
   2  13   2        773.28        764.18        53.06 o                         
   3  13   2       3192.64       3326.91        70.33 o                         
   4  13   2       2012.16       2160.83        64.09 o                         
   5  13   2       4441.53       4503.11        59.40 o                         
   6  13   2        200.87        313.50       115.52 o                         
  -3  14   2        317.98        266.92        85.16 o                         
  -2  14   2       5668.55       5564.60        93.08 o                         
  -1  14   2        496.23        525.74        56.74 o                         
   0  14   2       5355.65       5177.09        78.28 o                         
   1  14   2        378.67        398.30        71.89 o                         
   2  14   2       6783.73       6546.83       100.01 o                         
   3  14   2        537.15        599.51        97.62 o                         
   1   0   3        121.99        221.99        15.25 o                         
   2   0   3       6115.70       6242.96        33.51 o                         
   3   0   3       7246.11       7321.36       102.58 o                         
   4   0   3      27963.36      28239.79       374.02 o                         
   5   0   3        932.01       1003.69        21.75 o                         
   6   0   3      24170.97      24455.40       328.03 o                         
   7   0   3       1048.60       1080.21        32.31 o                         
   8   0   3      17452.09      17236.33       311.91 o                         
   9   0   3       2664.26       2633.70        93.02 o                         
  10   0   3      17887.71      17984.32       264.50 o                         
  11   0   3        206.08        181.32        51.20 o                         
  12   0   3      25663.30      25685.33       616.63 o                         
  13   0   3        594.32        649.93        60.16 o                         
  14   0   3       6396.79       5787.55        96.05 o                         
 -14   1   3       1640.00       1547.50        66.70 o                         
 -13   1   3       4153.03       4037.17        70.76 o                         
 -12   1   3       1004.81       1040.06        76.08 o                         
 -11   1   3       1634.14       1599.88        54.77 o                         
 -10   1   3        344.16        373.05       116.41 o                         
  -9   1   3       2663.10       2703.97        57.42 o                         
  -8   1   3       4183.43       4268.92       166.63 o                         
  -7   1   3      11672.77      11949.09       270.15 o                         
  -6   1   3       1303.24       1325.34        58.17 o                         
  -5   1   3      17625.13      18271.24       345.34 o                         
  -4   1   3      13009.71      13730.10       220.00 o                         
  -3   1   3      52516.41      51553.20       543.17 o                         
  -2   1   3      18569.81      18338.70       136.97 o                         
  -1   1   3      33888.51      33186.58       297.77 o                         
   0   1   3      14730.36      14508.96        63.12 o                         
   1   1   3      33008.24      33287.52       350.69 o                         
   2   1   3      19325.39      19798.55       246.52 o                         
   3   1   3      51175.24      50457.96       708.85 o                         
   4   1   3      11755.30      12088.04       210.85 o                         
   5   1   3      17426.42      17340.89       229.25 o                         
   6   1   3        611.27        651.36        24.52 o                         
   7   1   3      12803.92      12779.84       195.03 o                         
   8   1   3       3502.33       3490.38        53.78 o                         
   9   1   3       2691.14       2627.69        34.66 o                         
  10   1   3        729.70        756.93        31.13 o                         
  11   1   3       1559.28       1578.22        51.84 o                         
  12   1   3       1197.08       1302.45        57.28 o                         
  13   1   3       3970.33       4042.56       205.53 o                         
  14   1   3       1367.48       1324.66        63.06 o                         
 -14   2   3       1995.22       1967.58       105.17 o                         
 -13   2   3       6820.48       6596.11       199.16 o                         
 -12   2   3       4099.46       4135.87        99.28 o                         
 -11   2   3       7851.20       7845.09        79.86 o                         
 -10   2   3       3784.66       3729.05        86.48 o                         
  -9   2   3      10509.56      10398.48       285.25 o                         
  -8   2   3       9887.81       9805.40       128.36 o                         
  -7   2   3      21592.09      21491.38       374.33 o                         
  -6   2   3       8817.32       8946.07       193.27 o                         
  -5   2   3      24375.96      22644.46      1024.93 o                         
  -4   2   3       7395.24       6970.59       181.48 o                         
  -3   2   3      18612.82      18190.61       323.49 o                         
  -2   2   3      20794.35      20587.38       339.92 o                         
  -1   2   3       9489.37       9614.32       114.07 o                         
   0   2   3        281.75        302.42        29.08 o                         
   1   2   3       9705.06      10238.22       157.60 o                         
   2   2   3      22397.62      22423.21       409.40 o                         
   3   2   3      19100.21      19203.54       294.38 o                         
   4   2   3       6682.79       6733.40       114.65 o                         
   5   2   3      26008.25      26525.33       434.64 o                         
   6   2   3       6785.08       6856.24       125.29 o                         
   7   2   3      23877.65      23635.75       368.68 o                         
   8   2   3       9817.33       9794.60       123.00 o                         
   9   2   3       8684.92       8586.19       113.46 o                         
  10   2   3       3925.61       3849.14        63.02 o                         
  11   2   3       8706.82       8594.16       135.72 o                         
  12   2   3       4116.91       3943.43       140.18 o                         
  13   2   3       6275.98       6200.87       175.52 o                         
  14   2   3       2117.02       2046.93        84.47 o                         
 -13   3   3         89.46         75.84        61.05 o                         
 -12   3   3       2454.74       2553.90        58.81 o                         
 -11   3   3        810.22        918.28        56.20 o                         
 -10   3   3         79.23         96.22        34.96 o                         
  -9   3   3       3254.98       3227.42        35.58 o                         
  -8   3   3       4126.34       4206.08        73.84 o                         
  -7   3   3       2484.50       2443.05       112.62 o                         
  -6   3   3       1982.66       2028.83        31.58 o                         
  -5   3   3       1298.43       1362.81        29.03 o                         
  -4   3   3      17695.78      17779.10       188.77 o                         
  -3   3   3        620.47        745.38        35.22 o                         
  -2   3   3      92875.62      90242.51       893.92 o                         
  -1   3   3      11763.58      12104.22       155.01 o                         
   0   3   3     108343.45     107910.75      1935.91 o                         
   1   3   3      10422.82      10864.92        79.58 o                         
   2   3   3      93657.45      92511.58       867.55 o                         
   3   3   3        364.18        435.15        12.58 o                         
   4   3   3      15775.04      16172.87       239.69 o                         
   5   3   3       1248.56       1335.43        24.42 o                         
   6   3   3       2990.05       3091.15        58.36 o                         
   7   3   3       2127.61       2194.41        31.88 o                         
   8   3   3       4069.24       4182.43        54.93 o                         
   9   3   3       3865.57       3949.66        58.01 o                         
  10   3   3        135.88        211.19        40.50 o                         
  11   3   3       1199.51       1141.00        48.87 o                         
  12   3   3       3006.34       3058.46        74.60 o                         
  13   3   3        118.29        165.97        47.24 o                         
 -13   4   3       5493.36       5356.17       192.85 o                         
 -12   4   3       1278.43       1210.71        54.50 o                         
 -11   4   3       9180.98       9092.32       106.14 o                         
 -10   4   3       1175.62       1191.07        71.29 o                         
  -9   4   3      23157.55      21160.32       969.31 o                         
  -8   4   3       2969.98       3139.55        89.99 o                         
  -7   4   3      32425.37      33725.55       358.12 o                         
  -6   4   3       3747.35       3915.59        71.96 o                         
  -5   4   3      13999.78      14034.92       236.92 o                         
  -4   4   3        333.53        415.16        59.54 o                         
  -3   4   3       9668.87       9567.02        68.78 o                         
  -2   4   3       6346.34       6224.81        66.96 o                         
  -1   4   3       9890.52      10178.31        36.95 o                         
   0   4   3       4282.35       4234.67        83.55 o                         
   1   4   3       9669.77       9629.98       123.92 o                         
   2   4   3       5507.98       5140.31       113.05 o                         
   3   4   3       9711.71       9746.01       108.51 o                         
   4   4   3        773.47        828.85        69.39 o                         
   5   4   3      10646.24      10907.19       208.87 o                         
   6   4   3       4500.63       4453.97        38.64 o                         
   7   4   3      32651.09      33185.21      1157.40 o                         
   8   4   3       2442.21       2450.73        71.75 o                         
   9   4   3      23754.75      23737.98       309.47 o                         
  10   4   3       1255.37       1265.35        53.96 o                         
  11   4   3       9303.07       9409.68       169.03 o                         
  12   4   3       1504.84       1570.15        43.08 o                         
  13   4   3       5169.80       5051.95       120.22 o                         
 -13   5   3       1461.00       1390.86        87.60 o                         
 -12   5   3        277.62        232.91        43.89 o                         
 -11   5   3       2725.23       2856.32        44.12 o                         
 -10   5   3       3255.90       3081.28        69.67 o                         
  -9   5   3       3205.21       3132.95       125.96 o                         
  -8   5   3       1116.17       1237.65        64.08 o                         
  -7   5   3       9520.83       9603.22       308.11 o                         
  -6   5   3       6025.55       5990.77        65.23 o                         
  -5   5   3       3244.74       3321.44        51.66 o                         
  -4   5   3      11193.31      11013.97        59.14 o                         
  -3   5   3      18158.36      17844.40       188.72 o                         
  -2   5   3      19092.01      18586.62       107.92 o                         
  -1   5   3      18017.25      17658.94        83.05 o                         
   0   5   3      21691.76      20888.97       222.22 o                         
   1   5   3      19006.68      18787.58       207.47 o                         
   2   5   3      17677.00      17041.50       245.00 o                         
   3   5   3      16397.04      16379.40       183.99 o                         
   4   5   3      13602.24      13601.88       182.01 o                         
   5   5   3       2805.12       2948.51        81.25 o                         
   6   5   3       6757.53       6961.70       146.36 o                         
   7   5   3       9184.55       9408.65       111.52 o                         
   8   5   3       1133.24       1162.00        32.51 o                         
   9   5   3       3728.66       3675.54        61.82 o                         
  10   5   3       2977.78       3061.97        50.91 o                         
  11   5   3       2355.90       2375.00        68.65 o                         
  12   5   3        556.52        513.37        44.60 o                         
  13   5   3       1640.52       1603.11        66.80 o                         
 -12   6   3       9334.94       9067.29       223.36 o                         
 -11   6   3       1848.28       1752.30        38.10 o                         
 -10   6   3      10243.34      10292.32        99.57 o                         
  -9   6   3       2840.33       2929.90        63.32 o                         
  -8   6   3      15290.59      15495.92       256.79 o                         
  -7   6   3       1915.96       1987.82       158.40 o                         
  -6   6   3      16607.68      15983.75       438.78 o                         
  -5   6   3       6182.60       6051.44        73.03 o                         
  -4   6   3       9578.47       9325.36        82.40 o                         
  -3   6   3       2270.91       2224.72        39.27 o                         
  -2   6   3      20369.48      19690.47       202.44 o                         
  -1   6   3       9911.46       9624.13       111.15 o                         
   0   6   3        517.64        566.47        32.17 o                         
   1   6   3       7785.34       7473.83       124.53 o                         
   2   6   3      22042.57      21372.62       179.62 o                         
   3   6   3       1345.62       1310.17        40.02 o                         
   4   6   3       8869.99       8769.01       200.67 o                         
   5   6   3       5976.50       5783.05        76.43 o                         
   6   6   3      14989.91      15442.10       250.50 o                         
   7   6   3       1856.57       1944.50        42.35 o                         
   8   6   3      16423.12      16697.97       178.35 o                         
   9   6   3       3122.58       3170.92        42.77 o                         
  10   6   3      11089.28      11294.68       124.51 o                         
  11   6   3       1886.84       1893.88        47.39 o                         
  12   6   3       9217.94       8994.53       212.30 o                         
 -12   7   3        889.59        813.75        60.07 o                         
 -11   7   3        606.88        507.38        46.99 o                         
 -10   7   3        240.05        334.45        41.97 o                         
  -9   7   3       1219.55       1305.63        92.82 o                         
  -8   7   3       1037.19       1084.95        75.64 o                         
  -7   7   3       1788.86       1926.20       132.42 o                         
  -6   7   3       1461.70       1579.83        74.82 o                         
  -5   7   3      16633.95      16369.32       139.69 o                         
  -4   7   3        491.36        602.08        56.08 o                         
  -3   7   3      28512.55      27419.24       364.37 o                         
  -2   7   3       3183.52       3072.41        66.86 o                         
  -1   7   3      30894.17      30233.63       472.64 o                         
   0   7   3        663.42        721.49        28.24 o                         
   1   7   3      30290.79      29426.36       423.44 o                         
   2   7   3       3000.11       2987.56        44.14 o                         
   3   7   3      26976.79      26594.36       540.38 o                         
   4   7   3        564.63        602.51        42.06 o                         
   5   7   3      17944.40      17818.31       183.72 o                         
   6   7   3        973.40       1030.12        30.92 o                         
   7   7   3       1501.71       1547.59        56.88 o                         
   8   7   3       1372.51       1519.60        94.32 o                         
   9   7   3       1388.35       1396.15        36.61 o                         
  10   7   3         71.03        103.85        37.09 o                         
  11   7   3        413.91        459.07        43.95 o                         
  12   7   3        719.67        687.26        44.88 o                         
 -11   8   3       3417.26       3193.61       206.93 o                         
 -10   8   3       5631.92       5629.38       124.34 o                         
  -9   8   3       1429.23       1638.52        66.51 o                         
  -8   8   3       4507.22       4725.38       228.78 o                         
  -7   8   3       3635.89       3703.59        67.73 o                         
  -6   8   3      10011.25       9908.54       154.79 o                         
  -5   8   3       6599.47       6573.42        92.83 o                         
  -4   8   3      20363.10      19895.67       485.44 o                         
  -3   8   3       7094.74       7142.17       177.42 o                         
  -2   8   3       1306.98       1375.30        85.53 o                         
  -1   8   3       1411.55       1378.52        32.94 o                         
   0   8   3       1976.81       1983.42        40.75 o                         
   1   8   3        981.05        992.88        30.58 o                         
   2   8   3       1270.45       1242.69        53.03 o                         
   3   8   3       7461.99       7284.77       118.86 o                         
   4   8   3      19324.82      19718.50       489.17 o                         
   5   8   3       6492.27       6381.31       111.46 o                         
   6   8   3       9393.46       9270.34       162.73 o                         
   7   8   3       4676.18       4790.97        56.96 o                         
   8   8   3       4030.49       4161.69        65.95 o                         
   9   8   3       2166.01       2125.66        62.39 o                         
  10   8   3       5904.71       5754.30        73.39 o                         
  11   8   3       3102.55       2990.21       106.36 o                         
 -10   9   3        104.88        147.50        57.13 o                         
  -9   9   3        847.37        875.58       110.89 o                         
  -8   9   3        580.24        535.31        67.75 o                         
  -7   9   3       1677.32       1677.96        68.85 o                         
  -6   9   3       4578.19       4798.54        84.74 o                         
  -5   9   3       4211.69       4142.77        62.91 o                         
  -4   9   3      14976.77      14879.74       388.44 o                         
  -3   9   3       1913.59       1962.45        57.96 o                         
  -2   9   3      14537.25      14307.10       282.46 o                         
  -1   9   3       4604.50       4616.04       111.71 o                         
   0   9   3      14522.19      14384.11       161.15 o                         
   1   9   3       5557.82       5419.70        68.13 o                         
   2   9   3      12718.59      12132.12       188.30 o                         
   3   9   3       1839.58       1807.79        37.40 o                         
   4   9   3      13958.08      13674.33       370.27 o                         
   5   9   3       4112.48       4172.41        98.97 o                         
   6   9   3       4640.99       4573.30       107.57 o                         
   7   9   3       1688.70       1686.28        35.79 o                         
   8   9   3        589.80        615.22        42.51 o                         
   9   9   3       1300.00       1299.88        37.75 o                         
  10   9   3        188.12        145.32        37.82 o                         
 -10  10   3          5.00        -17.32        74.95 o                         
  -9  10   3      11915.55      12588.18       344.58 o                         
  -8  10   3        125.23        142.61        64.89 o                         
  -7  10   3       8519.09       9207.15        87.56 o                         
  -6  10   3        205.25        136.87        67.72 o                         
  -5  10   3       6598.95       6890.34       189.68 o                         
  -4  10   3        396.60        378.75        55.41 o                         
  -3  10   3       2318.26       2420.38        67.44 o                         
  -2  10   3        668.27        631.84        52.95 o                         
  -1  10   3        336.79        309.24        37.94 o                         
   0  10   3       1329.60       1237.39        40.80 o                         
   1  10   3        223.83        217.69        37.68 o                         
   2  10   3       1050.48       1074.97        37.88 o                         
   3  10   3       2039.39       2054.00        75.62 o                         
   4  10   3        432.34        450.13        40.10 o                         
   5  10   3       6609.42       6925.90       218.26 o                         
   6  10   3        105.73        132.30        42.08 o                         
   7  10   3       9315.80       9166.59       116.20 o                         
   8  10   3        158.25        214.64        35.66 o                         
   9  10   3      11683.04      11640.89       183.03 o                         
  10  10   3          5.08         52.63        69.46 o                         
  -8  11   3       1337.44       1383.12        71.37 o                         
  -7  11   3        354.55        353.12        64.39 o                         
  -6  11   3       4995.49       5113.52        54.93 o                         
  -5  11   3       2134.29       2184.16        72.96 o                         
  -4  11   3       5278.67       5335.27       142.94 o                         
  -3  11   3       2585.59       2807.76        66.41 o                         
  -2  11   3       6782.08       6793.45       154.54 o                         
  -1  11   3       4692.68       4687.96        48.83 o                         
   0  11   3      10943.92      10903.93       123.81 o                         
   1  11   3       4355.63       4329.16        68.38 o                         
   2  11   3       6182.73       6113.75       139.13 o                         
   3  11   3       2123.51       2098.66       101.57 o                         
   4  11   3       4644.04       4506.85       111.94 o                         
   5  11   3       1584.92       1585.93        47.31 o                         
   6  11   3       5420.78       5404.20       185.92 o                         
   7  11   3        226.50        178.70        37.75 o                         
   8  11   3       1415.76       1310.91        55.25 o                         
  -7  12   3       2548.45       2623.94        71.66 o                         
  -6  12   3       4123.37       4166.55        77.03 o                         
  -5  12   3       1611.17       1621.57        62.23 o                         
  -4  12   3       2459.11       2544.79        87.17 o                         
  -3  12   3        240.63        283.08        55.63 o                         
  -2  12   3       2518.08       2619.96        64.65 o                         
  -1  12   3       1248.65       1254.05        46.09 o                         
   0  12   3       1903.74       2015.92        65.93 o                         
   1  12   3       1061.89       1098.08        66.97 o                         
   2  12   3       2493.29       2410.21       138.89 o                         
   3  12   3        168.68        161.99        47.04 o                         
   4  12   3       2606.72       2555.71       131.07 o                         
   5  12   3       1470.02       1527.74        81.27 o                         
   6  12   3       4256.64       4107.15       128.81 o                         
   7  12   3       2725.57       2530.08       134.90 o                         
  -5  13   3       3218.42       3153.36        63.56 o                         
  -4  13   3        179.52        120.01        64.40 o                         
  -3  13   3       5911.39       5991.80        88.50 o                         
  -2  13   3        273.07        290.62        55.66 o                         
  -1  13   3      11555.30      11674.35       102.76 o                         
   0  13   3        522.36        544.47        43.18 o                         
   1  13   3      11012.57      11303.33       133.98 o                         
   2  13   3        240.70        319.67        54.82 o                         
   3  13   3       5671.91       5553.97       209.69 o                         
   4  13   3        106.56        128.21        47.78 o                         
   5  13   3       3258.87       2904.81       219.90 o                         
  -2  14   3        686.63        694.61        72.00 o                         
  -1  14   3        764.80        690.97        87.62 o                         
   0  14   3       1376.82       1325.05        52.17 o                         
   1  14   3        606.16        527.45        68.16 o                         
   2  14   3        442.08        365.45        58.84 o                         
   0   0   4      23712.23      25251.83       150.10 o                         
   1   0   4       2717.84       2883.48        19.01 o                         
   2   0   4      36541.27      36142.43       292.79 o                         
   3   0   4       1810.66       1967.83        31.95 o                         
   4   0   4      50353.84      50298.72       687.64 o                         
   5   0   4       6108.57       6202.25       109.65 o                         
   6   0   4      18408.09      18487.96       163.70 o                         
   7   0   4       8758.07       8699.30        92.21 o                         
   8   0   4       7486.36       7411.58        92.08 o                         
   9   0   4       4138.10       4088.30        59.27 o                         
  10   0   4       1388.00       1482.19        41.09 o                         
  11   0   4       4587.07       4513.85        84.77 o                         
  12   0   4       7644.42       7632.17       148.70 o                         
  13   0   4       2737.43       2678.17        97.91 o                         
 -13   1   4       7423.63       7088.60       216.21 o                         
 -12   1   4       3314.13       3290.56       102.21 o                         
 -11   1   4       6315.58       6206.35       113.11 o                         
 -10   1   4        562.69        662.72        50.09 o                         
  -9   1   4       7752.97       7825.89       147.04 o                         
  -8   1   4      13169.88      13492.59       263.42 o                         
  -7   1   4      28376.68      28909.52       531.44 o                         
  -6   1   4      20671.22      21194.75       445.56 o                         
  -5   1   4      11395.22      11422.37       196.74 o                         
  -4   1   4       4845.39       4908.87        43.60 o                         
  -3   1   4      21247.33      20953.15       402.44 o                         
  -2   1   4      18986.18      18687.15       141.28 o                         
  -1   1   4       2246.84       2264.01        20.77 o                         
   0   1   4       3645.81       3552.54        34.07 o                         
   1   1   4       2888.50       2991.64        28.79 o                         
   2   1   4      18309.98      18396.88       184.59 o                         
   3   1   4      21381.22      21113.05       226.14 o                         
   4   1   4       4902.40       4997.55       102.18 o                         
   5   1   4      11635.29      11402.02       114.62 o                         
   6   1   4      19627.79      19402.03       335.69 o                         
   7   1   4      30402.02      29870.42       559.92 o                         
   8   1   4      12754.37      12654.44       169.46 o                         
   9   1   4       8147.76       8041.76       132.45 o                         
  10   1   4        863.80        915.74        34.48 o                         
  11   1   4       5581.84       5341.39       120.26 o                         
  12   1   4       3554.74       3539.77        86.49 o                         
  13   1   4       7540.39       7418.41       259.64 o                         
 -13   2   4       1507.66       1471.03        65.06 o                         
 -12   2   4       2951.16       2875.94        61.60 o                         
 -11   2   4       2152.50       2175.49        63.11 o                         
 -10   2   4       1301.29       1188.39        50.86 o                         
  -9   2   4       2065.71       2163.70        78.35 o                         
  -8   2   4       3700.06       3971.12        60.05 o                         
  -7   2   4       4639.96       4673.66       116.33 o                         
  -6   2   4      30444.24      30411.43       449.87 o                         
  -5   2   4       5112.12       5261.11       140.42 o                         
  -4   2   4      17447.09      16749.70       462.85 o                         
  -3   2   4      63192.75      59519.82      1169.90 o                         
  -2   2   4      17050.06      16275.56       180.85 o                         
  -1   2   4      25970.45      26933.63       696.78 o                         
   0   2   4       9626.19       9332.45        63.33 o                         
   1   2   4      25751.48      26186.75       636.64 o                         
   2   2   4      16713.59      16839.01       243.71 o                         
   3   2   4      63386.08      64612.31       866.11 o                         
   4   2   4      17761.42      17898.30       351.22 o                         
   5   2   4       6681.11       6755.82       127.50 o                         
   6   2   4      28229.15      27553.08       836.44 o                         
   7   2   4       4392.73       4340.43        60.82 o                         
   8   2   4       3237.04       3191.36        45.09 o                         
   9   2   4       2187.73       2174.30        32.61 o                         
  10   2   4       1719.32       1708.13        53.36 o                         
  11   2   4       1734.66       1761.01        51.19 o                         
  12   2   4       2941.83       2958.48        98.56 o                         
  13   2   4       1322.62       1287.16        48.13 o                         
 -13   3   4        432.26        389.59        74.79 o                         
 -12   3   4       2663.66       2566.86       131.21 o                         
 -11   3   4        397.18        546.02        71.23 o                         
 -10   3   4       5747.51       5940.25       115.63 o                         
  -9   3   4        128.84        177.34        29.69 o                         
  -8   3   4      28589.29      29224.69       713.83 o                         
  -7   3   4       2846.25       2940.85        58.39 o                         
  -6   3   4      24581.85      23069.21       903.48 o                         
  -5   3   4       5855.10       5528.76       180.92 o                         
  -4   3   4      15075.87      13930.96       500.00 o                         
  -3   3   4      27425.61      26695.58       568.98 o                         
  -2   3   4       4046.10       4068.56       124.22 o                         
  -1   3   4      16842.72      16737.89       376.75 o                         
   0   3   4        431.45        536.41        33.49 o                         
   1   3   4      16495.47      16636.43       180.65 o                         
   2   3   4       4311.57       4316.88        62.62 o                         
   3   3   4      30825.79      31917.62       590.12 o                         
   4   3   4      13275.00      12934.36       202.09 o                         
   5   3   4       6862.96       6989.02        86.43 o                         
   6   3   4      24961.27      25189.37       460.63 o                         
   7   3   4       2211.95       2314.03        29.20 o                         
   8   3   4      28756.03      28498.59       708.59 o                         
   9   3   4        179.76        266.51        30.35 o                         
  10   3   4       5115.14       5119.08        70.41 o                         
  11   3   4        490.26        493.27        54.67 o                         
  12   3   4       2737.16       2600.48        58.64 o                         
  13   3   4        476.66        460.30        52.07 o                         
 -13   4   4       3112.71       2895.17       103.24 o                         
 -12   4   4       2509.00       2632.51        76.79 o                         
 -11   4   4        271.07        276.32        47.13 o                         
 -10   4   4       2757.94       2788.65        56.57 o                         
  -9   4   4        318.63        299.51       165.46 o                         
  -8   4   4       8523.75       9034.54       263.91 o                         
  -7   4   4       8331.94       7131.65       545.43 o                         
  -6   4   4       2973.54       2953.27        26.78 o                         
  -5   4   4      11284.81      11030.96       239.02 o                         
  -4   4   4      10255.90      10135.97        93.80 o                         
  -3   4   4      15298.30      15016.81       204.10 o                         
  -2   4   4       9476.13       9415.19        75.04 o                         
  -1   4   4      32899.97      33023.27       525.28 o                         
   0   4   4       3622.30       3700.79        90.03 o                         
   1   4   4      34478.57      35513.95       643.89 o                         
   2   4   4       8721.44       8831.81        95.99 o                         
   3   4   4      14188.82      14114.24       136.06 o                         
   4   4   4      11201.26      11299.82       170.42 o                         
   5   4   4      10219.92      10015.52       111.60 o                         
   6   4   4       3574.29       3634.75        39.44 o                         
   7   4   4       7779.36       7651.87       129.66 o                         
   8   4   4       9051.41       9053.07        63.62 o                         
   9   4   4        428.26        424.38        31.98 o                         
  10   4   4       2466.07       2576.30        43.58 o                         
  11   4   4        190.39        262.82        37.74 o                         
  12   4   4       2352.74       2355.35        69.38 o                         
  13   4   4       3258.75       3182.04        76.64 o                         
 -13   5   4       2279.68       2469.22       151.67 o                         
 -12   5   4       3878.25       3678.90        95.43 o                         
 -11   5   4       5813.53       5845.15       141.65 o                         
 -10   5   4       5500.64       5547.98       111.38 o                         
  -9   5   4      15822.41      14663.13       558.07 o                         
  -8   5   4      16243.51      16776.29       678.47 o                         
  -7   5   4      15100.88      15388.16       128.90 o                         
  -6   5   4      10102.79      10054.31        68.47 o                         
  -5   5   4       5595.36       5643.84        58.52 o                         
  -4   5   4      11308.37      11092.55        54.85 o                         
  -3   5   4       2021.44       2114.51        41.83 o                         
  -2   5   4       2511.38       2489.94        75.31 o                         
  -1   5   4       1380.78       1416.68        37.61 o                         
   0   5   4       5545.36       5712.75       104.41 o                         
   1   5   4       1379.52       1373.49        36.86 o                         
   2   5   4       2318.35       2444.74        43.96 o                         
   3   5   4       2982.03       3014.13        55.42 o                         
   4   5   4      12513.28      12506.50       217.79 o                         
   5   5   4       5546.42       5574.67        84.69 o                         
   6   5   4      10425.00      10467.20        97.33 o                         
   7   5   4      15149.37      15290.52       164.45 o                         
   8   5   4      15749.56      15584.72       220.81 o                         
   9   5   4      15014.21      15014.90       179.07 o                         
  10   5   4       5964.60       6073.83       140.48 o                         
  11   5   4       6112.44       6214.84       107.27 o                         
  12   5   4       4098.43       3997.87        93.07 o                         
  13   5   4       2171.86       2116.11        71.34 o                         
 -12   6   4       2389.47       2234.65       118.72 o                         
 -11   6   4       3256.90       3254.82        77.44 o                         
 -10   6   4        641.02        592.04        51.07 o                         
  -9   6   4       5765.40       6144.74        70.20 o                         
  -8   6   4        501.04        694.20        69.20 o                         
  -7   6   4       7320.95       7371.52        79.16 o                         
  -6   6   4       6434.56       6380.92       117.22 o                         
  -5   6   4       1963.90       1929.24        55.65 o                         
  -4   6   4      18880.66      18281.34        78.76 o                         
  -3   6   4       4314.35       4250.53        45.49 o                         
  -2   6   4      16587.62      16005.06       146.58 o                         
  -1   6   4       2021.16       2006.78        70.17 o                         
   0   6   4      14777.67      14221.26       118.71 o                         
   1   6   4       2183.87       2267.73        56.57 o                         
   2   6   4      19037.73      18343.91       161.20 o                         
   3   6   4       3910.61       3752.16        52.52 o                         
   4   6   4      18256.24      18616.96       377.30 o                         
   5   6   4       2025.74       2103.90        50.22 o                         
   6   6   4       6783.32       6887.62        81.48 o                         
   7   6   4       6481.12       6562.17        43.13 o                         
   8   6   4        614.35        611.12        42.18 o                         
   9   6   4       4889.86       4985.78        66.36 o                         
  10   6   4        486.06        535.48        46.50 o                         
  11   6   4       2519.65       2490.42        41.66 o                         
  12   6   4       2610.19       2505.46       127.35 o                         
 -12   7   4        124.26        167.69        62.53 o                         
 -11   7   4       4635.10       4654.66       111.18 o                         
 -10   7   4       1031.16       1037.82        42.51 o                         
  -9   7   4       5270.10       5572.01        88.30 o                         
  -8   7   4        964.81       1148.67       106.11 o                         
  -7   7   4      11425.70      11866.53       320.71 o                         
  -6   7   4       2239.80       2289.84        79.32 o                         
  -5   7   4      11616.83      11451.27       136.20 o                         
  -4   7   4       4569.47       4498.20        41.07 o                         
  -3   7   4       9085.48       8756.49       103.60 o                         
  -2   7   4       8492.38       8187.73        44.18 o                         
  -1   7   4       2747.19       2677.91        60.68 o                         
   0   7   4       7534.17       7525.47        79.67 o                         
   1   7   4       2734.23       2695.11        52.96 o                         
   2   7   4       8369.92       8002.28       123.53 o                         
   3   7   4       9620.78       9085.25       190.03 o                         
   4   7   4       5217.24       4999.15        90.17 o                         
   5   7   4      12146.48      12538.48       319.35 o                         
   6   7   4       1825.58       1810.93        38.06 o                         
   7   7   4      12031.00      12276.95       161.42 o                         
   8   7   4        740.34        753.35       117.33 o                         
   9   7   4       4708.12       4712.08        70.54 o                         
  10   7   4       1150.09       1117.38        59.10 o                         
  11   7   4       5248.00       5064.14       140.20 o                         
  12   7   4        157.93        175.98        38.82 o                         
 -11   8   4       2522.32       2136.12       133.82 o                         
 -10   8   4        472.00        424.45        70.45 o                         
  -9   8   4       1219.60       1380.77       104.13 o                         
  -8   8   4        575.57        706.47       105.65 o                         
  -7   8   4       1770.67       1719.10        72.69 o                         
  -6   8   4       4603.69       4700.24        75.07 o                         
  -5   8   4       6531.69       6220.46       297.35 o                         
  -4   8   4      10061.94       9853.42       139.58 o                         
  -3   8   4      16441.56      15702.93       251.15 o                         
  -2   8   4      18091.03      17928.51       273.03 o                         
  -1   8   4       8065.87       8084.46       321.09 o                         
   0   8   4      14611.89      14384.40       175.72 o                         
   1   8   4       9061.39       8708.86        49.41 o                         
   2   8   4      17237.84      16832.66       210.60 o                         
   3   8   4      17495.36      17372.15       167.68 o                         
   4   8   4       9597.05       9247.80       138.35 o                         
   5   8   4       6703.67       6498.21       180.45 o                         
   6   8   4       4822.03       4920.72       107.73 o                         
   7   8   4       1268.49       1230.52        45.17 o                         
   8   8   4        398.28        438.87        53.05 o                         
   9   8   4       1374.98       1384.58        32.22 o                         
  10   8   4        457.11        472.85        34.69 o                         
  11   8   4       2153.53       1945.23        75.50 o                         
 -10   9   4       6540.04       6817.56        82.49 o                         
  -9   9   4       1084.73       1050.61        90.33 o                         
  -8   9   4       7424.62       7557.02       136.28 o                         
  -7   9   4        201.26        296.56        57.58 o                         
  -6   9   4       8305.71       8559.92       193.22 o                         
  -5   9   4       7835.80       7967.88       134.63 o                         
  -4   9   4        690.72        705.48        40.14 o                         
  -3   9   4      14461.13      14440.14       286.15 o                         
  -2   9   4       1556.02       1589.55        54.89 o                         
  -1   9   4       3327.95       3326.68        73.89 o                         
   0   9   4       1644.35       1696.95        57.54 o                         
   1   9   4       3655.18       3654.94        65.03 o                         
   2   9   4       1783.13       1820.03        42.54 o                         
   3   9   4      16068.50      16434.97       260.24 o                         
   4   9   4        330.48        391.40        57.09 o                         
   5   9   4       8243.51       7995.05       198.31 o                         
   6   9   4       7691.85       7698.33       186.08 o                         
   7   9   4        340.32        399.43        52.87 o                         
   8   9   4       6861.81       6682.86       174.80 o                         
   9   9   4        890.41        876.58        29.57 o                         
  10   9   4       6419.63       5923.63       145.42 o                         
  -9  10   4        303.36        253.54        80.40 o                         
  -8  10   4       2087.17       2228.00        67.49 o                         
  -7  10   4       1045.91       1217.75        72.78 o                         
  -6  10   4       3897.67       4079.61        99.78 o                         
  -5  10   4       4323.97       4513.93        86.60 o                         
  -4  10   4        773.56        840.36        56.19 o                         
  -3  10   4       4896.93       4916.52       153.28 o                         
  -2  10   4        769.27        901.60        68.91 o                         
  -1  10   4      12661.90      12703.27        64.18 o                         
   0  10   4         79.47        124.75        36.25 o                         
   1  10   4      12700.22      12097.57       170.03 o                         
   2  10   4        984.26        994.59        31.72 o                         
   3  10   4       4869.89       4767.05       149.59 o                         
   4  10   4       1103.86       1153.92        49.20 o                         
   5  10   4       5045.67       5055.36       137.80 o                         
   6  10   4       3056.51       3045.29       154.84 o                         
   7  10   4        859.16        855.18        28.75 o                         
   8  10   4       2249.59       2256.21        68.71 o                         
   9  10   4        250.65        237.32        27.93 o                         
  -8  11   4       3925.20       4023.69        84.73 o                         
  -7  11   4       4248.47       4497.47       189.51 o                         
  -6  11   4       2826.42       2981.15        75.83 o                         
  -5  11   4       1822.91       1756.99        52.45 o                         
  -4  11   4       4109.20       4260.51       106.38 o                         
  -3  11   4        586.71        677.95        47.51 o                         
  -2  11   4        109.97         73.85        58.52 o                         
  -1  11   4       2761.82       2755.02        60.01 o                         
   0  11   4         66.96        107.58        41.26 o                         
   1  11   4       2732.26       2705.88        73.92 o                         
   2  11   4        170.68        194.38        35.00 o                         
   3  11   4       1040.74       1068.66        46.18 o                         
   4  11   4       3999.33       3930.16       255.47 o                         
   5  11   4       1755.79       1742.47        51.21 o                         
   6  11   4       2830.47       2810.10       107.15 o                         
   7  11   4       4127.85       3984.68       142.95 o                         
   8  11   4       3784.31       3476.36       151.36 o                         
  -7  12   4        788.70        846.63        75.28 o                         
  -6  12   4        536.34        653.69        71.83 o                         
  -5  12   4       2162.19       2178.53        57.52 o                         
  -4  12   4       1626.59       1675.17        51.77 o                         
  -3  12   4       1481.40       1580.18        75.81 o                         
  -2  12   4       5717.20       5882.96        61.37 o                         
  -1  12   4       8977.07       9167.86        86.40 o                         
   0  12   4      21469.38      21739.58       408.62 o                         
   1  12   4       9440.17       9402.05       215.21 o                         
   2  12   4       5982.72       6013.22       172.60 o                         
   3  12   4       1782.83       1789.42        51.32 o                         
   4  12   4       1978.19       1978.42        69.66 o                         
   5  12   4       2074.30       2068.60        90.43 o                         
   6  12   4        547.78        580.04        41.37 o                         
   7  12   4        756.43        705.21        44.39 o                         
  -5  13   4       3732.81       3663.17        76.25 o                         
  -4  13   4       1348.99       1234.91        61.15 o                         
  -3  13   4       1159.08       1170.12        62.91 o                         
  -2  13   4       1367.57       1277.80        63.51 o                         
  -1  13   4         92.03         85.79        47.88 o                         
   0  13   4       2938.61       2962.22        48.25 o                         
   1  13   4        141.79         77.36        42.44 o                         
   2  13   4       1410.19       1467.81        68.21 o                         
   3  13   4       1230.41       1198.37        67.61 o                         
   4  13   4       1389.27       1304.13        95.53 o                         
   5  13   4       3709.18       3728.03       164.68 o                         
   1   0   5      13350.34      13186.56       102.30 o                         
   2   0   5       2529.13       2602.04        31.86 o                         
   3   0   5      15462.57      15148.63        81.91 o                         
   4   0   5      11628.78      11620.87        67.12 o                         
   5   0   5       1562.56       1505.70        34.14 o                         
   6   0   5       6013.08       6153.70        67.58 o                         
   7   0   5        493.05        474.16        29.85 o                         
   8   0   5      31250.54      31127.50       339.54 o                         
   9   0   5       2997.65       3053.43        53.93 o                         
  10   0   5      25495.64      25320.11       547.57 o                         
  11   0   5        156.91        235.20        67.63 o                         
  13   0   5       1777.55       1897.57        99.77 o                         
 -13   1   5       2567.07       2465.95       106.21 o                         
 -12   1   5       2966.75       2838.00       117.30 o                         
 -11   1   5        951.63       1060.89        71.24 o                         
 -10   1   5       3680.67       3654.45       133.00 o                         
  -9   1   5        408.54        448.40        49.43 o                         
  -8   1   5       7331.13       7476.23       212.53 o                         
  -7   1   5       2559.24       2726.92       145.06 o                         
  -6   1   5       6217.22       6265.07       146.17 o                         
  -5   1   5       6426.62       6526.94        65.85 o                         
  -4   1   5        903.09        984.00        29.32 o                         
  -3   1   5      36134.46      35440.16       318.56 o                         
  -2   1   5       5048.98       5002.66        50.00 o                         
  -1   1   5      61244.36      59861.80       340.24 o                         
   0   1   5      20028.06      19917.14       129.08 o                         
   1   1   5      61311.36      60666.77       241.37 o                         
   2   1   5       5539.95       5704.88        82.11 o                         
   3   1   5      37703.05      37486.84       370.53 o                         
   4   1   5        254.25        368.65        22.67 o                         
   5   1   5       8747.97       8899.82       142.94 o                         
   6   1   5       5400.14       5295.22        75.35 o                         
   7   1   5       2380.01       2446.49        36.69 o                         
   8   1   5       6546.84       6463.38        77.07 o                         
   9   1   5        730.86        727.57        34.05 o                         
  10   1   5       3590.54       3471.69        76.97 o                         
  11   1   5        660.85        658.54        38.24 o                         
  12   1   5       3342.07       3363.51        80.87 o                         
  13   1   5       2218.38       2198.03        75.16 o                         
 -13   2   5       3906.52       3776.01       295.06 o                         
 -12   2   5       7593.76       7636.95       189.18 o                         
 -11   2   5       8570.48       8723.29       167.23 o                         
 -10   2   5       1916.22       2011.75        72.27 o                         
  -9   2   5      10730.35      10843.53       234.49 o                         
  -8   2   5       7752.18       7826.62       139.59 o                         
  -7   2   5      10475.29      10439.22       212.81 o                         
  -6   2   5        959.54       1017.40        39.67 o                         
  -5   2   5       4970.25       5212.31       132.61 o                         
  -4   2   5       7020.22       7662.27       169.96 o                         
  -3   2   5       9702.24       9942.32       179.01 o                         
  -2   2   5      16311.97      15941.55       157.40 o                         
  -1   2   5       9826.37      10582.85       305.01 o                         
   0   2   5       8640.76       8434.50        55.09 o                         
   1   2   5      10266.40      10703.06       123.22 o                         
   2   2   5      14545.12      15049.88       257.22 o                         
   3   2   5       9021.89       9562.79       160.67 o                         
   4   2   5       5301.93       5306.32        46.99 o                         
   5   2   5       3861.79       4023.85        76.32 o                         
   6   2   5       1457.35       1438.57        38.28 o                         
   7   2   5      10806.26      10622.56       115.48 o                         
   8   2   5       8015.07       7967.43       121.63 o                         
   9   2   5      11558.58      11455.75       159.69 o                         
  10   2   5       1776.30       1786.18        37.01 o                         
  11   2   5       8353.64       8314.11       137.71 o                         
  12   2   5       7435.93       7360.59       138.12 o                         
  13   2   5       4060.02       3957.08        97.80 o                         
 -13   3   5       3635.00       3635.44       164.88 o                         
 -12   3   5       1115.30       1172.91        60.69 o                         
 -11   3   5       2272.85       2367.88       104.04 o                         
 -10   3   5        139.70        140.12        54.19 o                         
  -9   3   5       2649.13       2475.21        40.35 o                         
  -8   3   5       2054.04       2069.45        74.20 o                         
  -7   3   5       5486.67       5629.04       206.84 o                         
  -6   3   5       1316.58       1327.38        79.47 o                         
  -5   3   5       3334.49       3083.23       216.16 o                         
  -4   3   5      15874.12      14695.58       531.21 o                         
  -3   3   5      19849.55      18311.24       485.14 o                         
  -2   3   5      89627.94      83469.99      1394.43 o                         
  -1   3   5      12202.58      12083.64       150.19 o                         
   0   3   5      64333.10      61728.11       634.22 o                         
   1   3   5      13130.38      13285.28       174.41 o                         
   2   3   5      89087.86      89016.70      1247.79 o                         
   3   3   5      19748.37      19821.92       266.58 o                         
   4   3   5      16241.29      16601.03       312.55 o                         
   5   3   5       4402.32       4493.12        86.75 o                         
   6   3   5        887.20        950.66        39.05 o                         
   7   3   5       6516.08       6412.26       161.89 o                         
   8   3   5       1693.69       1765.05        45.79 o                         
   9   3   5       3842.03       3817.75        54.17 o                         
  10   3   5        228.29        279.69        34.90 o                         
  11   3   5       1975.79       1923.62        41.15 o                         
  12   3   5        697.46        726.95        58.51 o                         
  13   3   5       3377.11       3299.58        77.04 o                         
 -13   4   5       8417.78       7615.25       360.48 o                         
 -12   4   5       1840.69       1679.40        91.26 o                         
 -11   4   5      13310.95      13175.67       312.32 o                         
 -10   4   5        836.09        870.80        52.53 o                         
  -9   4   5      16713.17      16954.19       353.27 o                         
  -8   4   5       1444.07       1509.75        50.19 o                         
  -7   4   5      27798.20      26646.03       915.97 o                         
  -6   4   5       4741.13       4192.26       271.02 o                         
  -5   4   5       4144.33       4256.54        66.02 o                         
  -4   4   5       5383.47       5406.38       155.03 o                         
  -3   4   5       3412.69       3402.85       119.19 o                         
  -2   4   5      14465.12      14315.46       411.74 o                         
  -1   4   5         60.95         91.91        32.33 o                         
   0   4   5       7036.88       6894.13        77.87 o                         
   1   4   5         29.28         74.10        31.06 o                         
   2   4   5      12866.41      13068.18       144.95 o                         
   3   4   5       2935.83       2983.34        21.33 o                         
   4   4   5       5844.30       5964.44        95.16 o                         
   5   4   5       4545.39       4535.31        87.59 o                         
   6   4   5       4848.36       4839.06        95.24 o                         
   7   4   5      26934.14      27041.32       405.78 o                         
   8   4   5       2182.59       2273.36        42.51 o                         
   9   4   5      15212.34      15238.81       323.27 o                         
  10   4   5        452.06        449.08        33.70 o                         
  11   4   5      13943.50      13792.86       201.85 o                         
  12   4   5       1514.72       1494.84        41.07 o                         
  13   4   5       8437.04       7870.70       187.62 o                         
 -12   5   5       2169.13       2084.44        73.35 o                         
 -11   5   5       2759.50       2617.67       127.10 o                         
 -10   5   5       1198.35       1250.05        80.18 o                         
  -9   5   5       3036.17       2951.98        78.77 o                         
  -8   5   5       4440.34       4395.03       155.91 o                         
  -7   5   5       1404.78       1294.05        68.06 o                         
  -6   5   5       1183.58       1253.56        99.79 o                         
  -5   5   5       4195.79       3987.97       179.08 o                         
  -4   5   5       1815.56       1785.25        73.23 o                         
  -3   5   5      16126.16      15601.56       481.55 o                         
  -2   5   5      25286.47      24760.04       402.51 o                         
  -1   5   5       5505.94       5562.66       107.91 o                         
   0   5   5      16836.25      16713.50       328.19 o                         
   1   5   5       5283.99       5268.18        62.15 o                         
   2   5   5      27488.09      27554.91       158.82 o                         
   3   5   5      15931.68      16211.17       285.11 o                         
   4   5   5        938.19       1014.32        44.89 o                         
   5   5   5       3623.44       3563.29        72.13 o                         
   6   5   5       1342.23       1477.27        45.95 o                         
   7   5   5       1432.72       1425.10        40.72 o                         
   8   5   5       5554.33       5458.77        38.97 o                         
   9   5   5       3995.97       4034.16        83.69 o                         
  10   5   5       1312.38       1293.04        40.79 o                         
  11   5   5       2567.22       2619.57        84.22 o                         
  12   5   5       1677.99       1685.13        60.63 o                         
 -12   6   5       7997.63       7073.42       233.71 o                         
 -11   6   5       1590.85       1483.04       146.15 o                         
 -10   6   5       9172.19       9434.67       152.33 o                         
  -9   6   5       6055.88       5503.51       439.70 o                         
  -8   6   5      10972.56      10267.70       498.70 o                         
  -7   6   5       1661.22       1612.55        65.34 o                         
  -6   6   5      17153.39      17322.65       225.66 o                         
  -5   6   5       2107.86       2141.45        76.08 o                         
  -4   6   5      11025.13      10861.32       201.63 o                         
  -3   6   5       8693.65       8336.96        52.62 o                         
  -2   6   5       7181.47       6899.03       155.69 o                         
  -1   6   5      16932.28      17058.20       360.13 o                         
   0   6   5        874.34        952.28        93.63 o                         
   1   6   5      13782.97      13976.71       308.34 o                         
   2   6   5       5995.06       6388.63       174.11 o                         
   3   6   5       7017.21       6979.12       143.93 o                         
   4   6   5      12290.54      12411.11       165.63 o                         
   5   6   5       1132.15       1189.44        52.60 o                         
   6   6   5      19588.13      19984.35       316.35 o                         
   7   6   5       1486.49       1594.47        53.56 o                         
   8   6   5      10200.12      10073.19       112.74 o                         
   9   6   5       5834.77       5834.13       110.76 o                         
  10   6   5       8954.84       9134.75       176.59 o                         
  11   6   5       1515.76       1500.97        44.01 o                         
  12   6   5       8003.96       7582.17       156.58 o                         
 -11   7   5        299.20        285.54        65.48 o                         
 -10   7   5       2371.17       2129.57       137.02 o                         
  -9   7   5         67.15         97.34        64.31 o                         
  -8   7   5       3945.30       4031.68        79.03 o                         
  -7   7   5       3733.35       3947.03        69.64 o                         
  -6   7   5       6485.77       6323.58       199.11 o                         
  -5   7   5      11726.07      11689.22       194.95 o                         
  -4   7   5       6155.75       6191.45       121.91 o                         
  -3   7   5      14335.17      13994.18       285.89 o                         
  -2   7   5        411.86        514.53        30.83 o                         
  -1   7   5      35436.77      35148.91       482.26 o                         
   0   7   5        638.99        633.67        43.80 o                         
   1   7   5      37631.89      37845.24       506.42 o                         
   2   7   5        195.58        220.48        26.30 o                         
   3   7   5      14889.29      14686.57       174.36 o                         
   4   7   5       6263.33       6407.97       159.94 o                         
   5   7   5      11090.73      11250.94       123.27 o                         
   6   7   5       5840.23       5971.17       104.54 o                         
   7   7   5       4152.97       4361.26        51.83 o                         
   8   7   5       5083.69       5150.00        94.48 o                         
   9   7   5        110.38        116.28        51.13 o                         
  10   7   5       2571.05       2565.38        56.92 o                         
  11   7   5        439.52        406.61        42.26 o                         
 -11   8   5        734.48        761.91       105.03 o                         
 -10   8   5       6582.61       5765.29       449.12 o                         
  -9   8   5        979.98       1098.52       142.10 o                         
  -8   8   5       5960.43       6242.40       117.08 o                         
  -7   8   5        716.65        897.70        74.43 o                         
  -6   8   5       2448.00       2520.47        74.22 o                         
  -5   8   5       6765.67       6671.51       117.77 o                         
  -4   8   5       5311.52       5156.17        56.99 o                         
  -3   8   5       6029.42       5737.22        52.43 o                         
  -2   8   5       3799.00       3762.71        39.48 o                         
  -1   8   5      10442.88      10412.68       182.07 o                         
   0   8   5       2553.75       2546.33        50.48 o                         
   1   8   5       9431.35       9392.66        92.15 o                         
   2   8   5       3131.89       3139.73        61.75 o                         
   3   8   5       5281.89       5294.80       121.18 o                         
   4   8   5       5600.23       5550.52       124.81 o                         
   5   8   5       6374.27       6386.63       175.69 o                         
   6   8   5       3351.42       3436.43       111.67 o                         
   7   8   5        448.90        439.61        51.03 o                         
   8   8   5       5954.84       5916.40       121.19 o                         
   9   8   5        668.65        757.88        52.50 o                         
  10   8   5       5951.90       6002.09       120.76 o                         
  11   8   5       1130.37       1050.58        69.88 o                         
 -10   9   5        490.32        367.80        59.33 o                         
  -9   9   5       2427.94       2449.54        89.16 o                         
  -8   9   5       2780.95       3017.34        80.01 o                         
  -7   9   5       1385.35       1449.97        72.92 o                         
  -6   9   5       7907.94       7873.70       143.73 o                         
  -5   9   5       3055.12       3183.99        72.43 o                         
  -4   9   5       9284.45       8924.75       145.34 o                         
  -3   9   5       2396.56       2401.84        59.03 o                         
  -2   9   5       4285.88       4404.53        65.41 o                         
  -1   9   5       2046.07       2062.81        39.59 o                         
   0   9   5      16235.84      16244.13       265.87 o                         
   1   9   5       1612.66       1622.36        57.03 o                         
   2   9   5       4712.52       4622.25        82.67 o                         
   3   9   5       2215.51       2158.74        41.76 o                         
   4   9   5       8989.90       8958.50       341.88 o                         
   5   9   5       3401.68       3490.83       109.10 o                         
   6   9   5       8103.95       8285.17       234.36 o                         
   7   9   5       1887.28       1928.61        66.70 o                         
   8   9   5       2872.18       2917.31        63.08 o                         
   9   9   5       3222.46       3147.36       114.26 o                         
  10   9   5        536.55        435.64        69.56 o                         
  -9  10   5       8041.99       8150.34       159.40 o                         
  -8  10   5        708.39        738.99        70.55 o                         
  -7  10   5       7887.20       8307.46       116.20 o                         
  -6  10   5       2973.71       3006.65       144.09 o                         
  -5  10   5       8989.59       9188.40        91.79 o                         
  -4  10   5       3205.27       3306.94       123.71 o                         
  -3  10   5       2948.31       2920.15        88.63 o                         
  -2  10   5       2828.23       2750.94        78.26 o                         
  -1  10   5        796.10        821.64        63.47 o                         
   0  10   5       2913.92       2867.67        47.30 o                         
   1  10   5        924.29        951.53        37.79 o                         
   2  10   5       2091.35       2130.58        53.99 o                         
   3  10   5       2638.46       2574.53        58.16 o                         
   4  10   5       2690.15       2640.38        85.40 o                         
   5  10   5       8885.19       8971.58       304.70 o                         
   6  10   5       2920.85       2971.07       111.34 o                         
   7  10   5       8228.08       8276.71       293.20 o                         
   8  10   5        829.13        875.77        90.63 o                         
   9  10   5       7926.70       7325.58       286.18 o                         
  -8  11   5        454.74        589.24        69.50 o                         
  -7  11   5       1506.38       1494.99        74.93 o                         
  -6  11   5       1876.30       1970.23        63.97 o                         
  -5  11   5       1237.60       1239.37        61.89 o                         
  -4  11   5       7359.89       7570.72        59.94 o                         
  -3  11   5        685.55        830.94        63.52 o                         
  -2  11   5       5196.79       5405.62        94.64 o                         
  -1  11   5        598.42        650.24        49.82 o                         
   0  11   5       4085.08       4166.97       160.12 o                         
   1  11   5        501.70        595.91        47.63 o                         
   2  11   5       6022.96       5813.59       353.68 o                         
   3  11   5        400.45        508.72        66.05 o                         
   4  11   5       7640.19       7502.80       235.97 o                         
   5  11   5       1440.98       1621.72        79.88 o                         
   6  11   5       1685.22       1735.65       110.87 o                         
   7  11   5       1500.01       1468.75        87.28 o                         
   8  11   5        318.27        212.05        62.77 o                         
  -6  12   5       6286.89       6504.89       155.47 o                         
  -5  12   5       1626.95       1642.56        75.71 o                         
  -4  12   5       3583.96       3687.19        64.78 o                         
  -3  12   5       1454.80       1398.49        50.15 o                         
  -2  12   5       2108.67       2205.49        49.24 o                         
  -1  12   5       2757.42       2723.00        93.65 o                         
   0  12   5        129.81        125.93        41.52 o                         
   1  12   5       2549.40       2470.55        86.92 o                         
   2  12   5       1636.04       1735.87        86.21 o                         
   3  12   5       1049.33       1041.95        81.83 o                         
   4  12   5       3606.36       3618.17       110.98 o                         
   5  12   5       1577.67       1506.03        50.16 o                         
   6  12   5       6774.41       6289.85       275.55 o                         
  -4  13   5       1062.53       1043.13        63.41 o                         
  -3  13   5       6325.48       6081.40       196.72 o                         
  -2  13   5        620.98        681.71        52.33 o                         
  -1  13   5       4741.66       4774.73       101.34 o                         
   0  13   5        837.69        847.46        43.95 o                         
   1  13   5       4935.78       4726.60       263.61 o                         
   2  13   5        691.24        742.29        48.45 o                         
   3  13   5       5943.50       5724.54       211.38 o                         
   4  13   5       1217.26       1163.32        65.80 o                         
   0   0   6      15134.46      14753.34        37.35 o                         
   1   0   6       2090.33       2115.98        23.76 o                         
   2   0   6      19663.82      19706.12       169.83 o                         
   3   0   6       4587.09       4613.57        37.93 o                         
   4   0   6       4610.69       4661.41        67.12 o                         
   5   0   6        666.64        671.68        20.41 o                         
   6   0   6      15490.42      15553.74       227.61 o                         
   7   0   6      23521.89      23431.17       297.57 o                         
   8   0   6       3541.43       3551.01        52.94 o                         
   9   0   6       8063.23       8008.81       189.43 o                         
  10   0   6        343.08        387.73        40.30 o                         
  11   0   6       2138.45       2134.33       128.34 o                         
  12   0   6       1834.20       1907.54        73.49 o                         
  13   0   6       1382.76       1345.20        60.31 o                         
 -13   1   6       1715.47       1648.89       119.98 o                         
 -12   1   6       2450.55       2265.00        74.92 o                         
 -11   1   6       3015.83       2667.61       289.28 o                         
 -10   1   6       2933.73       2953.23        87.64 o                         
  -9   1   6       6244.39       6465.03       126.45 o                         
  -8   1   6       8637.21       9011.58       216.62 o                         
  -7   1   6      15163.67      15790.18       303.93 o                         
  -6   1   6       3214.62       3296.60        51.45 o                         
  -5   1   6      16707.17      16664.01       100.52 o                         
  -4   1   6      13740.05      13871.89       142.81 o                         
  -3   1   6      40949.10      40118.58       299.16 o                         
  -2   1   6      16587.54      16767.73       264.76 o                         
  -1   1   6       3889.62       3881.63        38.99 o                         
   0   1   6       7429.87       7367.39        46.65 o                         
   1   1   6       3942.48       3914.60        34.58 o                         
   2   1   6      14632.63      14760.28       120.98 o                         
   3   1   6      40336.21      40329.67       394.39 o                         
   4   1   6      13924.67      14237.03       170.37 o                         
   5   1   6      16966.88      16761.53       170.33 o                         
   6   1   6       2699.31       2755.30        53.27 o                         
   7   1   6      15355.42      15008.58       245.84 o                         
   8   1   6       9052.57       8924.75       118.78 o                         
   9   1   6       5550.58       5572.49        67.52 o                         
  10   1   6       2965.72       2919.08        40.63 o                         
  11   1   6       4529.70       4685.62        97.06 o                         
  12   1   6       2212.23       2233.79        75.44 o                         
  13   1   6       1503.00       1374.30        58.12 o                         
 -13   2   6       2424.61       2203.00        79.68 o                         
 -12   2   6       2351.70       2289.10        66.29 o                         
 -11   2   6       2927.70       3146.50       108.38 o                         
 -10   2   6       1679.48       1757.87        60.00 o                         
  -9   2   6       6159.04       6524.12       137.81 o                         
  -8   2   6       8450.56       8522.44       166.07 o                         
  -7   2   6      14252.38      14393.23       535.21 o                         
  -6   2   6      20847.47      21797.60       708.40 o                         
  -5   2   6      17582.70      19100.84       870.32 o                         
  -4   2   6      11069.74      11266.47       369.00 o                         
  -3   2   6      10037.38      10024.48        96.06 o                         
  -2   2   6      18820.95      18773.05       259.40 o                         
  -1   2   6      11391.87      11125.93        91.35 o                         
   0   2   6       1812.54       1824.41        25.39 o                         
   1   2   6      12104.43      12393.14       175.43 o                         
   2   2   6      20502.26      21096.01       245.77 o                         
   3   2   6      11526.02      12204.28       200.83 o                         
   4   2   6       9828.05      10029.42        90.32 o                         
   5   2   6      17228.66      17600.59       349.92 o                         
   6   2   6      20176.63      20174.97       458.36 o                         
   7   2   6      15298.50      15271.01       227.29 o                         
   8   2   6       8083.08       7882.87        96.42 o                         
   9   2   6       6058.94       6038.52       110.41 o                         
  10   2   6        991.79       1047.18        42.04 o                         
  11   2   6       2852.53       2836.93       100.37 o                         
  12   2   6       2457.12       2584.73        78.99 o                         
  13   2   6       2037.23       1873.63        52.82 o                         
 -12   3   6       4603.31       4530.67       179.70 o                         
 -11   3   6       2208.54       2184.59       138.35 o                         
 -10   3   6       3610.76       3619.11        56.50 o                         
  -9   3   6        307.16        274.48        51.73 o                         
  -8   3   6       7515.83       7464.57       289.52 o                         
  -7   3   6       1151.49       1194.74        59.18 o                         
  -6   3   6      12021.03      11208.34       507.28 o                         
  -5   3   6      10490.70       9854.96       284.43 o                         
  -4   3   6      21383.22      19856.53       320.02 o                         
  -3   3   6      13296.35      12903.10       162.41 o                         
  -2   3   6       2253.32       2127.71        62.44 o                         
  -1   3   6       7222.62       7271.39       206.68 o                         
   0   3   6      17847.53      17789.43       547.26 o                         
   1   3   6       6027.79       6207.26        95.16 o                         
   2   3   6       2196.87       2308.22        75.87 o                         
   3   3   6      14852.56      14854.51       170.07 o                         
   4   3   6      20564.37      20652.09       312.85 o                         
   5   3   6      11388.61      11402.40        87.66 o                         
   6   3   6      11736.46      11770.70       149.45 o                         
   7   3   6       1447.95       1538.79        30.07 o                         
   8   3   6       6309.25       6389.00        93.65 o                         
   9   3   6        431.95        497.44        32.86 o                         
  10   3   6       4370.08       4444.85        56.23 o                         
  11   3   6       2517.07       2546.53        93.67 o                         
  12   3   6       5328.01       5138.07       204.62 o                         
 -12   4   6       1407.65       1284.74        57.69 o                         
 -11   4   6        785.17        756.25        57.46 o                         
 -10   4   6       4920.89       5004.57       170.59 o                         
  -9   4   6       1541.27       1610.53        62.10 o                         
  -8   4   6       3211.32       3231.57       256.91 o                         
  -7   4   6       9762.01       9130.02       395.76 o                         
  -6   4   6       5878.74       5163.08       322.18 o                         
  -5   4   6      15016.32      13669.45       435.13 o                         
  -4   4   6       8915.83       8216.44       251.03 o                         
  -3   4   6      17601.72      15865.56       514.44 o                         
  -2   4   6       6235.30       5898.04       107.40 o                         
  -1   4   6       5436.27       5360.27        79.48 o                         
   0   4   6      14388.09      14048.23       371.11 o                         
   1   4   6       4901.62       4925.84        94.05 o                         
   2   4   6       6596.70       6675.67        96.84 o                         
   3   4   6      16188.89      16120.75       159.10 o                         
   4   4   6       9430.01       9667.55       185.71 o                         
   5   4   6      13907.79      13728.35       201.06 o                         
   6   4   6       5291.70       5310.91       139.70 o                         
   7   4   6      10218.62      10259.10       183.80 o                         
   8   4   6       2357.42       2312.25        50.71 o                         
   9   4   6       1614.87       1583.23        29.96 o                         
  10   4   6       4844.18       4851.42        80.26 o                         
  11   4   6        570.12        641.69        38.85 o                         
  12   4   6       1703.14       1665.47        37.83 o                         
 -12   5   6       2663.73       2540.24       227.93 o                         
 -11   5   6       6111.50       6411.89       290.79 o                         
 -10   5   6        944.57        979.29        51.55 o                         
  -9   5   6       4966.86       5030.62       127.18 o                         
  -8   5   6       5831.69       5341.73       207.17 o                         
  -7   5   6       6019.70       5438.67       286.62 o                         
  -6   5   6      12594.71      11084.64       776.17 o                         
  -5   5   6      20065.43      18885.56       499.00 o                         
  -4   5   6      24188.71      23105.79       604.51 o                         
  -3   5   6       5424.02       5248.64       185.45 o                         
  -2   5   6      12854.22      12121.82       217.21 o                         
  -1   5   6       4604.49       4605.68        54.24 o                         
   0   5   6       1685.76       1752.50        40.84 o                         
   1   5   6       5419.74       5153.30       120.33 o                         
   2   5   6      14648.17      14709.06       131.38 o                         
   3   5   6       5901.09       5848.22        48.87 o                         
   4   5   6      25279.39      25399.59       598.08 o                         
   5   5   6      20686.05      20977.52       243.82 o                         
   6   5   6      11505.15      11889.24       128.53 o                         
   7   5   6       6428.91       6597.65       167.79 o                         
   8   5   6       5601.14       5860.84       104.63 o                         
   9   5   6       5241.74       5249.02        92.61 o                         
  10   5   6       1393.62       1400.34        32.02 o                         
  11   5   6       5938.64       5837.90        82.78 o                         
  12   5   6       2707.75       2597.78        56.69 o                         
 -11   6   6       1720.91       1676.39       102.06 o                         
 -10   6   6       1741.32       1947.67        88.20 o                         
  -9   6   6       4694.36       4711.32       183.90 o                         
  -8   6   6        123.69        163.54        47.98 o                         
  -7   6   6      14073.12      12987.25       934.50 o                         
  -6   6   6       2473.64       2307.02       103.84 o                         
  -5   6   6       4326.06       4017.34       199.30 o                         
  -4   6   6       8158.97       7875.98       263.68 o                         
  -3   6   6       2342.43       2219.70        94.55 o                         
  -2   6   6      14901.84      14621.33       386.54 o                         
  -1   6   6        588.23        602.05        24.22 o                         
   0   6   6      18374.79      17392.77        78.67 o                         
   1   6   6        438.54        507.32        48.03 o                         
   2   6   6      13434.72      13607.23       150.75 o                         
   3   6   6       1826.36       1785.31        44.19 o                         
   4   6   6       8154.07       8362.19       120.32 o                         
   5   6   6       3817.47       3875.86        52.20 o                         
   6   6   6       2671.00       2781.81        63.46 o                         
   7   6   6      11972.58      12343.61       180.88 o                         
   8   6   6        256.53        310.06        45.04 o                         
   9   6   6       4500.66       4638.21        67.79 o                         
  10   6   6       1860.35       1886.30        57.95 o                         
  11   6   6       2233.08       2261.15        96.19 o                         
 -11   7   6       3339.03       2857.61       198.50 o                         
 -10   7   6       3466.76       3504.11       130.91 o                         
  -9   7   6       7234.82       6474.80       540.47 o                         
  -8   7   6        642.36        730.70        77.07 o                         
  -7   7   6       8332.44       7840.89       429.83 o                         
  -6   7   6        659.29        698.93        90.56 o                         
  -5   7   6       3379.76       3253.99       217.71 o                         
  -4   7   6       3308.09       3206.47        98.46 o                         
  -3   7   6       6163.00       5881.35       212.40 o                         
  -2   7   6      10822.52      10509.30       273.41 o                         
  -1   7   6       2083.84       2135.93        44.82 o                         
   0   7   6       8827.58       8980.22       180.48 o                         
   1   7   6       2090.24       2250.38       104.87 o                         
   2   7   6      13065.75      13151.45       170.15 o                         
   3   7   6       5421.17       5466.61       106.39 o                         
   4   7   6       4569.12       4855.57       105.82 o                         
   5   7   6       3458.00       3519.34        76.81 o                         
   6   7   6        284.25        347.34        88.13 o                         
   7   7   6       8270.08       8510.36       238.18 o                         
   8   7   6        562.70        670.18        75.68 o                         
   9   7   6       7708.49       7725.91       201.94 o                         
  10   7   6       3630.20       3797.69       144.54 o                         
  11   7   6       3223.21       3166.67        97.58 o                         
 -10   8   6        333.70        528.35       145.07 o                         
  -9   8   6       2630.10       2508.02       222.92 o                         
  -8   8   6       7497.52       6941.58       763.54 o                         
  -7   8   6       3659.26       3539.48       204.99 o                         
  -6   8   6       6964.83       6608.78       440.92 o                         
  -5   8   6       5092.06       5247.30       169.35 o                         
  -4   8   6       4162.75       4063.30       111.98 o                         
  -3   8   6       5664.45       5796.49       139.93 o                         
  -2   8   6       8122.99       7940.27        71.87 o                         
  -1   8   6      16452.64      16271.79       389.56 o                         
   0   8   6       7514.02       7586.58       209.02 o                         
   1   8   6      16378.91      16663.25       337.78 o                         
   2   8   6       8081.41       7959.35       128.98 o                         
   3   8   6       5322.02       5331.80       111.26 o                         
   4   8   6       3748.44       4056.76       131.81 o                         
   5   8   6       4638.43       4735.50       103.22 o                         
   6   8   6       6988.01       7220.97       299.84 o                         
   7   8   6       3095.71       3237.69        95.10 o                         
   8   8   6       7315.75       7438.97       112.39 o                         
   9   8   6       2661.47       2585.86        68.05 o                         
  10   8   6        326.01        326.10        80.37 o                         
  -9   9   6       1038.12        962.26       123.05 o                         
  -8   9   6       6076.46       5848.32       295.11 o                         
  -7   9   6       3915.15       3930.39       187.99 o                         
  -6   9   6       3851.94       4005.71       133.51 o                         
  -5   9   6       2965.13       3132.60        95.22 o                         
  -4   9   6        465.45        459.86        56.46 o                         
  -3   9   6       6469.10       6433.37       173.18 o                         
  -2   9   6       3155.17       3170.14        96.72 o                         
  -1   9   6       2030.55       2129.07        62.04 o                         
   0   9   6      15088.79      15396.89       410.22 o                         
   1   9   6       1933.78       1912.35        50.99 o                         
   2   9   6       3379.50       3497.89        77.42 o                         
   3   9   6       6812.88       6833.43       183.83 o                         
   4   9   6        404.70        476.11        48.93 o                         
   5   9   6       3552.77       3606.21       101.12 o                         
   6   9   6       3573.24       3786.73       105.05 o                         
   7   9   6       3911.16       4099.38       148.13 o                         
   8   9   6       5751.20       5884.67       137.56 o                         
   9   9   6        903.11        885.70        57.84 o                         
  -8  10   6       2016.68       2000.18       115.27 o                         
  -7  10   6        390.39        537.50        80.94 o                         
  -6  10   6       1235.94       1263.79       102.67 o                         
  -5  10   6       2446.45       2518.68        75.09 o                         
  -4  10   6       1605.94       1808.76        58.04 o                         
  -3  10   6       5643.88       5878.69       117.03 o                         
  -2  10   6        155.55        142.16        36.48 o                         
  -1  10   6      11040.16      11148.40       256.33 o                         
   0  10   6       2034.64       2074.46        52.61 o                         
   1  10   6      11918.07      11764.53       275.37 o                         
   2  10   6        243.88        313.62        35.73 o                         
   3  10   6       5727.30       5755.08       235.67 o                         
   4  10   6       1513.49       1518.35        52.94 o                         
   5  10   6       1917.76       1894.72        72.18 o                         
   6  10   6        928.61        943.78        59.55 o                         
   7  10   6        790.86        764.62        71.40 o                         
   8  10   6       1805.51       1797.41        56.71 o                         
  -7  11   6       1774.07       1829.23        72.32 o                         
  -6  11   6       5263.65       5579.75       177.02 o                         
  -5  11   6       2833.15       3027.85        72.57 o                         
  -4  11   6       4089.69       4296.28        77.04 o                         
  -3  11   6        509.16        504.41        34.11 o                         
  -2  11   6       2556.96       2580.17        82.80 o                         
  -1  11   6       3780.42       3845.24       101.56 o                         
   0  11   6        324.68        322.14        39.82 o                         
   1  11   6       3752.22       3759.99        95.17 o                         
   2  11   6       2185.16       2285.32        66.22 o                         
   3  11   6        827.84        888.38        33.12 o                         
   4  11   6       3757.62       4002.71       198.92 o                         
   5  11   6       3148.94       3245.30       177.20 o                         
   6  11   6       4944.30       5054.61       228.24 o                         
   7  11   6       2041.68       1879.90       116.91 o                         
  -5  12   6       3092.78       3127.82        73.09 o                         
  -4  12   6       6359.22       6637.87       130.79 o                         
  -3  12   6       4632.15       4712.25        45.50 o                         
  -2  12   6       4163.74       4144.00       188.82 o                         
  -1  12   6       2961.88       2941.70        88.47 o                         
   0  12   6       6314.55       6117.74       778.80 o                         
   1  12   6       2785.22       2743.57        71.62 o                         
   2  12   6       4029.43       4015.76       167.86 o                         
   3  12   6       5036.65       4957.07       202.11 o                         
   4  12   6       5668.65       5695.60       308.31 o                         
   5  12   6       3160.22       3002.28       132.27 o                         
  -2  13   6       1739.73       1590.11        52.82 o                         
  -1  13   6         80.03        109.85        44.82 o                         
   0  13   6       3883.73       3574.17       199.64 o                         
   1  13   6        114.65        103.81        34.63 o                         
   2  13   6       2203.87       2063.03        68.73 o                         
   1   0   7      45144.02      43940.23       394.85 o                         
   2   0   7        171.56        229.16        24.16 o                         
   3   0   7       7001.39       6942.87        62.12 o                         
   4   0   7       3281.87       3370.97        39.61 o                         
   5   0   7       9670.57       9552.00       116.53 o                         
   6   0   7      10657.70      10823.66       160.83 o                         
   7   0   7       3186.24       3205.15        54.47 o                         
   8   0   7      23779.63      24310.75       582.45 o                         
   9   0   7       1667.54       1727.56        47.65 o                         
  10   0   7      12929.62      13138.37       394.53 o                         
  11   0   7        718.50        834.50       124.06 o                         
  12   0   7       2653.28       2731.27        95.62 o                         
 -12   1   7       2517.61       2491.55        93.96 o                         
 -11   1   7        767.09        783.70        61.51 o                         
 -10   1   7       9211.13       9656.40       292.58 o                         
  -9   1   7       1827.43       1791.34        89.14 o                         
  -8   1   7       4463.37       4699.28       133.98 o                         
  -7   1   7        106.51        222.59        51.07 o                         
  -6   1   7      12162.00      12162.73       154.01 o                         
  -5   1   7       2218.47       2218.44        51.67 o                         
  -4   1   7       5167.49       5119.93        30.08 o                         
  -3   1   7      13884.55      13885.44       166.93 o                         
  -2   1   7       6824.63       6769.78        91.07 o                         
  -1   1   7      47188.85      46551.30       396.47 o                         
   0   1   7       2907.12       2956.66        36.37 o                         
   1   1   7      47890.57      47582.83       259.43 o                         
   2   1   7       5818.33       5765.61        66.17 o                         
   3   1   7      14646.41      15054.36       182.41 o                         
   4   1   7       5410.69       5468.12        82.09 o                         
   5   1   7       2248.66       2286.03        33.57 o                         
   6   1   7      13102.50      13228.95       229.60 o                         
   7   1   7        120.02        201.93        50.75 o                         
   8   1   7       4547.57       4504.79        70.87 o                         
   9   1   7       2514.99       2694.29        61.08 o                         
  10   1   7       8702.20       8727.20       205.18 o                         
  11   1   7        440.97        451.21        46.37 o                         
  12   1   7       2469.36       2441.73        70.24 o                         
 -12   2   7       2442.72       2481.61        90.48 o                         
 -11   2   7       6903.25       6933.23       226.87 o                         
 -10   2   7       5309.55       5302.05       227.83 o                         
  -9   2   7      11174.82      11227.89       250.10 o                         
  -8   2   7       6763.96       7122.47       147.80 o                         
  -7   2   7       6657.35       7161.58       249.99 o                         
  -6   2   7       3817.02       3968.63       104.54 o                         
  -5   2   7       3133.77       3407.41        89.66 o                         
  -4   2   7       3782.16       3630.54        64.25 o                         
  -3   2   7       4295.00       4220.79        29.12 o                         
  -2   2   7      12173.00      11894.14       165.40 o                         
  -1   2   7       1268.83       1292.59        30.38 o                         
   0   2   7      24843.34      24108.79       175.32 o                         
   1   2   7       2102.21       2255.80        88.58 o                         
   2   2   7       9107.39       9417.07       137.57 o                         
   3   2   7       5269.53       5495.93        78.54 o                         
   4   2   7       3289.57       3455.86        48.93 o                         
   5   2   7       3045.01       3188.81        31.87 o                         
   6   2   7       4138.30       4160.72        70.87 o                         
   7   2   7       5032.63       5077.43        74.94 o                         
   8   2   7       6739.77       6955.80       121.72 o                         
   9   2   7      12193.29      12277.51       164.16 o                         
  10   2   7       5276.12       5363.90        73.24 o                         
  11   2   7       6650.40       6739.00       139.59 o                         
  12   2   7       2338.97       2327.67        55.19 o                         
 -12   3   7        547.19        446.46        62.37 o                         
 -11   3   7       7928.85       8294.61       116.61 o                         
 -10   3   7        587.72        691.18        89.39 o                         
  -9   3   7       5477.21       5719.44       203.71 o                         
  -8   3   7         90.68        132.58        29.84 o                         
  -7   3   7       9661.59       9199.83       128.62 o                         
  -6   3   7      12933.70      12410.52       253.03 o                         
  -5   3   7      11068.93      10365.94       131.08 o                         
  -4   3   7      14732.24      13905.89       145.00 o                         
  -3   3   7       5451.67       5235.61        68.96 o                         
  -2   3   7      14073.90      14637.72       352.45 o                         
  -1   3   7       6636.55       6865.03       168.53 o                         
   0   3   7      16766.10      16101.29       222.51 o                         
   1   3   7       6881.44       7089.19       109.57 o                         
   2   3   7      14495.29      14810.39       221.41 o                         
   3   3   7       5328.18       5443.87        77.55 o                         
   4   3   7      15634.41      15795.69       209.88 o                         
   5   3   7      12379.91      12614.85       246.20 o                         
   6   3   7      12282.33      12413.80       198.18 o                         
   7   3   7      10555.92      10733.78       151.87 o                         
   8   3   7         95.69         38.27        23.28 o                         
   9   3   7       5260.39       5437.90        71.78 o                         
  10   3   7        460.97        524.40        33.73 o                         
  11   3   7       7217.27       7181.78        88.29 o                         
  12   3   7        418.39        436.25        40.02 o                         
 -12   4   7       1196.78       1056.97       143.82 o                         
 -11   4   7       9344.92       8983.34       934.30 o                         
 -10   4   7        280.35        288.13       138.88 o                         
  -9   4   7       8726.10       8240.29       124.35 o                         
  -8   4   7       1116.08       1029.73        39.57 o                         
  -7   4   7       5185.25       4848.14        40.91 o                         
  -6   4   7       3160.48       2965.39       116.22 o                         
  -5   4   7       6502.72       6012.88       351.85 o                         
  -4   4   7      24793.47      22550.12       628.27 o                         
  -3   4   7       3829.72       3379.74       161.02 o                         
  -2   4   7      15540.41      14711.70       317.82 o                         
  -1   4   7        719.12        715.41        22.64 o                         
   0   4   7      11159.61      11001.10       166.21 o                         
   1   4   7        335.51        407.20        47.77 o                         
   2   4   7      15438.97      15761.17       212.57 o                         
   3   4   7       3532.71       3643.13        78.91 o                         
   4   4   7      23244.07      23768.23       258.83 o                         
   5   4   7       8248.41       8783.95       174.51 o                         
   6   4   7       2308.57       2340.59        76.60 o                         
   7   4   7       5489.07       5660.51       115.92 o                         
   8   4   7       1588.59       1599.42        49.83 o                         
   9   4   7       8549.86       8709.80        80.85 o                         
  10   4   7        388.09        376.78        45.69 o                         
  11   4   7       8965.28       8808.96       131.39 o                         
  12   4   7        796.11        785.65        36.40 o                         
 -11   5   7       1628.56       1633.67        92.67 o                         
 -10   5   7        687.92        577.63        85.74 o                         
  -9   5   7       3230.36       3475.05       140.24 o                         
  -8   5   7       2076.35       2092.27       158.13 o                         
  -7   5   7       1612.81       1472.44        40.71 o                         
  -6   5   7       3222.50       2976.13       110.49 o                         
  -5   5   7       9742.56       8780.57       273.55 o                         
  -4   5   7       4837.42       4473.75       206.24 o                         
  -3   5   7       3832.89       3583.55       166.56 o                         
  -2   5   7      14211.74      13106.92       185.19 o                         
  -1   5   7       9571.77       9422.42       159.24 o                         
   0   5   7      11716.95      11491.56       232.01 o                         
   1   5   7       9021.74       8777.89       126.79 o                         
   2   5   7      14079.74      14105.05       132.20 o                         
   3   5   7       4459.51       4566.20        85.83 o                         
   4   5   7       4272.25       4395.08        60.95 o                         
   5   5   7      10372.84      10655.59       131.49 o                         
   6   5   7       3668.85       3718.33        65.02 o                         
   7   5   7       1670.76       1689.68        45.93 o                         
   8   5   7       2813.44       2965.31        65.50 o                         
   9   5   7       2568.22       2612.83       105.48 o                         
  10   5   7       1233.01       1290.86       128.39 o                         
  11   5   7       1874.15       1882.15        61.98 o                         
 -11   6   7        668.57        640.72        70.41 o                         
 -10   6   7       7536.27       7540.10       606.20 o                         
  -9   6   7        668.52        552.17        93.47 o                         
  -8   6   7       7672.22       6833.27       411.48 o                         
  -7   6   7       1913.03       1713.84       104.84 o                         
  -6   6   7       8624.43       7998.92       222.90 o                         
  -5   6   7       2910.24       2725.28        73.67 o                         
  -4   6   7       5817.21       5424.16        98.69 o                         
  -3   6   7      14456.84      13482.86       237.04 o                         
  -2   6   7       1796.45       1804.50       186.12 o                         
  -1   6   7      17709.33      17853.70       444.62 o                         
   0   6   7       3412.17       3471.33        57.24 o                         
   1   6   7      19177.45      18864.89       280.39 o                         
   2   6   7       1077.94       1174.17        49.84 o                         
   3   6   7      15067.19      15499.95       289.83 o                         
   4   6   7       5602.27       5715.46       138.56 o                         
   5   6   7       2038.11       2232.40        47.20 o                         
   6   6   7       9596.82      10074.24       133.93 o                         
   7   6   7       1941.07       2024.87        49.89 o                         
   8   6   7       7261.55       7301.50       110.20 o                         
   9   6   7        487.36        561.90        48.37 o                         
  10   6   7       6789.84       6932.38       140.30 o                         
  11   6   7        581.49        565.44        56.04 o                         
 -10   7   7       7817.81       7906.97       287.47 o                         
  -9   7   7        525.16        442.32        41.55 o                         
  -8   7   7       7576.68       6813.64       861.09 o                         
  -7   7   7       1676.75       1611.24       113.67 o                         
  -6   7   7       6554.31       5940.78       258.87 o                         
  -5   7   7       3374.47       3298.01       143.18 o                         
  -4   7   7       5269.22       5110.53       168.88 o                         
  -3   7   7       8547.84       8279.76       278.19 o                         
  -2   7   7       2202.98       2061.77        83.09 o                         
  -1   7   7      14391.54      13765.88       323.12 o                         
   0   7   7         11.27        135.71        42.71 o                         
   1   7   7      14280.82      14188.74       163.71 o                         
   2   7   7       1534.99       1576.09        51.11 o                         
   3   7   7       9166.64       9373.05       180.84 o                         
   4   7   7       5404.39       5524.63       111.94 o                         
   5   7   7       2777.86       2961.41        81.47 o                         
   6   7   7       8036.83       8496.34       277.01 o                         
   7   7   7       1725.88       1855.81        79.86 o                         
   8   7   7       8052.92       8749.27       242.28 o                         
   9   7   7        400.19        450.53        47.79 o                         
  10   7   7       8101.39       8412.77       244.08 o                         
 -10   8   7       3369.07       3348.20       307.17 o                         
  -9   8   7       2494.38       2194.40       168.69 o                         
  -8   8   7       7187.70       6683.20       478.76 o                         
  -7   8   7       2585.69       2408.91       139.30 o                         
  -6   8   7       3258.37       3031.00       105.46 o                         
  -5   8   7       5334.72       5191.08       188.29 o                         
  -4   8   7        188.28        315.43        78.82 o                         
  -3   8   7       1892.74       1863.61       103.64 o                         
  -2   8   7       2830.12       2848.77       108.95 o                         
  -1   8   7       7667.64       7921.72       262.49 o                         
   0   8   7       2775.57       2957.31       106.60 o                         
   1   8   7       7708.28       7806.01       235.09 o                         
   2   8   7       2477.66       2500.88        54.51 o                         
   3   8   7       1440.16       1472.31        50.20 o                         
   4   8   7        241.22        315.22        65.80 o                         
   5   8   7       5144.39       5461.43       119.22 o                         
   6   8   7       3206.19       3222.67       105.17 o                         
   7   8   7       2393.38       2416.39        72.51 o                         
   8   8   7       7433.35       7540.73       165.78 o                         
   9   8   7       2082.57       2127.21        96.38 o                         
  10   8   7       3435.80       3281.52        96.45 o                         
  -9   9   7       5522.06       4718.40       442.05 o                         
  -8   9   7       1251.32       1223.20        65.48 o                         
  -7   9   7       2340.05       2228.75       110.88 o                         
  -6   9   7       2998.33       2897.68        91.63 o                         
  -5   9   7       1216.31       1194.02        64.49 o                         
  -4   9   7       3897.35       3938.92       136.72 o                         
  -3   9   7       4350.91       4270.47       165.59 o                         
  -2   9   7       4748.57       4727.29       123.31 o                         
  -1   9   7       2978.15       3103.99       246.84 o                         
   0   9   7       6369.80       6733.89       246.20 o                         
   1   9   7       2563.55       2654.94       123.03 o                         
   2   9   7       5723.98       5763.47       202.96 o                         
   3   9   7       4456.14       4612.73       108.13 o                         
   4   9   7       4507.14       4649.18       146.69 o                         
   5   9   7       1969.33       2034.37       109.36 o                         
   6   9   7       3006.35       3128.37       148.02 o                         
   7   9   7       2758.18       2895.05        92.40 o                         
   8   9   7       1446.73       1449.97        63.90 o                         
   9   9   7       5048.36       4960.89       208.60 o                         
  -8  10   7        194.11        199.25        80.61 o                         
  -7  10   7       5167.87       4683.26       169.03 o                         
  -6  10   7       3085.85       3034.95       356.49 o                         
  -5  10   7       5705.38       5544.92       319.53 o                         
  -4  10   7       5816.78       5938.95       253.54 o                         
  -3  10   7       4066.79       4174.10       129.75 o                         
  -2  10   7       9242.79       9332.36       274.95 o                         
  -1  10   7       1304.70       1327.59        35.74 o                         
   0  10   7       6519.61       6722.97       205.32 o                         
   1  10   7       1247.54       1274.35        76.32 o                         
   2  10   7       8299.15       8334.99       276.82 o                         
   3  10   7       4490.00       4424.77       154.80 o                         
   4  10   7       5094.33       5252.60       230.91 o                         
   5  10   7       5945.86       6105.58       260.60 o                         
   6  10   7       3006.47       3153.02       240.26 o                         
   7  10   7       4638.65       4689.54       180.99 o                         
   8  10   7        284.07        305.40        79.92 o                         
  -6  11   7        532.60        561.99        57.40 o                         
  -5  11   7       3511.55       3548.46       129.86 o                         
  -4  11   7       3539.77       3664.94       144.51 o                         
  -3  11   7        892.36        900.13        49.64 o                         
  -2  11   7       5221.94       5233.21       200.16 o                         
  -1  11   7         56.56         39.64        36.66 o                         
   0  11   7       4441.93       4334.99       151.30 o                         
   1  11   7        127.34        245.70        54.47 o                         
   2  11   7       5292.17       5474.54       176.67 o                         
   3  11   7       1039.02       1149.57        67.08 o                         
   4  11   7       3694.90       3973.78       133.85 o                         
   5  11   7       4207.98       4253.17       216.81 o                         
   6  11   7        353.42        375.41        62.08 o                         
  -4  12   7       2322.44       2367.60       146.39 o                         
  -3  12   7       4618.98       4680.48        72.36 o                         
  -2  12   7       1493.61       1548.84        61.25 o                         
  -1  12   7       1844.61       1852.68        51.25 o                         
   0  12   7        164.80        177.33        38.88 o                         
   1  12   7       2269.43       2104.33        86.17 o                         
   2  12   7       1295.46       1282.33        62.11 o                         
   3  12   7       4812.39       4182.81       289.60 o                         
   4  12   7       2136.18       2076.89       131.63 o                         
   0   0   8      58308.86      58351.77       638.57 o                         
   1   0   8       6206.79       6245.76        27.02 o                         
   2   0   8      13346.94      13590.04       143.16 o                         
   3   0   8       4119.35       4134.97        44.46 o                         
   4   0   8       5303.05       5279.63        31.47 o                         
   5   0   8       7887.90       7873.70       133.26 o                         
   6   0   8       3195.09       3152.94        45.80 o                         
   7   0   8       5084.99       5104.28       116.63 o                         
   8   0   8         21.13         40.22        39.33 o                         
   9   0   8       6537.21       6534.33       133.30 o                         
  10   0   8        930.40        965.53        53.48 o                         
  11   0   8       3111.53       3157.01        86.96 o                         
  12   0   8         32.64         -0.73        50.77 o                         
 -12   1   8       1530.11       1396.32        94.48 o                         
 -11   1   8       3460.89       3338.84       169.13 o                         
 -10   1   8       2896.82       3060.04       121.11 o                         
  -9   1   8       5218.69       5525.88       365.83 o                         
  -8   1   8        268.60        308.90        55.05 o                         
  -7   1   8       6308.78       6856.06       187.48 o                         
  -6   1   8       2923.05       2924.88        49.68 o                         
  -5   1   8      15409.80      15235.92       238.08 o                         
  -4   1   8      16796.92      16613.16       192.39 o                         
  -3   1   8       8143.96       8198.18       142.25 o                         
  -2   1   8       7515.73       7616.92       158.64 o                         
  -1   1   8       8615.21       8510.00        65.41 o                         
   0   1   8      25151.22      24934.77        99.74 o                         
   1   1   8       8271.19       8373.13        59.82 o                         
   2   1   8       8797.16       9050.38       121.02 o                         
   3   1   8       8685.62       8802.51       185.11 o                         
   4   1   8      15736.83      15989.67       183.88 o                         
   5   1   8      15594.48      15917.88       280.97 o                         
   6   1   8       3411.31       3597.71        71.99 o                         
   7   1   8       5032.52       5025.25       136.99 o                         
   8   1   8        669.76        750.80        35.19 o                         
   9   1   8       4840.11       4821.20       122.10 o                         
  10   1   8       2652.00       2702.59        68.56 o                         
  11   1   8       3880.05       3935.97       157.20 o                         
  12   1   8       1480.03       1381.35        45.73 o                         
 -12   2   8       2167.22       1982.95        71.54 o                         
 -11   2   8       3533.84       3403.72       102.39 o                         
 -10   2   8       7615.28       8167.30       110.68 o                         
  -9   2   8       2961.71       2941.04       101.20 o                         
  -8   2   8       8588.80       9421.37       294.77 o                         
  -7   2   8       3611.25       3774.72       129.36 o                         
  -6   2   8       6212.83       6803.58       403.87 o                         
  -5   2   8      18528.03      19208.36       602.05 o                         
  -4   2   8       2412.92       2399.74        51.30 o                         
  -3   2   8       2772.25       2761.68        32.54 o                         
  -2   2   8       3798.90       3818.85        35.52 o                         
  -1   2   8       8667.34       8618.57        80.46 o                         
   0   2   8       5622.06       5611.52        53.29 o                         
   1   2   8       8352.57       8636.02       128.97 o                         
   2   2   8       3802.02       3996.56        76.83 o                         
   3   2   8       2344.53       2554.61        58.73 o                         
   4   2   8       2525.30       2694.51        34.98 o                         
   5   2   8      17972.35      18665.62       324.23 o                         
   6   2   8       7046.70       7281.05       113.34 o                         
   7   2   8       4081.67       4072.21       118.31 o                         
   8   2   8       7904.94       7779.33       149.94 o                         
   9   2   8       2960.02       3001.64        32.21 o                         
  10   2   8       7311.26       7403.58       146.93 o                         
  11   2   8       4168.33       4228.54        86.62 o                         
  12   2   8       2505.17       2313.44        98.79 o                         
 -11   3   8         98.81        116.95        58.17 o                         
 -10   3   8       7297.38       7059.28       398.71 o                         
  -9   3   8        451.92        406.85        73.96 o                         
  -8   3   8       3534.35       3292.83       168.41 o                         
  -7   3   8       1951.50       1860.20        41.68 o                         
  -6   3   8       3916.67       3779.48        87.50 o                         
  -5   3   8       7873.92       7444.89       138.22 o                         
  -4   3   8      10876.77      10170.37        82.29 o                         
  -3   3   8       7584.51       7214.58       113.25 o                         
  -2   3   8       6347.65       6602.98       196.52 o                         
  -1   3   8      11338.19      11665.89       352.74 o                         
   0   3   8        685.97        811.96        63.08 o                         
   1   3   8      12789.07      12381.07       196.07 o                         
   2   3   8       5816.52       5907.96        66.73 o                         
   3   3   8       6331.84       6456.69        77.44 o                         
   4   3   8      11788.95      12079.16       147.01 o                         
   5   3   8       6906.76       7250.91       103.08 o                         
   6   3   8       3896.03       4171.05        90.44 o                         
   7   3   8       2660.35       2831.88        43.95 o                         
   8   3   8       3632.98       3634.69        66.20 o                         
   9   3   8        414.73        538.93        55.08 o                         
  10   3   8       7635.19       7545.95       118.46 o                         
  11   3   8        183.04        177.78        40.03 o                         
 -11   4   8       1777.74       1768.40       102.92 o                         
 -10   4   8       6866.55       7060.69       474.79 o                         
  -9   4   8       1212.66       1194.97       110.20 o                         
  -8   4   8       4231.84       3912.38       182.25 o                         
  -7   4   8       4648.55       4322.95       488.85 o                         
  -6   4   8      10608.62       9584.47       225.21 o                         
  -5   4   8       8437.86       7859.67       124.78 o                         
  -4   4   8       4913.59       4565.73       114.32 o                         
  -3   4   8      10196.82       9543.72       203.32 o                         
  -2   4   8       1259.74       1230.00        38.98 o                         
  -1   4   8       9966.87       9983.62       194.90 o                         
   0   4   8       6764.62       6504.36        98.30 o                         
   1   4   8       8949.98       8813.85        99.36 o                         
   2   4   8       1864.57       2038.31        81.52 o                         
   3   4   8      11236.88      11540.58       185.84 o                         
   4   4   8       3912.85       3888.54        42.45 o                         
   5   4   8       9145.64       9674.07       194.53 o                         
   6   4   8       9653.43       9804.56       153.11 o                         
   7   4   8       4578.85       4887.35        53.87 o                         
   8   4   8       3340.19       3379.09        62.00 o                         
   9   4   8       1037.07       1139.75        80.24 o                         
  10   4   8       7086.24       7454.51        70.43 o                         
  11   4   8       1985.09       2013.88        77.45 o                         
 -11   5   8       2109.23       2026.16       163.94 o                         
 -10   5   8        876.12        856.59        56.91 o                         
  -9   5   8       2653.12       2499.22       153.73 o                         
  -8   5   8        803.33        742.74        74.03 o                         
  -7   5   8       1555.52       1488.36       151.07 o                         
  -6   5   8       6402.55       5839.11       121.52 o                         
  -5   5   8       4647.86       4232.46       149.72 o                         
  -4   5   8       9502.18       8587.90       258.07 o                         
  -3   5   8      10742.47       9823.80       461.16 o                         
  -2   5   8      12394.15      11395.92       261.04 o                         
  -1   5   8      15915.90      15646.84       245.16 o                         
   0   5   8       8326.20       8341.52       168.57 o                         
   1   5   8      15356.11      15072.12       213.23 o                         
   2   5   8      13537.67      13869.56       156.94 o                         
   3   5   8       9773.34       9780.72       150.25 o                         
   4   5   8       9674.20      10039.79       106.41 o                         
   5   5   8       5005.54       5164.61       139.48 o                         
   6   5   8       6201.46       6530.76       142.54 o                         
   7   5   8       1454.51       1482.26        43.92 o                         
   8   5   8       1049.22       1131.51        48.30 o                         
   9   5   8       3260.39       3438.57        79.97 o                         
  10   5   8        694.62        740.77        59.30 o                         
  11   5   8       1935.80       1976.85        58.58 o                         
 -10   6   8        979.50        822.45        90.44 o                         
  -9   6   8       3523.70       4093.43       184.77 o                         
  -8   6   8       2040.03       1833.13        94.38 o                         
  -7   6   8       3862.88       3661.85       142.32 o                         
  -6   6   8       3868.15       3429.84       179.81 o                         
  -5   6   8       8359.29       7798.51       199.17 o                         
  -4   6   8       2975.17       2832.52        69.31 o                         
  -3   6   8       4971.21       4746.33       184.03 o                         
  -2   6   8      13804.77      12893.01       189.45 o                         
  -1   6   8         99.83        192.39        22.44 o                         
   0   6   8      17530.82      17684.49       328.79 o                         
   1   6   8        283.45        346.68        40.21 o                         
   2   6   8      12342.17      12624.20       216.20 o                         
   3   6   8       4938.75       5040.28        93.08 o                         
   4   6   8       3411.76       3555.57        75.72 o                         
   5   6   8       7496.62       7730.55        85.08 o                         
   6   6   8       3375.25       3444.45        62.05 o                         
   7   6   8       4060.63       4231.56        90.26 o                         
   8   6   8       1987.77       2041.87        60.87 o                         
   9   6   8       4144.64       4339.44       143.71 o                         
  10   6   8       1129.88       1240.22        54.47 o                         
 -10   7   8        733.60        725.64       150.19 o                         
  -9   7   8       5173.38       5287.79       674.10 o                         
  -8   7   8       1339.78       1186.57        62.44 o                         
  -7   7   8       6356.82       5877.12       281.61 o                         
  -6   7   8       2908.12       2741.90       148.03 o                         
  -5   7   8       5982.15       5553.64       115.88 o                         
  -4   7   8       3648.57       3352.93       108.18 o                         
  -3   7   8       1459.39       1179.62        61.74 o                         
  -2   7   8       5029.49       4862.54        62.57 o                         
  -1   7   8        160.12        181.70        27.92 o                         
   0   7   8       6592.37       6759.13       232.96 o                         
   1   7   8         64.84          7.96        43.74 o                         
   2   7   8       5630.98       5595.67       111.31 o                         
   3   7   8       1115.29       1148.79        58.93 o                         
   4   7   8       4070.55       4194.00        97.43 o                         
   5   7   8       5509.51       5815.46       110.96 o                         
   6   7   8       3538.94       3740.75        93.87 o                         
   7   7   8       5552.72       5625.77        95.69 o                         
   8   7   8       1403.56       1517.78        79.85 o                         
   9   7   8       5665.31       5914.71       106.45 o                         
  10   7   8        715.77        730.71        55.94 o                         
  -9   8   8       3269.74       2725.56       148.77 o                         
  -8   8   8       3945.50       3713.53       258.81 o                         
  -7   8   8       3718.48       3564.24       222.92 o                         
  -6   8   8       2279.60       2334.76       138.78 o                         
  -5   8   8       2673.51       2499.32        88.48 o                         
  -4   8   8       4967.91       4610.01        79.31 o                         
  -3   8   8       2790.48       2726.50       120.32 o                         
  -2   8   8       3302.09       3214.64       154.90 o                         
  -1   8   8       6655.13       6789.83       161.37 o                         
   0   8   8       2071.67       1988.56       122.13 o                         
   1   8   8       6147.76       6273.83       157.79 o                         
   2   8   8       3899.24       3927.67        60.39 o                         
   3   8   8       2196.69       2340.44        99.99 o                         
   4   8   8       5261.97       5521.75       114.97 o                         
   5   8   8       2296.24       2527.72        66.70 o                         
   6   8   8       2048.37       2191.49        54.71 o                         
   7   8   8       3378.01       3536.09        79.89 o                         
   8   8   8       3992.76       4134.91       162.23 o                         
   9   8   8       2985.07       2955.37       117.00 o                         
  -8   9   8       2454.77       2134.84        72.08 o                         
  -7   9   8       4386.22       4254.55       222.92 o                         
  -6   9   8       3512.97       3183.54        85.73 o                         
  -5   9   8       1561.16       1459.30        83.06 o                         
  -4   9   8       7094.59       6893.76       313.64 o                         
  -3   9   8       4812.97       4525.05       173.35 o                         
  -2   9   8       1073.15       1286.41       102.21 o                         
  -1   9   8       5279.89       5284.10       119.05 o                         
   0   9   8        860.09        914.23        96.92 o                         
   1   9   8       5291.59       5303.25       121.01 o                         
   2   9   8       1310.79       1336.47        78.38 o                         
   3   9   8       3706.10       3894.77       126.95 o                         
   4   9   8       7404.65       7871.05       305.37 o                         
   5   9   8       1225.58       1436.83        58.80 o                         
   6   9   8       3936.53       4097.80       143.92 o                         
   7   9   8       4528.49       4856.52       192.19 o                         
   8   9   8       2936.86       3010.21       145.44 o                         
  -7  10   8        451.66        385.82        85.11 o                         
  -6  10   8       2597.79       2481.38        82.39 o                         
  -5  10   8       2139.45       1940.35       175.00 o                         
  -4  10   8       3584.93       3381.09       134.86 o                         
  -3  10   8       6327.51       6005.62       271.71 o                         
  -2  10   8       1050.96       1046.08       146.56 o                         
  -1  10   8       6783.88       7064.17       250.54 o                         
   0  10   8        329.15        314.54        57.46 o                         
   1  10   8       6609.93       6683.51       169.01 o                         
   2  10   8        940.62       1006.87        76.38 o                         
   3  10   8       6341.54       6601.42       195.25 o                         
   4  10   8       3415.47       3747.73       164.53 o                         
   5  10   8       1762.70       1776.94        62.33 o                         
   6  10   8       2865.96       2809.72        99.77 o                         
   7  10   8        623.31        658.83        65.24 o                         
  -5  11   8       1424.75       1497.01        67.18 o                         
  -4  11   8        888.30        943.55        54.08 o                         
  -3  11   8       4297.49       4333.61       194.72 o                         
  -2  11   8       4210.83       4056.72       233.82 o                         
  -1  11   8       3594.84       3714.49       169.33 o                         
   0  11   8       2258.78       2311.35        76.39 o                         
   1  11   8       3839.12       3566.28       125.52 o                         
   2  11   8       4331.85       4151.28       191.95 o                         
   3  11   8       4291.13       4435.98       180.03 o                         
   4  11   8        772.94        773.13        64.58 o                         
   5  11   8       1578.52       1669.40        90.94 o                         
  -2  12   8       2797.57       2561.93       123.09 o                         
  -1  12   8        491.29        527.84        44.86 o                         
   0  12   8        798.85        739.88        43.69 o                         
   1  12   8        189.14        275.44        57.86 o                         
   2  12   8       2606.20       2303.93       164.85 o                         
   1   0   9      21545.71      21256.39       150.00 o                         
   2   0   9        154.88        198.14        30.56 o                         
   3   0   9      14488.42      14123.94       204.24 o                         
   4   0   9       1407.61       1451.64        31.75 o                         
   5   0   9      17201.23      17328.29       387.39 o                         
   6   0   9      10956.84      11126.15       298.52 o                         
   7   0   9       1119.22       1226.62        70.68 o                         
   8   0   9       2349.42       2385.78        63.97 o                         
   9   0   9        369.67        416.12        44.59 o                         
  10   0   9       1743.14       1862.16        48.59 o                         
  11   0   9       1104.02       1112.37        63.15 o                         
 -11   1   9       1546.31       1471.09        80.01 o                         
 -10   1   9       7022.14       7449.57       218.51 o                         
  -9   1   9       3326.93       3696.51        73.52 o                         
  -8   1   9       4033.85       4222.34       104.43 o                         
  -7   1   9       2095.78       2309.11        80.14 o                         
  -6   1   9       9811.30       9796.27       291.42 o                         
  -5   1   9       7651.14       7691.27       116.91 o                         
  -4   1   9      17001.05      16931.37       243.03 o                         
  -3   1   9       5779.18       5864.02       101.88 o                         
  -2   1   9       7212.38       7125.92        43.78 o                         
  -1   1   9       4748.37       4616.10        31.35 o                         
   0   1   9        296.00        383.21        31.55 o                         
   1   1   9       4014.11       3988.67        79.42 o                         
   2   1   9       7343.67       7424.59        70.15 o                         
   3   1   9       4589.18       4757.21        80.41 o                         
   4   1   9      18285.56      18546.13       308.14 o                         
   5   1   9       6856.39       7071.80       115.30 o                         
   6   1   9       9677.15       9851.79       157.40 o                         
   7   1   9       2302.17       2303.41        92.11 o                         
   8   1   9       4385.55       4651.92        97.86 o                         
   9   1   9       3089.27       3108.79        67.16 o                         
  10   1   9       7382.90       7384.01       227.31 o                         
  11   1   9       1784.73       1791.51        78.66 o                         
 -11   2   9       2361.69       2223.69       193.76 o                         
 -10   2   9       4315.07       4396.27       233.99 o                         
  -9   2   9       2959.31       2928.03       277.72 o                         
  -8   2   9       2286.29       2294.05       144.49 o                         
  -7   2   9       5607.80       6257.11       274.36 o                         
  -6   2   9       7634.16       8040.05       330.01 o                         
  -5   2   9      10174.12       9473.90       250.38 o                         
  -4   2   9       8983.68       9031.89       192.39 o                         
  -3   2   9       2774.10       2736.22        62.73 o                         
  -2   2   9       6108.11       5946.33        78.90 o                         
  -1   2   9       3478.54       3343.68        51.89 o                         
   0   2   9      12753.81      12826.70       220.46 o                         
   1   2   9       3514.97       3418.88        50.16 o                         
   2   2   9       7110.57       7300.10       102.52 o                         
   3   2   9       3115.68       3151.13       108.00 o                         
   4   2   9       9456.62       9864.72       168.73 o                         
   5   2   9      10310.08      10679.91       284.21 o                         
   6   2   9       7586.57       7785.55       129.26 o                         
   7   2   9       5341.62       5428.64       167.63 o                         
   8   2   9       2398.51       2493.45        87.62 o                         
   9   2   9       2772.70       2881.26        55.50 o                         
  10   2   9       4179.08       4276.20        83.99 o                         
  11   2   9       2032.81       1975.43        82.37 o                         
 -11   3   9       7237.00       6682.03       494.99 o                         
 -10   3   9        961.55        939.48        73.46 o                         
  -9   3   9      15805.01      15776.37      1405.10 o                         
  -8   3   9         50.47        102.50        37.02 o                         
  -7   3   9      10353.60       9475.31       404.12 o                         
  -6   3   9       4071.09       3787.98       111.92 o                         
  -5   3   9       9707.73       9254.08       223.00 o                         
  -4   3   9       3698.13       3431.92        70.91 o                         
  -3   3   9        276.41        313.96        39.95 o                         
  -2   3   9       2024.75       2014.98       118.02 o                         
  -1   3   9       1944.28       2091.46       105.45 o                         
   0   3   9       8745.22       8506.99        41.86 o                         
   1   3   9       1489.48       1578.09        38.47 o                         
   2   3   9       1324.75       1287.59        75.39 o                         
   3   3   9        821.82        930.05        60.09 o                         
   4   3   9       3991.16       4240.43       102.90 o                         
   5   3   9       9081.44       9362.67       112.50 o                         
   6   3   9       4377.16       4650.82        98.72 o                         
   7   3   9       9723.40      10035.05       132.88 o                         
   8   3   9        136.43        150.38        49.17 o                         
   9   3   9      15287.26      15827.78       162.73 o                         
  10   3   9        856.69        862.25        56.97 o                         
  11   3   9       7511.29       7420.25       123.73 o                         
 -10   4   9       1006.10        952.68       105.40 o                         
  -9   4   9       5104.12       4603.33       393.31 o                         
  -8   4   9       2812.81       2565.85       104.43 o                         
  -7   4   9       1551.57       1481.57        78.14 o                         
  -6   4   9       2679.11       2535.92        71.56 o                         
  -5   4   9       4258.03       3930.65        43.36 o                         
  -4   4   9       8177.83       7722.36       146.34 o                         
  -3   4   9       2206.77       2062.69        42.14 o                         
  -2   4   9      11134.95      10485.54       167.64 o                         
  -1   4   9       4129.55       4204.09       100.57 o                         
   0   4   9      28654.97      27819.21       356.99 o                         
   1   4   9       4210.12       4159.16        77.66 o                         
   2   4   9      12065.09      12896.65       400.78 o                         
   3   4   9       2479.92       2648.38        70.78 o                         
   4   4   9       7702.59       7971.91       173.00 o                         
   5   4   9       4467.65       4707.77        77.39 o                         
   6   4   9       2657.94       2884.37       101.39 o                         
   7   4   9       1796.27       1959.23        64.38 o                         
   8   4   9       2450.26       2660.46        69.19 o                         
   9   4   9       6019.23       6432.51        92.41 o                         
  10   4   9       1118.87       1202.19        59.88 o                         
  11   4   9       1234.75       1272.29       138.75 o                         
 -10   5   9       3625.48       3482.31       211.45 o                         
  -9   5   9       5093.69       4711.96       321.63 o                         
  -8   5   9       3884.61       3531.80       183.46 o                         
  -7   5   9       6651.57       5977.01       197.26 o                         
  -6   5   9       4094.07       3760.27        94.85 o                         
  -5   5   9       7154.99       6505.16       145.32 o                         
  -4   5   9      10221.04       9154.56       235.29 o                         
  -3   5   9       1206.51       1164.39        49.98 o                         
  -2   5   9       3378.27       3097.30        57.45 o                         
  -1   5   9       8004.29       8143.94       173.95 o                         
   0   5   9       6349.20       6438.25       136.83 o                         
   1   5   9       7956.19       7890.29        59.95 o                         
   2   5   9       2760.80       3054.26        99.58 o                         
   3   5   9       1356.51       1377.31        35.38 o                         
   4   5   9      10092.97      10219.66       208.58 o                         
   5   5   9       7804.04       8247.49       158.60 o                         
   6   5   9       3961.92       4187.66        70.20 o                         
   7   5   9       7353.04       7628.55        98.79 o                         
   8   5   9       3407.78       3461.88        78.96 o                         
   9   5   9       4268.04       4361.00       115.55 o                         
  10   5   9       3430.38       3445.19        72.47 o                         
 -10   6   9       1989.25       2081.25       134.86 o                         
  -9   6   9        123.12        130.52        97.90 o                         
  -8   6   9       3599.12       3078.09       255.90 o                         
  -7   6   9       2077.79       1900.85        81.62 o                         
  -6   6   9       4423.05       3959.47       145.31 o                         
  -5   6   9       8022.67       7301.13       198.52 o                         
  -4   6   9       1780.87       1705.65        76.49 o                         
  -3   6   9       8076.93       7424.02       148.50 o                         
  -2   6   9       2135.83       2200.91        74.01 o                         
  -1   6   9      14130.05      13378.13        76.56 o                         
   0   6   9       4523.48       4694.17       105.91 o                         
   1   6   9      15864.09      15439.91       288.65 o                         
   2   6   9       2599.16       2672.93        63.52 o                         
   3   6   9       8239.50       8277.83       125.95 o                         
   4   6   9       1601.94       1729.23        57.37 o                         
   5   6   9       8709.57       9215.08       199.69 o                         
   6   6   9       2952.02       3067.57        46.95 o                         
   7   6   9       2223.42       2387.86        88.67 o                         
   8   6   9       3624.14       3943.51        71.40 o                         
   9   6   9        223.24        259.34        55.76 o                         
  10   6   9       2265.23       2338.63        63.38 o                         
  -9   7   9        519.88        378.65        63.64 o                         
  -8   7   9       7052.64       6449.84       379.24 o                         
  -7   7   9        151.82        170.95        54.20 o                         
  -6   7   9       5694.04       5495.66       237.66 o                         
  -5   7   9        942.23        965.72        60.88 o                         
  -4   7   9       2346.27       2132.28       101.20 o                         
  -3   7   9       5882.61       5497.08       139.80 o                         
  -2   7   9       1626.29       1492.18        67.31 o                         
  -1   7   9       3321.29       2968.71        69.68 o                         
   0   7   9        804.39        862.79        31.99 o                         
   1   7   9       2279.34       2136.78        81.97 o                         
   2   7   9       1834.32       1861.72        54.34 o                         
   3   7   9       5891.69       6186.76       133.47 o                         
   4   7   9       2349.16       2417.34        94.62 o                         
   5   7   9        874.65        997.42        44.79 o                         
   6   7   9       6841.76       6762.58       169.98 o                         
   7   7   9         45.55         27.25        50.10 o                         
   8   7   9       6401.29       6571.30       123.98 o                         
   9   7   9        462.58        557.32        52.27 o                         
  -8   8   9       1365.23       1144.15        83.17 o                         
  -7   8   9       3679.95       3319.66       122.26 o                         
  -6   8   9       5761.18       5359.91       186.63 o                         
  -5   8   9       3312.92       3058.33        76.92 o                         
  -4   8   9       2641.69       2477.71        65.94 o                         
  -3   8   9       6196.21       5852.20       236.60 o                         
  -2   8   9       2695.72       2498.28        66.64 o                         
  -1   8   9       2894.41       2773.38        67.86 o                         
   0   8   9       1356.98       1191.44       135.23 o                         
   1   8   9       3585.87       3744.87       130.39 o                         
   2   8   9       3096.38       3144.80        99.86 o                         
   3   8   9       6385.74       6677.29       165.37 o                         
   4   8   9       2585.54       2764.00        89.30 o                         
   5   8   9       3307.70       3509.28        91.85 o                         
   6   8   9       5545.19       5933.00       150.10 o                         
   7   8   9       3395.97       3569.49       107.19 o                         
   8   8   9       1633.52       1709.60        64.44 o                         
  -7   9   9       4893.58       4420.16       294.45 o                         
  -6   9   9        474.31        367.71        73.49 o                         
  -5   9   9       2823.52       2639.70       195.31 o                         
  -4   9   9       1737.73       1516.12        76.47 o                         
  -3   9   9       2356.71       2144.89        70.05 o                         
  -2   9   9       5784.75       5353.50       184.22 o                         
  -1   9   9       2874.62       2708.96       147.89 o                         
   0   9   9        675.76        707.83        35.77 o                         
   1   9   9       2665.69       2793.85        88.18 o                         
   2   9   9       5599.71       5615.63       194.15 o                         
   3   9   9       2456.25       2587.67        84.77 o                         
   4   9   9       2223.96       2318.96        97.77 o                         
   5   9   9       2823.01       2965.20       105.22 o                         
   6   9   9        347.92        370.96        53.41 o                         
   7   9   9       4549.98       4537.77       120.23 o                         
  -6  10   9        607.96        540.96        82.68 o                         
  -5  10   9        663.93        403.87       154.76 o                         
  -4  10   9       3452.58       3125.69       156.04 o                         
  -3  10   9       1019.60       1036.28        67.68 o                         
  -2  10   9      10623.07       9764.89       263.81 o                         
  -1  10   9        102.86        164.22        54.38 o                         
   0  10   9       9408.69       9829.11       271.90 o                         
   1  10   9         91.21        125.30        29.32 o                         
   2  10   9      11276.75      11512.93       359.58 o                         
   3  10   9       1088.07       1159.21        49.81 o                         
   4  10   9       3743.07       3876.29        97.75 o                         
   5  10   9        662.08        614.60        60.33 o                         
   6  10   9        451.03        432.52        54.77 o                         
  -4  11   9        464.38        401.17       118.70 o                         
  -3  11   9       2485.77       2211.61       162.94 o                         
  -2  11   9       2458.61       2353.65       183.82 o                         
  -1  11   9       1307.13       1314.34        70.88 o                         
   0  11   9       4454.32       4489.10       187.71 o                         
   1  11   9       1306.53       1173.41        50.59 o                         
   2  11   9       1980.33       1992.98        91.46 o                         
   3  11   9       2762.96       2729.99       114.09 o                         
   4  11   9        491.60        641.70        78.91 o                         
   0   0  10      13948.15      14281.45       217.09 o                         
   2   0  10       6237.17       6261.58        34.86 o                         
   3   0  10      12445.34      12007.05       135.36 o                         
   4   0  10      10292.78      10324.29       234.17 o                         
   5   0  10      19931.98      19773.47       517.54 o                         
   6   0  10        560.03        616.83        40.65 o                         
   7   0  10       2412.59       2436.10       146.40 o                         
   8   0  10        121.90        146.55        40.27 o                         
   9   0  10       5424.63       5647.83       165.06 o                         
  10   0  10          1.95         42.17        44.73 o                         
 -10   1  10        277.53        271.17        58.54 o                         
  -9   1  10       3645.06       3937.34       152.10 o                         
  -8   1  10         95.57        135.09        40.14 o                         
  -7   1  10       1327.75       1456.57        59.76 o                         
  -6   1  10       4304.99       4318.32       138.16 o                         
  -5   1  10       3358.01       3408.65        53.49 o                         
  -4   1  10       7690.31       7555.62       209.80 o                         
  -3   1  10       1328.56       1478.79        65.37 o                         
  -2   1  10      11042.24      10855.60       163.07 o                         
  -1   1  10       4136.88       4082.12        42.56 o                         
   0   1  10      21343.38      21248.67       169.37 o                         
   1   1  10       4518.75       4560.02        66.87 o                         
   2   1  10      11858.09      11773.80       104.05 o                         
   3   1  10        658.82        766.62        34.61 o                         
   4   1  10       7854.84       7957.33       187.29 o                         
   5   1  10       2929.59       3068.60        69.04 o                         
   6   1  10       4529.49       4753.07       160.09 o                         
   7   1  10       1441.47       1486.96        35.95 o                         
   8   1  10        122.50        132.88        38.09 o                         
   9   1  10       3733.88       3705.03        96.94 o                         
  10   1  10        300.42        314.20        44.93 o                         
 -10   2  10       7483.10       7044.45       700.22 o                         
  -9   2  10       2501.52       2442.32       166.86 o                         
  -8   2  10       3119.04       2945.36       120.74 o                         
  -7   2  10       3250.61       3230.92       238.20 o                         
  -6   2  10       3611.63       3839.77       204.74 o                         
  -5   2  10       1437.18       1548.51        63.39 o                         
  -4   2  10       7841.81       7929.86       224.49 o                         
  -3   2  10       6545.77       6581.55       207.61 o                         
  -2   2  10        628.69        689.80        38.88 o                         
  -1   2  10      10037.08       9849.66        64.87 o                         
   0   2  10       3330.43       3332.96        71.78 o                         
   1   2  10       9364.79       9565.69       183.59 o                         
   2   2  10        360.90        409.69        29.33 o                         
   3   2  10       6106.24       6364.25        89.45 o                         
   4   2  10       8277.87       8586.80       132.12 o                         
   5   2  10       1187.06       1245.96        37.62 o                         
   6   2  10       4742.53       4931.62        79.83 o                         
   7   2  10       2193.76       2329.68        73.00 o                         
   8   2  10       3427.60       3551.66        90.77 o                         
   9   2  10       2615.85       2688.15        54.16 o                         
  10   2  10       8114.85       7937.13       232.21 o                         
 -10   3  10       4885.41       4451.34       504.40 o                         
  -9   3  10        811.46        804.38        78.10 o                         
  -8   3  10       6039.50       5453.20       449.08 o                         
  -7   3  10       2921.71       2574.22       304.81 o                         
  -6   3  10       4863.93       4541.56       136.54 o                         
  -5   3  10       4323.82       4092.98        83.15 o                         
  -4   3  10        442.00        491.46        41.89 o                         
  -3   3  10       8356.95       9057.94       357.25 o                         
  -2   3  10       1490.81       1561.18        69.50 o                         
  -1   3  10      22998.04      23535.93       709.51 o                         
   0   3  10        263.71        299.83        34.91 o                         
   1   3  10      24159.80      25151.25       731.70 o                         
   2   3  10       1380.27       1463.84        44.42 o                         
   3   3  10       7253.24       7500.44       191.03 o                         
   4   3  10        774.53        893.68        48.38 o                         
   5   3  10       4022.39       4205.78        83.61 o                         
   6   3  10       4951.31       5339.88       110.40 o                         
   7   3  10       2683.60       2938.37        50.00 o                         
   8   3  10       6617.86       7072.63        68.04 o                         
   9   3  10        744.29        722.93        53.36 o                         
  10   3  10       4443.22       4544.72       142.83 o                         
 -10   4  10       5499.61       5026.89       453.62 o                         
  -9   4  10        775.07        746.27        67.56 o                         
  -8   4  10      10029.58       9131.88       625.57 o                         
  -7   4  10         47.29          7.11        49.48 o                         
  -6   4  10       6319.90       5847.48       207.00 o                         
  -5   4  10       1540.96       1446.57        52.23 o                         
  -4   4  10       3374.06       3119.88        73.56 o                         
  -3   4  10       6479.86       6009.01       132.02 o                         
  -2   4  10       3680.52       3376.45        76.86 o                         
  -1   4  10      12780.73      13330.90       393.66 o                         
   0   4  10       1220.62       1319.76        69.76 o                         
   1   4  10      12906.88      12911.02       155.37 o                         
   2   4  10       3210.17       3326.40        65.36 o                         
   3   4  10       7235.59       7379.22        99.14 o                         
   4   4  10       2790.03       3003.62        35.65 o                         
   5   4  10       1947.94       2139.85        82.38 o                         
   6   4  10       6557.00       6877.64       104.98 o                         
   7   4  10        199.64        333.31        45.15 o                         
   8   4  10      10827.23      11435.89       231.92 o                         
   9   4  10        620.24        681.09        55.38 o                         
  10   4  10       5673.71       5781.79       123.02 o                         
  -9   5  10        680.95        612.81        75.60 o                         
  -8   5  10       1517.30       1531.76       111.77 o                         
  -7   5  10       2248.64       1958.99       144.00 o                         
  -6   5  10       2073.92       1881.60        85.52 o                         
  -5   5  10        903.50        861.37        42.33 o                         
  -4   5  10       2540.51       2318.24        93.29 o                         
  -3   5  10       5775.19       5377.70       202.97 o                         
  -2   5  10       7775.32       7170.51       113.58 o                         
  -1   5  10       8533.33       8743.32       317.03 o                         
   0   5  10      14001.75      14079.52       354.43 o                         
   1   5  10       8041.11       7901.42       124.11 o                         
   2   5  10       6206.51       6285.35        93.65 o                         
   3   5  10       5758.30       5962.16       147.66 o                         
   4   5  10       1339.78       1405.29        39.42 o                         
   5   5  10       1383.51       1496.33        55.17 o                         
   6   5  10       2137.63       2351.19        84.59 o                         
   7   5  10       2007.83       2185.89        56.22 o                         
   8   5  10       1361.02       1552.56        59.17 o                         
   9   5  10        752.73        861.20        55.59 o                         
  -9   6  10       4640.47       3694.71       439.51 o                         
  -8   6  10       1145.57       1030.94        99.33 o                         
  -7   6  10       4608.33       4093.50       228.37 o                         
  -6   6  10       4003.15       3535.84       107.22 o                         
  -5   6  10       5600.59       4559.63       437.47 o                         
  -4   6  10       3809.64       3536.61       113.01 o                         
  -3   6  10       4769.14       4502.68       119.13 o                         
  -2   6  10       4680.30       4434.79       135.49 o                         
  -1   6  10       1864.20       1782.32        52.24 o                         
   0   6  10       3096.89       2969.55       163.71 o                         
   1   6  10       1891.38       2018.42        66.32 o                         
   2   6  10       5427.73       5311.36        60.75 o                         
   3   6  10       5486.46       5747.71       177.68 o                         
   4   6  10       3833.97       4039.89        93.98 o                         
   5   6  10       5819.27       6250.79       151.68 o                         
   6   6  10       3731.84       3968.77        58.83 o                         
   7   6  10       6107.28       6780.59       146.57 o                         
   8   6  10       1272.62       1347.73        57.01 o                         
   9   6  10       4640.57       4716.63       119.99 o                         
  -8   7  10        379.05        269.45        47.52 o                         
  -7   7  10       2039.29       1797.46       140.84 o                         
  -6   7  10       4455.02       4045.29       212.30 o                         
  -5   7  10       3354.43       3074.11       165.57 o                         
  -4   7  10      10360.21       9365.68       424.07 o                         
  -3   7  10       1005.10       1110.99        62.65 o                         
  -2   7  10       9625.64       8936.12       322.22 o                         
  -1   7  10        379.85        389.87        51.33 o                         
   0   7  10       6446.03       6501.14       145.95 o                         
   1   7  10        320.12        350.21        48.91 o                         
   2   7  10       7759.39       7791.02       118.85 o                         
   3   7  10       1303.17       1295.64        58.18 o                         
   4   7  10       9278.21       9868.74       197.12 o                         
   5   7  10       3512.86       3778.61       122.24 o                         
   6   7  10       4670.51       5064.21       147.09 o                         
   7   7  10       1871.51       2015.63        57.87 o                         
   8   7  10        446.62        365.04        55.99 o                         
  -7   8  10       3263.50       3035.96       135.71 o                         
  -6   8  10       1302.75       1132.98        68.07 o                         
  -5   8  10       3798.12       3581.19        99.71 o                         
  -4   8  10       3860.07       3725.53       108.80 o                         
  -3   8  10       1632.94       1432.99        63.67 o                         
  -2   8  10       1458.31       1422.93       107.63 o                         
  -1   8  10        179.46         59.61        73.85 o                         
   0   8  10       3127.42       3135.56        96.32 o                         
   1   8  10         47.14         76.93        34.66 o                         
   2   8  10       1408.35       1466.23        39.94 o                         
   3   8  10       1660.81       1769.89        78.50 o                         
   4   8  10       4197.56       4556.49       129.41 o                         
   5   8  10       3655.98       4065.48       119.71 o                         
   6   8  10       1421.41       1628.93        83.44 o                         
   7   8  10       3691.84       3889.78       122.01 o                         
  -6   9  10       1779.60       1476.61        88.33 o                         
  -5   9  10       3206.37       2913.76       132.53 o                         
  -4   9  10       4598.88       4281.20       309.86 o                         
  -3   9  10       4722.10       4377.08       208.00 o                         
  -2   9  10        980.00        894.69        69.52 o                         
  -1   9  10       7133.11       6425.98       441.78 o                         
   0   9  10        128.62        199.74        35.80 o                         
   1   9  10       7422.18       7774.58       208.45 o                         
   2   9  10        866.43        897.37        84.96 o                         
   3   9  10       4511.07       4708.87       160.89 o                         
   4   9  10       4461.60       4739.32       173.53 o                         
   5   9  10       2992.70       3193.68       105.89 o                         
   6   9  10       2060.56       2227.73       117.50 o                         
  -4  10  10       2631.94       2379.28       215.08 o                         
  -3  10  10       2323.93       2071.49       115.61 o                         
  -2  10  10       1305.44       1160.09        74.88 o                         
  -1  10  10       2596.16       2325.02       263.55 o                         
   0  10  10        454.62        511.19        50.86 o                         
   1  10  10       1981.60       2003.23        62.68 o                         
   2  10  10       1256.09       1282.13        85.39 o                         
   3  10  10       2184.04       2177.81        69.57 o                         
   4  10  10       2463.01       2296.25        95.81 o                         
   1   0  11       7835.27       7715.26        96.17 o                         
   2   0  11       7436.53       7264.46       121.36 o                         
   3   0  11      17657.39      17584.59       291.01 o                         
   4   0  11       1540.02       1653.07        65.19 o                         
   5   0  11       4476.76       4422.99       156.41 o                         
   6   0  11       1283.79       1310.44        64.23 o                         
   7   0  11        764.03        809.30        43.24 o                         
   8   0  11         81.93        108.22        42.81 o                         
   9   0  11         15.32         69.01        44.14 o                         
  10   0  11        326.01        300.04        49.29 o                         
 -10   1  11       4469.14       4530.60       113.31 o                         
  -9   1  11       3365.24       3855.16       206.42 o                         
  -8   1  11       9750.98      10659.49       462.79 o                         
  -7   1  11       7158.49       7701.44       453.44 o                         
  -6   1  11       6336.70       6347.52       275.50 o                         
  -5   1  11       6829.62       6724.99       314.90 o                         
  -4   1  11       4090.39       3963.45       115.96 o                         
  -3   1  11       1561.65       1603.35        50.39 o                         
  -2   1  11       1701.30       1580.05        57.94 o                         
  -1   1  11        144.19        123.90        36.47 o                         
   0   1  11       3358.97       3206.91        51.75 o                         
   1   1  11        230.62        299.99        41.48 o                         
   2   1  11       2248.55       2395.09        70.88 o                         
   3   1  11       1469.29       1480.12        39.26 o                         
   4   1  11       4022.50       4157.57        70.05 o                         
   5   1  11       6326.12       6450.79       150.76 o                         
   6   1  11       5982.94       6045.08       189.29 o                         
   7   1  11       6626.14       7144.44       150.74 o                         
   8   1  11      10444.26      10851.43       377.35 o                         
   9   1  11       2594.32       2526.93        92.84 o                         
  10   1  11       4543.94       4673.78       124.23 o                         
  -9   2  11        632.92        574.51        66.47 o                         
  -8   2  11        274.63        264.07        62.54 o                         
  -7   2  11       3973.36       3635.07       146.72 o                         
  -6   2  11       4628.09       4234.06       132.80 o                         
  -5   2  11       5252.65       5753.02       315.70 o                         
  -4   2  11      11018.88      10265.43       316.41 o                         
  -3   2  11       6059.51       6133.43       238.97 o                         
  -2   2  11      13750.89      13013.61       360.38 o                         
  -1   2  11      13177.73      12855.53       166.18 o                         
   0   2  11       6453.25       6716.63       349.34 o                         
   1   2  11      11833.36      11957.10       263.99 o                         
   2   2  11      15841.48      15976.83       537.71 o                         
   3   2  11       5150.68       5390.69        79.77 o                         
   4   2  11      12191.02      12478.88       417.58 o                         
   5   2  11       5042.71       5336.72       107.65 o                         
   6   2  11       5272.41       5642.43       157.00 o                         
   7   2  11       4234.80       4786.91        61.56 o                         
   8   2  11         99.66         21.76        50.48 o                         
   9   2  11        387.81        405.64        58.22 o                         
  -9   3  11       8958.26       8571.95      1001.01 o                         
  -8   3  11       1241.76       1098.38       127.60 o                         
  -7   3  11       7408.50       6452.75       327.67 o                         
  -6   3  11        143.49        150.17        56.43 o                         
  -5   3  11       7249.77       6785.61       313.20 o                         
  -4   3  11       1863.66       1740.52        83.97 o                         
  -3   3  11       2696.26       3077.30       163.14 o                         
  -2   3  11       1975.73       2154.67        84.54 o                         
  -1   3  11        142.95        192.21        54.11 o                         
   0   3  11       1959.83       1794.29        83.64 o                         
   1   3  11        269.00        479.03        55.78 o                         
   2   3  11       1840.21       1888.51        67.34 o                         
   3   3  11       2635.05       2726.35        76.78 o                         
   4   3  11       1612.61       1635.95        55.69 o                         
   5   3  11       5693.86       5961.85       121.71 o                         
   6   3  11        101.56         64.00        44.10 o                         
   7   3  11       7157.81       7701.72       130.27 o                         
   8   3  11       1333.49       1488.32        60.99 o                         
   9   3  11       8719.27       9041.73       198.42 o                         
  -9   4  11        260.99        258.24        84.21 o                         
  -8   4  11       1549.26       1383.95       160.56 o                         
  -7   4  11       2436.73       2251.53       123.09 o                         
  -6   4  11       4751.79       4193.71       157.30 o                         
  -5   4  11       6079.82       5553.77       185.40 o                         
  -4   4  11       3717.84       3419.95        52.45 o                         
  -3   4  11       1333.08       1287.11        49.07 o                         
  -2   4  11       9090.14       8593.19       156.72 o                         
  -1   4  11       2697.90       2785.87       101.73 o                         
   0   4  11      16659.27      17043.37       364.66 o                         
   1   4  11       3018.55       3006.24        43.26 o                         
   2   4  11       9787.06      10264.30       204.66 o                         
   3   4  11       1382.07       1475.83        51.03 o                         
   4   4  11       5023.47       5546.68       181.34 o                         
   5   4  11       5865.12       6135.21       103.92 o                         
   6   4  11       5091.72       5621.53       129.01 o                         
   7   4  11       2285.20       2517.51        55.47 o                         
   8   4  11       1183.67       1237.57        52.58 o                         
   9   4  11        316.28        363.74        56.42 o                         
  -8   5  11       6665.53       5603.03       546.01 o                         
  -7   5  11       4815.97       4028.94       229.94 o                         
  -6   5  11       4365.37       3856.27       159.34 o                         
  -5   5  11       2942.70       2442.16       176.77 o                         
  -4   5  11       3957.64       3617.41       141.39 o                         
  -3   5  11       5316.50       5004.84       151.70 o                         
  -2   5  11        226.37        336.02        47.57 o                         
  -1   5  11        992.50       1054.31        25.77 o                         
   0   5  11       1014.05       1076.57        41.77 o                         
   1   5  11       1079.21       1090.54        40.14 o                         
   2   5  11        392.32        469.23        39.84 o                         
   3   5  11       5695.28       5965.20       143.28 o                         
   4   5  11       3710.02       3754.32        63.36 o                         
   5   5  11       2591.60       2760.47        59.98 o                         
   6   5  11       3790.34       4101.64        92.16 o                         
   7   5  11       4672.04       4963.99       168.41 o                         
   8   5  11       5688.68       5855.99       121.92 o                         
  -8   6  11        740.06        568.26        70.21 o                         
  -7   6  11        882.95        678.31        58.84 o                         
  -6   6  11        840.11        883.56        47.93 o                         
  -5   6  11       5456.36       4792.19       170.75 o                         
  -4   6  11       1288.53       1170.78        50.20 o                         
  -3   6  11       5682.99       5304.56       157.42 o                         
  -2   6  11       4658.76       4262.92       131.10 o                         
  -1   6  11       7992.06       7531.39       253.74 o                         
   0   6  11        253.41        315.19        39.63 o                         
   1   6  11       8099.99       8607.16       272.41 o                         
   2   6  11       4717.15       4900.07        80.41 o                         
   3   6  11       5499.02       5762.88       165.78 o                         
   4   6  11       1427.64       1523.11        51.43 o                         
   5   6  11       6237.10       6813.76       240.95 o                         
   6   6  11        563.89        641.56        50.26 o                         
   7   6  11        920.67        991.81        51.55 o                         
   8   6  11        922.41       1009.72        55.47 o                         
  -7   7  11        532.09        468.11        51.61 o                         
  -6   7  11       6849.92       5893.14       363.24 o                         
  -5   7  11       1130.79        920.74        59.43 o                         
  -4   7  11       2012.81       1901.95        92.64 o                         
  -3   7  11        686.40        701.95        97.20 o                         
  -2   7  11       3277.18       3038.82        77.08 o                         
  -1   7  11       1280.42       1234.06        63.28 o                         
   0   7  11        300.82        275.31        29.01 o                         
   1   7  11       1232.98       1287.67        72.36 o                         
   2   7  11       4086.29       4093.49       142.17 o                         
   3   7  11        609.88        616.37        50.07 o                         
   4   7  11       1974.55       2157.74        74.60 o                         
   5   7  11       1309.38       1373.06        66.03 o                         
   6   7  11       5582.75       6023.11       187.22 o                         
   7   7  11        525.50        492.36        55.13 o                         
  -6   8  11       1220.60        962.82        61.70 o                         
  -5   8  11        926.64        794.21        94.23 o                         
  -4   8  11       7064.60       5988.78       219.56 o                         
  -3   8  11       7595.45       6835.38       373.38 o                         
  -2   8  11       4223.45       4056.79       338.87 o                         
  -1   8  11       6375.00       6038.85       179.46 o                         
   0   8  11       2815.42       2829.32       115.43 o                         
   1   8  11       6376.13       6732.12       157.24 o                         
   2   8  11       4886.22       4860.38       206.79 o                         
   3   8  11       7587.73       8189.26       270.59 o                         
   4   8  11       7591.92       8095.86       224.67 o                         
   5   8  11       1382.76       1495.20        74.27 o                         
   6   8  11       1336.23       1355.55        53.57 o                         
  -4   9  11       1048.09       1016.60       113.11 o                         
  -3   9  11        760.01        625.89        79.49 o                         
  -2   9  11       2341.20       2182.27       354.68 o                         
  -1   9  11        442.39        494.79        72.03 o                         
   0   9  11       1789.28       1690.56        91.47 o                         
   1   9  11        569.43        572.70        35.03 o                         
   2   9  11       2202.37       2030.16       152.05 o                         
   3   9  11        699.24        734.91        88.49 o                         
   4   9  11        766.11        647.45        66.36 o                         
  -1  10  11        475.28        366.47        86.40 o                         
   0  10  11       6649.07       6163.41       231.13 o                         
   1  10  11        525.42        492.17        39.01 o                         
   1   0  12         34.26         -5.80        34.96 o                         
   2   0  12       2445.93       2217.56        87.34 o                         
   3   0  12       3675.55       3511.83       106.96 o                         
   4   0  12       1549.21       1588.16        59.02 o                         
   5   0  12       4724.00       4771.31       209.70 o                         
   6   0  12         15.42         89.12        38.20 o                         
   7   0  12      11846.62      12117.95       502.53 o                         
   8   0  12        118.72        131.72        41.49 o                         
   9   0  12      10826.78      11655.41       296.32 o                         
  -8   1  12       2313.51       2527.60       187.73 o                         
  -7   1  12       1320.42       1487.18        62.99 o                         
  -6   1  12       3133.45       3123.76       156.36 o                         
  -5   1  12        752.95        843.23        55.72 o                         
  -4   1  12       4032.56       3861.56        62.17 o                         
  -3   1  12       2474.78       2438.23       117.30 o                         
  -2   1  12      14592.77      14267.04       411.52 o                         
  -1   1  12       2053.64       2014.75        43.25 o                         
   0   1  12       8402.35       8398.74       245.88 o                         
   1   1  12       2172.93       2247.77        77.17 o                         
   2   1  12      13779.60      13981.14       350.27 o                         
   3   1  12       1534.48       1595.74        46.87 o                         
   4   1  12       5357.67       5569.89       153.28 o                         
   5   1  12        334.90        344.45        38.10 o                         
   6   1  12       3116.56       3150.29       148.72 o                         
   7   1  12       1567.11       1564.45       163.87 o                         
   8   1  12       2094.84       2133.39        62.45 o                         
  -8   2  12       4413.89       4159.61       315.64 o                         
  -7   2  12       4185.56       3939.41       246.44 o                         
  -6   2  12       3540.43       3350.38       218.09 o                         
  -5   2  12        748.13        645.52       102.05 o                         
  -4   2  12       6472.45       7403.08       459.82 o                         
  -3   2  12       2708.04       2956.88       163.09 o                         
  -2   2  12       3504.93       3666.66       124.61 o                         
  -1   2  12       1788.46       1776.12        46.45 o                         
   0   2  12       1440.39       1549.62        54.30 o                         
   1   2  12       2052.63       2137.74        68.07 o                         
   2   2  12       3587.85       3818.58       109.62 o                         
   3   2  12       3058.80       3187.58        80.06 o                         
   4   2  12       6199.16       6601.24       191.80 o                         
   5   2  12        462.95        593.85        44.93 o                         
   6   2  12       4150.05       4354.41       164.27 o                         
   7   2  12       3736.11       4000.02        96.23 o                         
   8   2  12       5473.10       5781.18       141.57 o                         
  -8   3  12       1778.60       1555.70       203.37 o                         
  -7   3  12       2881.82       2645.92       154.83 o                         
  -6   3  12       1971.15       1734.93       117.77 o                         
  -5   3  12       4995.74       4384.52       158.91 o                         
  -4   3  12        103.13         10.36        51.44 o                         
  -3   3  12      17089.67      19047.24       859.97 o                         
  -2   3  12       1370.18       1456.97        49.80 o                         
  -1   3  12      15517.55      16425.91       502.30 o                         
   0   3  12         42.19         99.15        41.19 o                         
   1   3  12      14316.06      14758.43       278.02 o                         
   2   3  12       1769.65       1872.41        60.51 o                         
   3   3  12      16493.71      17116.65       360.25 o                         
   4   3  12        124.16        134.56        40.09 o                         
   5   3  12       5394.80       5737.40       160.78 o                         
   6   3  12       1809.29       1957.56        56.20 o                         
   7   3  12       2392.81       2577.81        56.94 o                         
   8   3  12       1651.33       1848.86        55.56 o                         
  -8   4  12       7480.62       6281.41       796.52 o                         
  -7   4  12        664.32        561.77        75.38 o                         
  -6   4  12       5910.69       5107.86       249.39 o                         
  -5   4  12        218.32        242.55        57.90 o                         
  -4   4  12       5583.64       5365.94       260.83 o                         
  -3   4  12       1702.92       1677.39        96.61 o                         
  -2   4  12       3127.15       2919.95        74.09 o                         
  -1   4  12       3370.20       3664.52       115.28 o                         
   0   4  12       1839.57       1978.23        62.18 o                         
   1   4  12       3550.79       3608.65        92.19 o                         
   2   4  12       2855.90       3038.04        94.66 o                         
   3   4  12       1318.43       1479.12        43.27 o                         
   4   4  12       6111.20       6877.23       305.99 o                         
   5   4  12        114.45        110.62        40.24 o                         
   6   4  12       6668.93       7046.48       441.73 o                         
   7   4  12       1102.21       1221.96        62.60 o                         
   8   4  12       8177.35       8500.43       184.76 o                         
  -7   5  12       2211.91       1684.16       137.31 o                         
  -6   5  12        564.25        424.63        74.35 o                         
  -5   5  12       3184.93       2778.60       146.27 o                         
  -4   5  12       4275.56       4067.92        86.04 o                         
  -3   5  12       3354.11       3079.41       126.21 o                         
  -2   5  12       5089.94       4523.57       106.49 o                         
  -1   5  12       1754.27       1820.95        52.03 o                         
   0   5  12       2663.70       2693.43        62.10 o                         
   1   5  12       2341.81       2267.63        53.76 o                         
   2   5  12       3879.08       4146.45       134.05 o                         
   3   5  12       3783.10       4076.30       150.59 o                         
   4   5  12       3277.82       3669.01       106.28 o                         
   5   5  12       2878.98       2960.81        97.94 o                         
   6   5  12        496.12        525.68        64.44 o                         
   7   5  12       2234.55       2378.11        81.28 o                         
  -6   6  12        279.13        256.78        49.94 o                         
  -5   6  12       4075.74       3675.55       193.57 o                         
  -4   6  12       2137.66       1952.63        73.06 o                         
  -3   6  12       1306.24       1235.63        65.88 o                         
  -2   6  12        597.23        659.47        54.81 o                         
  -1   6  12       2809.53       2477.41       143.05 o                         
   0   6  12        191.98        260.51        44.41 o                         
   1   6  12       2507.17       2507.70       141.79 o                         
   2   6  12        803.36        957.36        63.51 o                         
   3   6  12       1626.38       1575.88        63.94 o                         
   4   6  12       2092.77       2172.59        95.92 o                         
   5   6  12       4970.90       5180.22       196.29 o                         
   6   6  12        538.20        577.93        56.48 o                         
  -5   7  12        113.58         84.91        61.28 o                         
  -4   7  12       6362.96       5441.62       245.56 o                         
  -3   7  12        670.43        556.04        53.37 o                         
  -2   7  12      10699.84       9555.81       507.32 o                         
  -1   7  12        923.08        832.78        59.33 o                         
   0   7  12      14057.84      14742.17       434.78 o                         
   1   7  12       1040.40       1077.65        39.77 o                         
   2   7  12      10025.11      10300.13       296.50 o                         
   3   7  12        747.91        760.03        50.95 o                         
   4   7  12       5457.98       5630.15       224.36 o                         
   5   7  12        262.58        282.10        52.68 o                         
  -4   8  12        428.19        296.17        61.74 o                         
  -3   8  12       1538.38       1250.47        61.02 o                         
  -2   8  12        983.03        788.79        61.28 o                         
  -1   8  12        193.10        168.67        67.74 o                         
   0   8  12       2277.59       2124.99        94.34 o                         
   1   8  12        112.15         90.01        34.01 o                         
   2   8  12        858.35        869.78        42.62 o                         
   3   8  12       1578.76       1487.41        82.01 o                         
   4   8  12        414.79        419.99        51.20 o                         
   0   9  12       1584.11       1555.05        77.22 o                         
   1   0  13      11829.05      10988.26       482.32 o                         
   2   0  13       1029.24        971.11        41.14 o                         
   3   0  13       7346.67       7230.71       259.63 o                         
   4   0  13       2443.46       2478.40       108.43 o                         
   5   0  13        746.40        767.10        39.81 o                         
   6   0  13        228.05        236.89        42.36 o                         
   7   0  13       2613.28       2512.93       153.11 o                         
  -7   1  13       2792.73       2965.35       202.28 o                         
  -6   1  13       3546.75       3543.22       176.05 o                         
  -5   1  13       1041.99       1001.08        58.11 o                         
  -4   1  13       1811.10       1905.57        78.50 o                         
  -3   1  13       2655.14       2638.02       135.97 o                         
  -2   1  13        706.62        674.04        41.04 o                         
  -1   1  13       1198.42       1156.24       106.94 o                         
   0   1  13        311.74        338.65        43.28 o                         
   1   1  13       1473.53       1571.71        74.17 o                         
   2   1  13        464.18        508.89        42.17 o                         
   3   1  13       2995.12       3053.76       108.53 o                         
   4   1  13       1288.55       1332.91        59.78 o                         
   5   1  13       1041.38       1061.50        38.08 o                         
   6   1  13       3926.44       3640.11       169.63 o                         
   7   1  13       2462.21       2273.35        77.48 o                         
  -7   2  13        312.58        197.20        50.77 o                         
  -6   2  13       1239.09       1056.06        64.89 o                         
  -5   2  13       1025.63        941.23        79.19 o                         
  -4   2  13       3598.32       4050.77       262.87 o                         
  -3   2  13       7188.24       7868.85       319.62 o                         
  -2   2  13      11360.38      12139.62       528.02 o                         
  -1   2  13       6371.78       6257.02       220.42 o                         
   0   2  13       8645.08       9022.72       298.99 o                         
   1   2  13       6189.13       6380.77       216.71 o                         
   2   2  13      11900.33      12850.77       494.49 o                         
   3   2  13       6750.33       7055.20       158.55 o                         
   4   2  13       3950.06       4366.43       180.29 o                         
   5   2  13        871.84        968.35        53.97 o                         
   6   2  13       1367.66       1458.43        59.72 o                         
   7   2  13        447.05        527.99        58.98 o                         
  -7   3  13       5777.52       6147.84       688.27 o                         
  -6   3  13        528.77        400.16        74.61 o                         
  -5   3  13       4303.59       3798.08       222.81 o                         
  -4   3  13       1166.79       1057.44        80.88 o                         
  -3   3  13       5665.54       5243.95       305.51 o                         
  -2   3  13        944.85       1067.89        61.85 o                         
  -1   3  13       1117.30       1290.84       102.77 o                         
   0   3  13         38.77         70.31        55.89 o                         
   1   3  13       1369.26       1551.31        40.13 o                         
   2   3  13       1190.38       1326.89        46.22 o                         
   3   3  13       5461.23       5775.27       138.25 o                         
   4   3  13       1073.44       1182.66        44.63 o                         
   5   3  13       4245.16       4470.69        92.95 o                         
   6   3  13        514.94        579.44        53.62 o                         
   7   3  13       5405.95       5541.23       170.17 o                         
  -6   4  13       1975.02       1614.97        63.25 o                         
  -5   4  13       1387.69       1130.90       196.36 o                         
  -4   4  13       5778.54       5282.43       270.49 o                         
  -3   4  13       2382.71       2182.58       137.99 o                         
  -2   4  13      10158.55       9821.72       309.20 o                         
  -1   4  13        606.87        576.33        57.57 o                         
   0   4  13       3576.31       3844.28       143.46 o                         
   1   4  13        841.37        798.48        70.35 o                         
   2   4  13       9896.71      10268.80       291.26 o                         
   3   4  13       2586.97       2441.78        63.73 o                         
   4   4  13       6133.95       6535.15       177.07 o                         
   5   4  13       1399.94       1277.88        56.72 o                         
   6   4  13       2078.14       2336.55        84.75 o                         
  -5   5  13       2123.36       1787.87        86.58 o                         
  -4   5  13       1081.54        984.84        77.41 o                         
  -3   5  13       2995.19       2766.83       101.46 o                         
  -2   5  13        624.30        577.26        61.26 o                         
  -1   5  13        220.63        345.48        60.40 o                         
   0   5  13        176.90        269.04        35.14 o                         
   1   5  13        297.92        343.14        45.99 o                         
   2   5  13        846.09        812.22        49.09 o                         
   3   5  13       3080.42       3241.77       117.98 o                         
   4   5  13       1094.82       1099.96        50.12 o                         
   5   5  13       1571.06       1543.87       120.01 o                         
  -4   6  13        556.86        502.31        56.92 o                         
  -3   6  13       5819.07       5213.94       258.65 o                         
  -2   6  13       1029.69       1034.76        93.80 o                         
  -1   6  13       6778.73       6501.36       259.74 o                         
   0   6  13        415.40        443.26        35.16 o                         
   1   6  13       6510.25       6835.48       251.04 o                         
   2   6  13        861.92        924.77        90.08 o                         
   3   6  13       6591.97       6638.31       296.56 o                         
   4   6  13        515.80        477.85        41.39 o                         
  -3   7  13         46.98         75.28        64.36 o                         
  -2   7  13       1248.83       1000.36        58.79 o                         
  -1   7  13       1103.54       1046.08        60.86 o                         
   0   7  13        230.55        198.08        57.21 o                         
   1   7  13       1295.78       1398.97        61.79 o                         
   2   7  13       1363.56       1334.10        56.62 o                         
   3   7  13         53.59         27.04        44.26 o                         
   0   0  14         20.58         79.00        60.07 o                         
   1   0  14        454.26        420.52        44.53 o                         
   2   0  14        473.42        488.99        48.10 o                         
   3   0  14       1290.07       1245.86        70.91 o                         
   4   0  14        207.81        208.21        38.69 o                         
   5   0  14       1833.71       1800.19        72.85 o                         
  -5   1  14        455.71        376.80        47.00 o                         
  -4   1  14       4168.84       4209.74       244.67 o                         
  -3   1  14       2062.94       2144.22       128.15 o                         
  -2   1  14       8779.96       8311.94       375.63 o                         
  -1   1  14       2140.16       2091.64       108.58 o                         
   0   1  14       4805.58       4996.14       194.78 o                         
   1   1  14       1631.04       1750.41        53.76 o                         
   2   1  14       9107.21       9202.81       426.91 o                         
   3   1  14       2051.91       2195.85        96.79 o                         
   4   1  14       4153.93       4198.73       205.47 o                         
   5   1  14        476.69        529.69        53.56 o                         
  -5   2  14       2134.47       1772.00       122.76 o                         
  -4   2  14       1031.05       1108.81        83.91 o                         
  -3   2  14        649.81        736.59        50.94 o                         
  -2   2  14       2204.75       2388.38       135.42 o                         
  -1   2  14        196.25        155.84        45.01 o                         
   0   2  14       1107.49       1159.89        64.78 o                         
   1   2  14        214.46        272.42        52.07 o                         
   2   2  14       1954.32       1930.06        68.04 o                         
   3   2  14        728.98        889.25        64.46 o                         
   4   2  14       1307.70       1450.12        89.76 o                         
   5   2  14       2416.55       2489.62       122.05 o                         
  -5   3  14       4760.65       3775.28       360.01 o                         
  -4   3  14        121.70         55.01        64.47 o                         
  -3   3  14      10319.21       9096.67       489.91 o                         
  -2   3  14        297.00        368.38        44.57 o                         
  -1   3  14       7547.11       8173.90       426.97 o                         
   0   3  14        437.65        365.31        95.62 o                         
   1   3  14       6919.46       6730.08       222.36 o                         
   2   3  14        393.73        371.89        45.51 o                         
   3   3  14      10280.92      10618.73       318.71 o                         
   4   3  14         71.23         79.70        45.17 o                         
   5   3  14       4315.71       4707.87       129.31 o                         
  -4   4  14       3955.45       3167.73       226.93 o                         
  -3   4  14        182.47        187.89        57.14 o                         
  -2   4  14        289.29        326.42        74.13 o                         
  -1   4  14         14.65         15.52        37.20 o                         
   0   4  14       1016.69       1168.99        43.02 o                         
   1   4  14         17.62         92.99        46.33 o                         
   2   4  14        351.28        400.85        46.64 o                         
   3   4  14        182.30        254.01        45.48 o                         
   4   4  14       4257.74       4272.87       147.28 o                         
  -3   5  14       2915.07       2619.82       179.03 o                         
  -2   5  14       3336.61       2923.52       273.79 o                         
  -1   5  14       3218.45       2939.99       180.68 o                         
   0   5  14       2331.59       2134.23       127.87 o                         
   1   5  14       3212.26       3302.95       132.81 o                         
   2   5  14       3812.33       3501.26       154.79 o                         
   3   5  14       2575.66       2502.54       126.02 o                         
   0   6  14        221.40        106.72       155.44 o                         
   1   0  15      10872.65      10448.93       393.68 o                         
   2   0  15       1276.72       1237.25        66.68 o                         
   3   0  15       5208.48       5303.72       288.52 o                         
  -2   1  15       1563.60       1407.03        53.99 o                         
  -1   1  15        487.04        418.94        48.50 o                         
   0   1  15        734.58        673.20        42.11 o                         
   1   1  15        405.39        459.02        50.68 o                         
   2   1  15       1360.07       1338.10        66.68 o                         
  -2   2  15       4687.32       4258.01       227.67 o                         
  -1   2  15       2315.72       2353.39       138.19 o                         
   0   2  15       6319.83       5710.39       226.54 o                         
   1   2  15       3056.75       2953.81       134.11 o                         
   2   2  15       4117.28       3912.34       190.91 o                         
   0   3  15          4.86         62.21        97.48 o                         
                                                                                
